# Supplementary material for: Integrated Single-Cell and Spatial Transcriptomics Analyses Delineate a BAG3-Associated Macrophage Program with Microenvironmental and Prognostic Relevance in Hepatocellular Carcinoma
Source: Genes (Basel). 2026 May 11;17(5):562. doi: 10.3390/genes17050562 (PMC13206422; doi:10.3390/genes17050562)
Supplement: Supplementary file 1 [file genes-17-00562-s001.zip]

Archive with 9 entries (7 files):
- genes-4280103-supplementary/
- genes-4280103-supplementary/genes-4280103-supplementary.zip
- genes-4280103-supplementary/Supplementary Data/
- genes-4280103-supplementary/Supplementary Data/Supplementary Data S1.xlsx
- genes-4280103-supplementary/Supplementary Data/Supplementary Data S2.xlsx
- genes-4280103-supplementary/Supplementary Data/Supplementary Data S3.xlsx
- genes-4280103-supplementary/Supplementary Data/Supplementary Data S4.xlsx
- genes-4280103-supplementary/Supplementary Data/Supplementary Data S5.xlsx
- genes-4280103-supplementary/Supplementary Data/Supplementary Data S6.xlsx
