# Supplementary material for: Integrated Single-Cell and Spatial Transcriptomics Analyses Delineate a BAG3-Associated Macrophage Program with Microenvironmental and Prognostic Relevance in Hepatocellular Carcinoma
Source: Genes (Basel). 2026 May 11;17(5):562. doi: 10.3390/genes17050562 (PMC13206422; doi:10.3390/genes17050562)
Supplement: Supplementary file 1 [file genes-17-00562-s001.zip › genes-4280103-supplementary/Supplementary Data/Supplementary Data S1.xlsx]

## Sheet: Sheet1
Supplementary Data 1. Differentially expressed genes among the five TAM subsets.
P_value	Avg_log2FC	Pct.1	Pct.2	Adjusted P_value	Celltype	Gene
0	3.47594	0.942	0.219	0	BAG3+TAMs	IGFBP7
0	2.37889	0.89	0.342	0	BAG3+TAMs	BAG3
0	2.84774	0.698	0.15	0	BAG3+TAMs	SPARC
0	1.33698	0.93	0.396	0	BAG3+TAMs	TTR
0	2.09258	0.818	0.329	0	BAG3+TAMs	KDM6B
0	2.27123	0.804	0.343	0	BAG3+TAMs	NFKB1
0	2.87154	0.616	0.159	0	BAG3+TAMs	HES4
0	2.60333	0.639	0.205	0	BAG3+TAMs	ARL5B
0	2.27751	0.834	0.409	0	BAG3+TAMs	GYPC
0	3.07195	0.483	0.076	0	BAG3+TAMs	GNG11
0	1.85113	0.89	0.487	0	BAG3+TAMs	NR4A1
0	3.52714	0.396	0.043	0	BAG3+TAMs	RGS5
0	3.04284	0.39	0.051	0	BAG3+TAMs	HBB
0	1.60493	0.976	0.639	0	BAG3+TAMs	HSPH1
0	3.62177	0.376	0.042	0	BAG3+TAMs	PLVAP
0	3.66919	0.342	0.033	0	BAG3+TAMs	SPARCL1
0	1.80794	0.945	0.643	0	BAG3+TAMs	FOSB
0	4.22489	0.317	0.022	0	BAG3+TAMs	COL4A1
0	2.01299	0.975	0.682	0	BAG3+TAMs	JUND
0	1.70943	0.925	0.665	0	BAG3+TAMs	DNAJB6
0	1.77034	0.972	0.73	0	BAG3+TAMs	CEBPB
0	1.31723	0.993	0.787	0	BAG3+TAMs	HSPA1B
0	1.90592	0.999	0.81	0	BAG3+TAMs	HSPB1
0	1.59576	0.999	0.841	0	BAG3+TAMs	DNAJB1
0	1.70242	0.999	0.901	0	BAG3+TAMs	HSPA1A
0	1.01138	1	0.937	0	BAG3+TAMs	RPL13
0	1.24079	0.999	0.942	0	BAG3+TAMs	MT-ND1
0	1.26839	1	0.956	0	BAG3+TAMs	MT-ND3
0	1.09061	1	0.972	0	BAG3+TAMs	MT-CYB
0	1.32668	1	0.979	0	BAG3+TAMs	MT-ND2
0	1.01944	1	0.991	0	BAG3+TAMs	MT-ND4
0	1.06959	1	0.994	0	BAG3+TAMs	TPT1
0	1.09697	1	0.994	0	BAG3+TAMs	MT-CO3
3.34453e-302	1.00651	0.993	0.941	8.52152e-298	BAG3+TAMs	RPL36A
2.07196e-290	1.37297	0.975	0.744	5.27916e-286	BAG3+TAMs	PNRC1
8.31462e-284	2.03145	0.839	0.461	2.11848e-279	BAG3+TAMs	ATF3
4.20013e-277	1.85321	0.732	0.288	1.07015e-272	BAG3+TAMs	DNAJA4
4.23394e-277	3.7135	0.302	0.028	1.07877e-272	BAG3+TAMs	COL4A2
5.91181e-260	1.61821	0.815	0.416	1.50627e-255	BAG3+TAMs	A2M
2.58747e-251	1.11301	0.94	0.729	6.5926e-247	BAG3+TAMs	NBEAL1
1.12996e-246	1.53439	0.806	0.442	2.87902e-242	BAG3+TAMs	GLTSCR2
7.05718e-245	1.2391	0.885	0.431	1.7981e-240	BAG3+TAMs	RNASE1
1.64283e-244	1.03469	0.976	0.836	4.18577e-240	BAG3+TAMs	HSPE1
2.24222e-239	1.02286	0.957	0.732	5.71294e-235	BAG3+TAMs	HSPD1
6.57155e-232	2.78861	0.384	0.075	1.67437e-227	BAG3+TAMs	GAS6
2.3034e-229	1.51364	0.845	0.527	5.86883e-225	BAG3+TAMs	C5AR1
1.22862e-226	2.56482	0.373	0.071	3.13039e-222	BAG3+TAMs	HBA2
4.2098e-224	1.65062	0.836	0.485	1.07262e-219	BAG3+TAMs	IER5
4.9967e-216	2.419	0.471	0.135	1.27311e-211	BAG3+TAMs	EGFL7
6.1948e-212	1.89166	0.637	0.261	1.57837e-207	BAG3+TAMs	NR4A3
5.79865e-209	1.05061	0.921	0.654	1.47744e-204	BAG3+TAMs	MT-ND4L
1.92642e-208	1.3876	0.858	0.581	4.90832e-204	BAG3+TAMs	REL
5.28836e-203	1.02041	0.86	0.471	1.34742e-198	BAG3+TAMs	HSPA6
6.23597e-203	3.03813	0.293	0.045	1.58886e-198	BAG3+TAMs	CRIP2
2.20834e-201	3.13878	0.296	0.048	5.62663e-197	BAG3+TAMs	IGFBP3
6.30897e-201	1.25195	0.848	0.49	1.60746e-196	BAG3+TAMs	FKBP5
3.41652e-197	1.67947	0.646	0.279	8.70494e-193	BAG3+TAMs	AHNAK
2.44544e-195	2.72451	0.345	0.071	6.23074e-191	BAG3+TAMs	CDC42EP2
3.02633e-194	1.17989	0.906	0.665	7.71078e-190	BAG3+TAMs	NINJ1
2.82435e-191	1.06728	0.832	0.452	7.19617e-187	BAG3+TAMs	ZFAND2A
2.41006e-190	1.39155	0.929	0.716	6.14058e-186	BAG3+TAMs	ZFAND5
2.71003e-190	1.68075	0.626	0.274	6.90488e-186	BAG3+TAMs	OGFRL1
3.55627e-187	1.65495	0.694	0.353	9.06102e-183	BAG3+TAMs	YBX3
4.15429e-186	2.37827	0.405	0.11	1.05847e-181	BAG3+TAMs	ARRDC2
6.32789e-186	2.32317	0.431	0.126	1.61228e-181	BAG3+TAMs	GRASP
1.12773e-185	1.20308	0.911	0.661	2.87335e-181	BAG3+TAMs	CD83
2.03727e-181	1.39746	0.727	0.384	5.19076e-177	BAG3+TAMs	SMAP2
2.91685e-179	1.04999	0.881	0.66	7.43185e-175	BAG3+TAMs	CCNI
1.05145e-177	1.31771	0.864	0.581	2.67898e-173	BAG3+TAMs	KLF4
1.28701e-177	1.3355	0.769	0.442	3.27916e-173	BAG3+TAMs	CPM
2.72155e-175	1.53785	0.514	0.171	6.93424e-171	BAG3+TAMs	F13A1
7.0716e-175	1.25743	0.79	0.493	1.80177e-170	BAG3+TAMs	PABPC4
8.16634e-173	1.7282	0.579	0.248	2.0807e-168	BAG3+TAMs	PER1
1.78977e-167	2.09854	0.406	0.118	4.56015e-163	BAG3+TAMs	CDC42EP3
6.54704e-166	1.88957	0.746	0.414	1.66812e-161	BAG3+TAMs	KLF2
8.33066e-166	1.46002	0.793	0.492	2.12257e-161	BAG3+TAMs	LMNA
1.89807e-164	1.92215	0.475	0.171	4.8361e-160	BAG3+TAMs	DEDD2
7.91506e-164	2.40426	0.38	0.108	2.01668e-159	BAG3+TAMs	SIK1
6.19092e-162	1.05635	0.906	0.697	1.57738e-157	BAG3+TAMs	LITAF
1.56123e-158	1.16271	0.795	0.514	3.97787e-154	BAG3+TAMs	BRI3
5.51368e-155	2.03091	0.513	0.217	1.40483e-150	BAG3+TAMs	MAN1A1
1.92389e-153	2.13766	0.355	0.097	4.90189e-149	BAG3+TAMs	ACTA2
3.03849e-150	1.77453	0.407	0.123	7.74178e-146	BAG3+TAMs	SERPINC1
3.59128e-150	1.92637	0.442	0.157	9.15021e-146	BAG3+TAMs	IGF1
6.07583e-146	2.16046	0.384	0.12	1.54806e-141	BAG3+TAMs	DUSP5
2.41803e-145	1.50797	0.605	0.304	6.1609e-141	BAG3+TAMs	TACC1
1.52415e-142	2.16205	0.544	0.264	3.88337e-138	BAG3+TAMs	WDR45B
2.48343e-142	1.51535	0.58	0.274	6.32752e-138	BAG3+TAMs	KLF10
1.52272e-138	1.89473	0.443	0.17	3.87973e-134	BAG3+TAMs	USP36
8.76633e-138	2.05933	0.34	0.097	2.23357e-133	BAG3+TAMs	BCL3
1.88537e-137	1.37505	0.606	0.31	4.80374e-133	BAG3+TAMs	EEF1G
4.86972e-136	1.0891	0.723	0.416	1.24076e-131	BAG3+TAMs	CDKN1A
6.93185e-136	2.01147	0.317	0.084	1.76617e-131	BAG3+TAMs	TIMP3
4.82815e-133	1.15756	0.827	0.548	1.23016e-128	BAG3+TAMs	CEBPD
1.85562e-131	1.17877	0.727	0.452	4.72793e-127	BAG3+TAMs	MRPL18
1.64779e-130	1.20484	0.692	0.399	4.19839e-126	BAG3+TAMs	FOSL2
2.70004e-130	1.41308	0.58	0.285	6.87944e-126	BAG3+TAMs	MAFF
2.27677e-127	1.23543	0.622	0.328	5.80099e-123	BAG3+TAMs	CRTAP
5.93088e-124	1.33406	0.542	0.262	1.51113e-119	BAG3+TAMs	CHORDC1
6.40271e-124	1.44739	0.502	0.219	1.63135e-119	BAG3+TAMs	ITGAX
4.31164e-123	1.0512	0.835	0.548	1.09856e-118	BAG3+TAMs	EGR1
2.03352e-121	1.60732	0.485	0.217	5.1812e-117	BAG3+TAMs	PPP1R15B
8.34154e-121	1.30294	0.706	0.434	2.12534e-116	BAG3+TAMs	ELL2
1.40738e-120	1.3404	0.599	0.321	3.58587e-116	BAG3+TAMs	MAT2A
2.23933e-120	1.41397	0.574	0.289	5.70559e-116	BAG3+TAMs	FKBP4
1.37069e-118	1.46097	0.575	0.307	3.49237e-114	BAG3+TAMs	MIDN
3.99706e-117	1.70291	0.351	0.116	1.01841e-112	BAG3+TAMs	HPX
4.61251e-116	1.89003	0.388	0.147	1.17522e-111	BAG3+TAMs	CD209
1.72931e-114	1.79069	0.328	0.102	4.40612e-110	BAG3+TAMs	ADIRF
2.33615e-110	1.76772	0.37	0.14	5.95227e-106	BAG3+TAMs	SNHG7
2.38858e-110	1.68829	0.423	0.181	6.08587e-106	BAG3+TAMs	SNN
2.60057e-109	1.31891	0.79	0.592	6.62598e-105	BAG3+TAMs	NR4A2
4.58461e-109	1.123	0.905	0.709	1.16811e-104	BAG3+TAMs	RHOB
3.07444e-105	1.3905	0.512	0.254	7.83336e-101	BAG3+TAMs	MAP2K3
3.91833e-105	1.5187	0.483	0.232	9.98351e-101	BAG3+TAMs	ANKRD37
5.09204e-105	1.75802	0.379	0.15	1.2974e-100	BAG3+TAMs	KLF7
9.6991e-104	2.01016	0.283	0.086	2.47123e-99	BAG3+TAMs	PLPP1
8.32878e-101	1.44031	0.506	0.255	2.12209e-96	BAG3+TAMs	IRS2
1.39735e-100	1.13848	0.578	0.317	3.5603e-96	BAG3+TAMs	PIM3
2.44395e-100	2.02733	0.254	0.071	6.22695e-96	BAG3+TAMs	TICAM1
2.28835e-97	1.81723	0.315	0.111	5.83049e-93	BAG3+TAMs	ZBTB7A
4.42079e-97	1.55195	0.414	0.184	1.12637e-92	BAG3+TAMs	MKNK2
5.61311e-96	1.25819	0.538	0.293	1.43016e-91	BAG3+TAMs	SH2B3
8.84355e-96	1.14437	0.557	0.3	2.25325e-91	BAG3+TAMs	ISG20
4.5331e-91	1.29908	0.45	0.215	1.15499e-86	BAG3+TAMs	MYADM
8.04672e-90	1.94989	0.304	0.109	2.05022e-85	BAG3+TAMs	CREB5
5.89259e-88	1.19873	0.492	0.254	1.50137e-83	BAG3+TAMs	METRNL
1.75481e-87	1.27773	0.33	0.122	4.47109e-83	BAG3+TAMs	B3GNT5
3.40008e-87	1.04483	0.553	0.3	8.66307e-83	BAG3+TAMs	SERPINB9
2.95434e-86	1.14002	0.409	0.183	7.52736e-82	BAG3+TAMs	CTD-3252C9.4
2.38566e-85	1.73939	0.326	0.128	6.07842e-81	BAG3+TAMs	SESTD1
3.85192e-84	1.50517	0.365	0.158	9.8143e-80	BAG3+TAMs	PLXND1
1.83061e-83	1.13569	0.473	0.239	4.66421e-79	BAG3+TAMs	CD93
7.40836e-83	1.69812	0.293	0.108	1.88758e-78	BAG3+TAMs	YPEL3
7.3507e-82	1.69631	0.256	0.083	1.87288e-77	BAG3+TAMs	HRG
7.88937e-82	1.13389	0.422	0.192	2.01013e-77	BAG3+TAMs	THBD
2.23214e-81	1.43293	0.373	0.165	5.68726e-77	BAG3+TAMs	RHBDF2
4.78626e-81	1.55587	0.325	0.128	1.21949e-76	BAG3+TAMs	ETV3
5.70011e-80	1.23927	0.528	0.288	1.45233e-75	BAG3+TAMs	TSC22D1
4.84588e-79	1.57217	0.315	0.126	1.23468e-74	BAG3+TAMs	MOB3A
1.02201e-78	1.07136	0.506	0.282	2.60399e-74	BAG3+TAMs	STIP1
2.05462e-78	1.07208	0.515	0.289	5.23496e-74	BAG3+TAMs	TGFB1
2.26508e-78	1.17282	0.44	0.22	5.77119e-74	BAG3+TAMs	A1BG
3.23129e-77	1.27228	0.457	0.231	8.233e-73	BAG3+TAMs	NLRP3
3.48215e-76	1.65808	0.277	0.102	8.87216e-72	BAG3+TAMs	GFRA2
3.15604e-74	1.54384	0.292	0.112	8.04126e-70	BAG3+TAMs	SAP30
4.68034e-73	1.45958	0.292	0.114	1.1925e-68	BAG3+TAMs	MYL9
9.52209e-73	1.45718	0.302	0.12	2.42613e-68	BAG3+TAMs	PID1
4.21452e-72	1.22559	0.469	0.262	1.07382e-67	BAG3+TAMs	SIAH2
4.71045e-72	1.00322	0.786	0.64	1.20018e-67	BAG3+TAMs	ATP1B3
6.54328e-72	1.57435	0.311	0.131	1.66716e-67	BAG3+TAMs	B4GALT5
4.38897e-70	1.55881	0.289	0.116	1.11827e-65	BAG3+TAMs	MXD4
9.78372e-70	1.35847	0.348	0.159	2.49279e-65	BAG3+TAMs	FMNL1
1.49427e-69	1.54138	0.298	0.123	3.80726e-65	BAG3+TAMs	MED13L
4.11956e-69	1.06786	0.527	0.307	1.04962e-64	BAG3+TAMs	VEGFA
5.49647e-67	1.62561	0.252	0.094	1.40045e-62	BAG3+TAMs	SLC7A5
6.4902e-67	1.08781	0.448	0.245	1.65364e-62	BAG3+TAMs	PLK3
8.51322e-67	1.2449	0.431	0.231	2.16908e-62	BAG3+TAMs	NFKBID
6.46174e-66	1.01424	0.531	0.324	1.64639e-61	BAG3+TAMs	SEC14L1
4.44346e-65	1.57922	0.258	0.099	1.13215e-60	BAG3+TAMs	EMB
5.2353e-65	1.39822	0.309	0.136	1.3339e-60	BAG3+TAMs	SRGAP2
1.55822e-63	1.24163	0.372	0.187	3.97019e-59	BAG3+TAMs	PREX1
2.39375e-62	1.10501	0.355	0.171	6.09904e-58	BAG3+TAMs	SLC43A2
5.09481e-62	1.42661	0.297	0.131	1.29811e-57	BAG3+TAMs	RARA
6.94511e-61	1.27099	0.304	0.134	1.76954e-56	BAG3+TAMs	NFIL3
9.55387e-61	1.11418	0.393	0.206	2.43423e-56	BAG3+TAMs	GNG2
1.62561e-59	1.19374	0.353	0.176	4.1419e-55	BAG3+TAMs	APP
2.14322e-59	1.27514	0.281	0.118	5.46072e-55	BAG3+TAMs	C10orf10
5.02348e-59	1.03493	0.438	0.246	1.27993e-54	BAG3+TAMs	TGFBR2
4.76254e-58	1.54379	0.257	0.106	1.21345e-53	BAG3+TAMs	LRIF1
7.25445e-58	1.46644	0.265	0.112	1.84836e-53	BAG3+TAMs	TSPYL2
4.37291e-57	1.27228	0.268	0.112	1.11417e-52	BAG3+TAMs	SRGAP1
2.28327e-56	1.21829	0.329	0.161	5.81755e-52	BAG3+TAMs	JOSD1
3.95351e-56	1.10285	0.412	0.232	1.00732e-51	BAG3+TAMs	ZFHX3
4.90237e-56	1.42132	0.269	0.117	1.24907e-51	BAG3+TAMs	H1FX
1.54259e-55	1.22691	0.277	0.122	3.93036e-51	BAG3+TAMs	INSR
2.74008e-55	1.30107	0.298	0.139	6.98145e-51	BAG3+TAMs	CHKA
1.3133e-54	1.55913	0.251	0.107	3.34617e-50	BAG3+TAMs	SORBS3
3.41949e-53	1.21831	0.351	0.184	8.71252e-49	BAG3+TAMs	RP11-138A9.1
3.82308e-53	1.38808	0.287	0.133	9.74082e-49	BAG3+TAMs	CNRIP1
2.19704e-52	1.19568	0.386	0.217	5.59783e-48	BAG3+TAMs	CYLD
7.69796e-51	1.12678	0.318	0.159	1.96136e-46	BAG3+TAMs	NFKB2
3.1377e-50	1.01666	0.446	0.278	7.99455e-46	BAG3+TAMs	AES
1.09315e-48	1.23288	0.302	0.15	2.78524e-44	BAG3+TAMs	MT-ATP8
4.10872e-48	1.32817	0.273	0.13	1.04686e-43	BAG3+TAMs	HMHA1
6.06581e-48	1.34764	0.27	0.127	1.54551e-43	BAG3+TAMs	RELB
1.2621e-47	1.02141	0.398	0.235	3.2157e-43	BAG3+TAMs	AFF4
1.86229e-47	1.00399	0.379	0.216	4.74493e-43	BAG3+TAMs	CMTM3
1.93475e-47	1.34473	0.281	0.137	4.92955e-43	BAG3+TAMs	PDGFC
4.42951e-46	1.05858	0.32	0.168	1.12859e-41	BAG3+TAMs	SRGAP2B
8.39893e-46	1.10978	0.309	0.158	2.13996e-41	BAG3+TAMs	AHR
1.05271e-45	1.37479	0.356	0.2	2.68219e-41	BAG3+TAMs	OTUD1
3.75303e-45	1.08857	0.38	0.225	9.56234e-41	BAG3+TAMs	PRKACB
6.21735e-45	1.1563	0.321	0.173	1.58412e-40	BAG3+TAMs	PTPN18
1.8878e-44	1.15567	0.35	0.196	4.80992e-40	BAG3+TAMs	PELI1
3.75517e-42	1.26725	0.262	0.13	9.5678e-38	BAG3+TAMs	MAPKAPK2
1.73474e-41	1.21668	0.27	0.137	4.41994e-37	BAG3+TAMs	PPP3R1
5.07374e-38	1.15246	0.275	0.146	1.29274e-33	BAG3+TAMs	IGFBP4
2.43799e-37	1.09873	0.289	0.158	6.21176e-33	BAG3+TAMs	RASSF5
2.64513e-37	1.02661	0.361	0.221	6.73952e-33	BAG3+TAMs	YTHDF3
2.94365e-37	1.018	0.327	0.19	7.50014e-33	BAG3+TAMs	TNFRSF21
1.03722e-35	1.10344	0.269	0.144	2.64274e-31	BAG3+TAMs	MBOAT7
1.69262e-35	1.18096	0.256	0.134	4.31262e-31	BAG3+TAMs	ADRBK1
9.41246e-35	1.06159	0.281	0.155	2.3982e-30	BAG3+TAMs	ELF2
1.48035e-34	1.06089	0.341	0.211	3.77177e-30	BAG3+TAMs	ELOVL5
2.04951e-34	1.10788	0.29	0.165	5.22195e-30	BAG3+TAMs	SH3TC1
3.97399e-33	1.08152	0.256	0.138	1.01253e-28	BAG3+TAMs	U2AF1
5.15868e-33	1.1101	0.343	0.214	1.31438e-28	BAG3+TAMs	FILIP1L
1.22987e-32	1.02611	0.271	0.149	3.13359e-28	BAG3+TAMs	TRMT1
1.10605e-31	1.05219	0.266	0.149	2.81809e-27	BAG3+TAMs	BIN1
1.2592e-29	1.02039	0.276	0.161	3.20831e-25	BAG3+TAMs	CERS6
0	5.20459	0.987	0.099	0	MARCO+TAMs	CD5L
0	4.36166	0.906	0.095	0	MARCO+TAMs	PLAC8
0	5.32429	0.962	0.168	0	MARCO+TAMs	MARCO
0	5.58144	0.829	0.053	0	MARCO+TAMs	CETP
0	4.29598	0.92	0.151	0	MARCO+TAMs	CFP
0	3.6792	0.928	0.172	0	MARCO+TAMs	CXCL12
0	3.04517	0.923	0.203	0	MARCO+TAMs	VCAM1
0	3.77275	0.768	0.07	0	MARCO+TAMs	IGHA1
0	4.23815	0.704	0.097	0	MARCO+TAMs	LYVE1
0	2.88723	0.7	0.112	0	MARCO+TAMs	IGLC2
0	2.67817	0.87	0.29	0	MARCO+TAMs	SDC3
0	6.66817	0.587	0.01	0	MARCO+TAMs	ITLN1
0	6.47529	0.589	0.013	0	MARCO+TAMs	TIMD4
0	2.64037	0.836	0.265	0	MARCO+TAMs	AXL
0	3.27173	0.638	0.078	0	MARCO+TAMs	IGHG4
0	2.03002	0.761	0.24	0	MARCO+TAMs	LILRB5
0	2.55377	0.753	0.234	0	MARCO+TAMs	ALDH2
0	2.62203	0.615	0.104	0	MARCO+TAMs	IGHG3
0	3.6342	0.576	0.07	0	MARCO+TAMs	P2RY13
0	2.3143	0.728	0.227	0	MARCO+TAMs	EPB41L2
0	2.17278	0.748	0.249	0	MARCO+TAMs	VMO1
0	2.75507	0.932	0.435	0	MARCO+TAMs	PDK4
0	3.01323	0.936	0.441	0	MARCO+TAMs	CFD
0	1.77032	0.984	0.497	0	MARCO+TAMs	SLC40A1
0	2.04943	0.952	0.47	0	MARCO+TAMs	IGKC
0	3.48415	0.536	0.071	0	MARCO+TAMs	RND3
0	2.53952	0.923	0.464	0	MARCO+TAMs	FAM26F
0	1.8091	0.817	0.363	0	MARCO+TAMs	BASP1
0	5.62167	0.466	0.013	0	MARCO+TAMs	FCN3
0	1.92423	0.685	0.233	0	MARCO+TAMs	RGL1
0	2.08076	0.85	0.404	0	MARCO+TAMs	STOM
0	2.27972	0.927	0.482	0	MARCO+TAMs	CPVL
0	2.02276	0.905	0.462	0	MARCO+TAMs	C1orf54
0	1.86349	0.72	0.28	0	MARCO+TAMs	SMPDL3A
0	2.35444	0.598	0.16	0	MARCO+TAMs	TNFSF10
0	2.21725	0.626	0.189	0	MARCO+TAMs	SCIMP
0	1.69348	0.823	0.393	0	MARCO+TAMs	MPEG1
0	1.86673	0.771	0.349	0	MARCO+TAMs	PRCP
0	1.89342	0.561	0.142	0	MARCO+TAMs	IGHG1
0	1.88006	0.871	0.454	0	MARCO+TAMs	VSIG4
0	10.1498	0.407	0	0	MARCO+TAMs	NDST3
0	1.88784	0.92	0.528	0	MARCO+TAMs	SNX10
0	3.61362	0.439	0.065	0	MARCO+TAMs	WDR75
0	3.05204	0.443	0.07	0	MARCO+TAMs	IGLC3
0	1.35773	0.997	0.644	0	MARCO+TAMs	SEPP1
0	3.27506	0.386	0.047	0	MARCO+TAMs	MYO9A
0	1.5022	0.856	0.52	0	MARCO+TAMs	TMEM123
0	4.42048	0.344	0.019	0	MARCO+TAMs	CDH5
0	3.33534	0.362	0.043	0	MARCO+TAMs	LAG3
0	1.2519	0.94	0.632	0	MARCO+TAMs	FGL2
0	2.07405	0.964	0.659	0	MARCO+TAMs	CD163
0	1.93898	0.978	0.678	0	MARCO+TAMs	FCGR3A
0	1.29273	0.923	0.639	0	MARCO+TAMs	CREG1
0	6.0775	0.255	0.004	0	MARCO+TAMs	SLC16A9
0	1.88808	0.995	0.777	0	MARCO+TAMs	MS4A7
0	1.66326	0.993	0.78	0	MARCO+TAMs	LIPA
0	1.30562	0.935	0.731	0	MARCO+TAMs	RNASET2
0	1.27092	0.999	0.797	0	MARCO+TAMs	C1QC
0	1.90932	0.997	0.799	0	MARCO+TAMs	MS4A6A
0	1.67203	1	0.816	0	MARCO+TAMs	C1QB
0	1.13772	0.982	0.799	0	MARCO+TAMs	LST1
0	1.76846	0.971	0.792	0	MARCO+TAMs	CYBA
0	1.43588	1	0.853	0	MARCO+TAMs	C1QA
0	1.2924	0.969	0.831	0	MARCO+TAMs	FCGRT
0	1.41815	0.998	0.89	0	MARCO+TAMs	ITM2B
0	1.16478	0.98	0.905	0	MARCO+TAMs	HLA-E
0	1.68352	0.997	0.922	0	MARCO+TAMs	CST3
0	1.57939	0.997	0.935	0	MARCO+TAMs	CTSS
1.05817e-307	1.92207	0.686	0.279	2.6961e-303	MARCO+TAMs	FEZ2
1.89963e-307	3.36764	0.37	0.048	4.84007e-303	MARCO+TAMs	IFT74
8.84177e-306	2.33019	0.506	0.117	2.2528e-301	MARCO+TAMs	TCF7L2
1.28269e-303	1.24309	0.9	0.522	3.26815e-299	MARCO+TAMs	FOLR2
2.80049e-301	3.25164	0.363	0.046	7.13537e-297	MARCO+TAMs	SELENBP1
2.0234e-297	1.28587	0.977	0.834	5.15542e-293	MARCO+TAMs	FOS
6.79274e-292	1.57922	0.713	0.269	1.73072e-287	MARCO+TAMs	ALDH1A1
1.95104e-283	1.97035	0.47	0.103	4.97106e-279	MARCO+TAMs	IFIT2
4.04744e-282	1.67997	0.722	0.33	1.03125e-277	MARCO+TAMs	GIMAP4
5.20673e-281	2.2156	0.509	0.131	1.32662e-276	MARCO+TAMs	ME1
1.11008e-279	1.37494	0.873	0.634	2.82838e-275	MARCO+TAMs	WSB1
1.29587e-278	1.37164	0.86	0.536	3.30174e-274	MARCO+TAMs	CYBB
4.32479e-273	1.65883	0.721	0.336	1.10191e-268	MARCO+TAMs	IL18
1.52382e-264	1.64092	0.69	0.304	3.88254e-260	MARCO+TAMs	FUCA1
1.51079e-263	1.24639	0.857	0.535	3.84934e-259	MARCO+TAMs	HCLS1
1.27095e-262	1.81032	0.629	0.233	3.23826e-258	MARCO+TAMs	METTL7A
1.4336e-262	1.42193	0.789	0.412	3.65268e-258	MARCO+TAMs	CD302
1.28626e-257	2.0259	0.544	0.175	3.27727e-253	MARCO+TAMs	LGALS8
1.5049e-256	2.28206	0.44	0.099	3.83435e-252	MARCO+TAMs	DST
2.88196e-256	1.94884	0.599	0.214	7.34295e-252	MARCO+TAMs	RBP7
1.32046e-245	1.5807	0.713	0.354	3.3644e-241	MARCO+TAMs	SLA
5.7848e-242	3.5691	0.252	0.02	1.47391e-237	MARCO+TAMs	SPIC
1.9533e-239	2.32649	0.439	0.113	4.97682e-235	MARCO+TAMs	CD38
6.92947e-238	3.11158	0.307	0.043	1.76556e-233	MARCO+TAMs	EXT1
3.04737e-237	2.03561	0.536	0.182	7.76439e-233	MARCO+TAMs	PHACTR2
3.21477e-234	3.68959	0.255	0.023	8.19091e-230	MARCO+TAMs	TMEM156
4.00222e-234	1.25951	0.807	0.463	1.01973e-229	MARCO+TAMs	MRC1
6.19087e-231	1.3337	0.967	0.766	1.57737e-226	MARCO+TAMs	CCL4
2.09091e-226	1.22088	0.82	0.527	5.32744e-222	MARCO+TAMs	ABRACL
1.53172e-225	1.91165	0.523	0.177	3.90268e-221	MARCO+TAMs	PYGL
5.6258e-225	2.72755	0.356	0.072	1.4334e-220	MARCO+TAMs	SUCNR1
9.00153e-225	1.95949	0.44	0.115	2.2935e-220	MARCO+TAMs	CLEC12A
5.13412e-224	1.66488	0.585	0.224	1.30812e-219	MARCO+TAMs	CLIC2
1.74841e-219	1.39961	0.745	0.408	4.45478e-215	MARCO+TAMs	C3AR1
8.10953e-218	1.19359	0.825	0.517	2.06623e-213	MARCO+TAMs	PRNP
3.42958e-217	1.12267	0.842	0.548	8.73822e-213	MARCO+TAMs	FYB
2.922e-213	1.08398	0.868	0.6	7.44497e-209	MARCO+TAMs	VAMP5
1.4822e-211	1.66116	0.616	0.261	3.7765e-207	MARCO+TAMs	CCR1
2.21827e-209	2.36034	0.371	0.085	5.65193e-205	MARCO+TAMs	OSBPL11
1.03392e-208	1.77223	0.534	0.193	2.63433e-204	MARCO+TAMs	NR1H3
1.08329e-207	1.24102	0.879	0.613	2.7601e-203	MARCO+TAMs	HMOX1
4.0843e-205	2.90954	0.283	0.043	1.04064e-200	MARCO+TAMs	IGHM
4.43173e-205	1.02998	0.873	0.653	1.12916e-200	MARCO+TAMs	TPP1
3.20423e-203	1.25542	0.752	0.439	8.16406e-199	MARCO+TAMs	NDFIP1
1.52249e-199	2.56174	0.268	0.038	3.87916e-195	MARCO+TAMs	JCHAIN
1.0885e-198	1.6932	0.535	0.201	2.77339e-194	MARCO+TAMs	PDCD4
1.05354e-196	1.38861	0.623	0.275	2.68431e-192	MARCO+TAMs	CD55
5.30641e-195	1.23357	0.786	0.508	1.35202e-190	MARCO+TAMs	GLRX
4.18194e-193	2.47168	0.298	0.053	1.06552e-188	MARCO+TAMs	CCDC151
1.7413e-192	1.33064	0.693	0.364	4.43665e-188	MARCO+TAMs	SLC7A7
5.88827e-191	2.37313	0.353	0.084	1.50027e-186	MARCO+TAMs	TRIM14
2.69882e-190	2.61031	0.295	0.054	6.87633e-186	MARCO+TAMs	CR1
4.8967e-190	1.71886	0.516	0.193	1.24763e-185	MARCO+TAMs	PLA2G16
1.01428e-189	2.2295	0.339	0.075	2.58427e-185	MARCO+TAMs	ACVRL1
1.18349e-187	1.18429	0.699	0.376	3.01541e-183	MARCO+TAMs	IFI27
7.47129e-184	1.78881	0.459	0.153	1.90361e-179	MARCO+TAMs	FRMD4A
1.05141e-183	1.96262	0.403	0.117	2.67889e-179	MARCO+TAMs	GIMAP7
3.61005e-182	2.34644	0.347	0.086	9.19806e-178	MARCO+TAMs	PLPP3
1.23217e-181	2.37382	0.399	0.122	3.13945e-177	MARCO+TAMs	LINC00936
2.24537e-178	1.79369	0.748	0.507	5.72097e-174	MARCO+TAMs	IER2
7.86704e-178	1.78625	0.439	0.143	2.00444e-173	MARCO+TAMs	LPCAT2
2.42484e-175	1.6028	0.492	0.179	6.17824e-171	MARCO+TAMs	SIGLEC1
4.5388e-175	1.63879	0.4	0.118	1.15644e-170	MARCO+TAMs	IFIT3
2.81613e-174	1.30446	0.623	0.299	7.17522e-170	MARCO+TAMs	TBXAS1
3.43685e-173	2.51911	0.281	0.054	8.75675e-169	MARCO+TAMs	CRHBP
8.00619e-171	1.09269	0.775	0.446	2.0399e-166	MARCO+TAMs	MAF
1.82251e-170	2.32731	0.446	0.167	4.64358e-166	MARCO+TAMs	TMIGD3
2.2163e-168	1.11713	0.734	0.439	5.6469e-164	MARCO+TAMs	RNF149
4.37928e-168	2.5241	0.282	0.058	1.1158e-163	MARCO+TAMs	ISYNA1
4.3788e-167	1.45961	0.584	0.283	1.11567e-162	MARCO+TAMs	AKIRIN2
6.68231e-164	1.60056	0.505	0.205	1.70259e-159	MARCO+TAMs	ETNK1
3.86089e-163	1.50351	0.548	0.247	9.83717e-159	MARCO+TAMs	ACTN1
6.0125e-162	2.5859	0.284	0.061	1.53193e-157	MARCO+TAMs	ZNF812P
6.89484e-162	1.72516	0.33	0.084	1.75674e-157	MARCO+TAMs	IFIT1
4.01336e-161	1.96812	0.374	0.113	1.02256e-156	MARCO+TAMs	RFK
4.02637e-160	1.78364	0.433	0.152	1.02588e-155	MARCO+TAMs	ETV5
1.7818e-159	1.48352	0.527	0.229	4.53985e-155	MARCO+TAMs	ABI3
4.60691e-159	1.28349	0.638	0.332	1.17379e-154	MARCO+TAMs	JAK1
1.7279e-158	1.55904	0.468	0.178	4.40253e-154	MARCO+TAMs	ICAM2
4.72429e-158	1.41583	0.58	0.282	1.2037e-153	MARCO+TAMs	RDX
8.92018e-158	2.34888	0.321	0.084	2.27277e-153	MARCO+TAMs	ID1
2.1468e-156	1.29269	0.61	0.3	5.46983e-152	MARCO+TAMs	SPATS2L
1.14639e-155	1.27302	0.685	0.386	2.92087e-151	MARCO+TAMs	C6orf62
2.90875e-155	1.55574	0.43	0.147	7.41119e-151	MARCO+TAMs	EBI3
2.67125e-154	1.56919	0.582	0.294	6.80607e-150	MARCO+TAMs	RAB32
3.44164e-154	1.29986	0.624	0.317	8.76896e-150	MARCO+TAMs	IL10RA
4.15147e-152	2.04309	0.311	0.078	1.05775e-147	MARCO+TAMs	ADGRG6
4.43824e-151	2.22115	0.274	0.06	1.13082e-146	MARCO+TAMs	FEZ1
2.23107e-149	1.4478	0.504	0.212	5.68455e-145	MARCO+TAMs	NCF1
1.3663e-148	1.75586	0.364	0.11	3.4812e-144	MARCO+TAMs	SGPP1
1.56097e-148	1.15975	0.601	0.297	3.97719e-144	MARCO+TAMs	CYTIP
3.94689e-146	1.35225	0.533	0.239	1.00563e-141	MARCO+TAMs	CALCOCO2
4.49986e-146	1.18192	0.619	0.316	1.14652e-141	MARCO+TAMs	FRMD4B
8.42907e-146	1.24932	0.622	0.336	2.14764e-141	MARCO+TAMs	SLC31A2
2.08464e-144	1.61357	0.365	0.113	5.31144e-140	MARCO+TAMs	HIPK2
1.24904e-143	1.16429	0.648	0.361	3.18243e-139	MARCO+TAMs	MCOLN1
2.28863e-143	1.06135	0.72	0.445	5.83119e-139	MARCO+TAMs	SCARB2
2.98162e-143	1.91738	0.334	0.097	7.59686e-139	MARCO+TAMs	SLC9A9
8.1033e-143	1.76543	0.372	0.122	2.06464e-138	MARCO+TAMs	CLECL1
6.58751e-142	1.43169	0.481	0.196	1.67843e-137	MARCO+TAMs	TCF4
1.70438e-141	1.14301	0.644	0.362	4.34258e-137	MARCO+TAMs	C2
1.99329e-141	1.57062	0.432	0.165	5.07869e-137	MARCO+TAMs	RGS18
6.64935e-140	1.78184	0.331	0.097	1.69419e-135	MARCO+TAMs	ANKRD22
6.88252e-140	1.37151	0.341	0.099	1.7536e-135	MARCO+TAMs	DNASE1L3
1.39007e-138	1.55974	0.445	0.177	3.54177e-134	MARCO+TAMs	MMD
1.86993e-138	1.28007	0.58	0.294	4.7644e-134	MARCO+TAMs	ADAP2
2.17493e-138	1.47322	0.438	0.167	5.5415e-134	MARCO+TAMs	SLC8A1
1.68388e-137	1.35659	0.514	0.233	4.29036e-133	MARCO+TAMs	CRYL1
2.33488e-137	1.31218	0.543	0.26	5.94905e-133	MARCO+TAMs	GPR137B
7.43821e-136	1.69936	0.387	0.137	1.89518e-131	MARCO+TAMs	RABGAP1L
1.60513e-134	1.95288	0.296	0.081	4.08972e-130	MARCO+TAMs	GCNT1
1.07167e-133	1.74717	0.349	0.113	2.73052e-129	MARCO+TAMs	LILRB1
3.15275e-133	1.0278	0.684	0.393	8.03289e-129	MARCO+TAMs	SAMHD1
4.77699e-133	1.06433	0.628	0.344	1.21713e-128	MARCO+TAMs	ATP2B1
2.06998e-132	1.51361	0.44	0.179	5.2741e-128	MARCO+TAMs	NAAA
1.90537e-131	1.26062	0.509	0.227	4.8547e-127	MARCO+TAMs	AOAH
5.89723e-130	1.75065	0.357	0.12	1.50255e-125	MARCO+TAMs	COQ2
6.62585e-130	1.74723	0.315	0.093	1.6882e-125	MARCO+TAMs	PRRG4
9.30514e-128	1.05972	0.625	0.348	2.37086e-123	MARCO+TAMs	BLOC1S2
1.25832e-127	1.64169	0.452	0.195	3.20607e-123	MARCO+TAMs	TNF
2.20617e-126	1.67956	0.348	0.117	5.6211e-122	MARCO+TAMs	FXYD6
6.26172e-126	1.45796	0.448	0.187	1.59542e-121	MARCO+TAMs	SFT2D2
3.54198e-124	1.78947	0.293	0.083	9.02462e-120	MARCO+TAMs	NFIA
1.00557e-123	1.72236	0.338	0.113	2.5621e-119	MARCO+TAMs	RNF146
6.70741e-123	1.29883	0.492	0.225	1.70898e-118	MARCO+TAMs	TRIM22
6.95586e-122	1.08964	0.476	0.2	1.77228e-117	MARCO+TAMs	IFI44L
5.46731e-121	1.32451	0.491	0.231	1.39302e-116	MARCO+TAMs	PQLC3
5.38851e-120	1.96563	0.26	0.068	1.37294e-115	MARCO+TAMs	GIMAP6
8.26209e-120	1.24326	0.447	0.191	2.1051e-115	MARCO+TAMs	NKG7
1.11569e-119	1.10945	0.486	0.221	2.84267e-115	MARCO+TAMs	FABP3
5.53924e-119	1.28393	0.492	0.236	1.41134e-114	MARCO+TAMs	ALDH9A1
5.72687e-119	1.94869	0.271	0.075	1.45915e-114	MARCO+TAMs	SEL1L3
7.43282e-117	1.33286	0.453	0.193	1.89381e-112	MARCO+TAMs	WWP1
7.61234e-117	1.51993	0.43	0.189	1.93955e-112	MARCO+TAMs	APBB1IP
9.33658e-117	1.06111	0.652	0.405	2.37887e-112	MARCO+TAMs	SNX5
1.34245e-116	1.90722	0.269	0.075	3.42043e-112	MARCO+TAMs	UTP3
2.49378e-116	1.0613	0.663	0.413	6.35391e-112	MARCO+TAMs	PRKAR1A
1.53461e-115	1.29242	0.464	0.21	3.91003e-111	MARCO+TAMs	IRF2
1.68436e-115	1.04773	0.69	0.437	4.29159e-111	MARCO+TAMs	PFKFB3
2.48276e-115	1.40563	0.423	0.178	6.32583e-111	MARCO+TAMs	PRKCB
3.22343e-115	1.59679	0.263	0.071	8.21298e-111	MARCO+TAMs	CYP1B1
3.24317e-115	1.17797	0.516	0.249	8.26327e-111	MARCO+TAMs	TMEM37
5.29567e-115	1.55521	0.338	0.118	1.34928e-110	MARCO+TAMs	CTTNBP2NL
4.83776e-114	1.72923	0.331	0.116	1.23261e-109	MARCO+TAMs	ARL14EP
4.92826e-114	1.58575	0.343	0.121	1.25567e-109	MARCO+TAMs	CMKLR1
5.04516e-113	1.73359	0.298	0.094	1.28546e-108	MARCO+TAMs	KLRB1
1.2357e-112	1.03032	0.611	0.345	3.14845e-108	MARCO+TAMs	CAT
2.35309e-111	1.39488	0.423	0.182	5.99543e-107	MARCO+TAMs	MYCBP2
1.62627e-110	1.17721	0.514	0.253	4.14357e-106	MARCO+TAMs	2025-03-01
9.23042e-109	1.35993	0.349	0.128	2.35182e-104	MARCO+TAMs	UBXN11
1.07299e-107	1.48882	0.38	0.152	2.73387e-103	MARCO+TAMs	CEPT1
6.851e-107	1.27175	0.452	0.207	1.74557e-102	MARCO+TAMs	APH1B
2.99866e-106	1.2189	0.439	0.195	7.64027e-102	MARCO+TAMs	APOL6
3.19175e-106	1.6449	0.32	0.113	8.13227e-102	MARCO+TAMs	GSAP
5.44042e-106	1.24777	0.412	0.173	1.38616e-101	MARCO+TAMs	FMNL2
3.56596e-105	1.13912	0.532	0.285	9.08571e-101	MARCO+TAMs	HLA-F
6.59457e-105	1.39873	0.631	0.431	1.68023e-100	MARCO+TAMs	NFKBIZ
9.56999e-104	1.69243	0.258	0.076	2.43834e-99	MARCO+TAMs	PTGER2
2.96043e-103	1.0073	0.614	0.357	7.54289e-99	MARCO+TAMs	CD84
7.48074e-103	1.44897	0.394	0.171	1.90602e-98	MARCO+TAMs	RNF141
8.64722e-103	1.76897	0.265	0.081	2.20323e-98	MARCO+TAMs	ERAP1
1.55835e-102	1.13371	0.412	0.175	3.97052e-98	MARCO+TAMs	FILIP1L
2.87356e-102	1.47601	0.329	0.122	7.32155e-98	MARCO+TAMs	BTN3A2
5.97235e-102	1.34617	0.364	0.144	1.5217e-97	MARCO+TAMs	TLR4
8.98604e-100	1.15544	0.482	0.241	2.28955e-95	MARCO+TAMs	GNB4
3.68192e-99	1.19503	0.42	0.187	9.38116e-95	MARCO+TAMs	MBD2
6.69495e-99	1.64702	0.293	0.102	1.70581e-94	MARCO+TAMs	CNTLN
1.4948e-98	1.5002	0.316	0.116	3.8086e-94	MARCO+TAMs	TNFAIP8L2
2.48865e-98	1.18586	0.417	0.189	6.34084e-94	MARCO+TAMs	GPR65
2.72384e-98	1.2166	0.437	0.202	6.94007e-94	MARCO+TAMs	RCSD1
2.17295e-97	1.03495	0.507	0.258	5.53646e-93	MARCO+TAMs	MTSS1
8.1613e-96	1.22025	0.437	0.207	2.07942e-91	MARCO+TAMs	ITSN2
8.90504e-96	1.36838	0.371	0.157	2.26891e-91	MARCO+TAMs	STAT2
1.50619e-94	1.17674	0.413	0.182	3.83762e-90	MARCO+TAMs	KCNMA1
2.05802e-94	1.20801	0.405	0.18	5.24362e-90	MARCO+TAMs	TLE4
3.08344e-94	1.2524	0.366	0.149	7.85631e-90	MARCO+TAMs	SLC7A8
3.39684e-94	1.87338	0.278	0.097	8.6548e-90	MARCO+TAMs	EGR2
1.56907e-93	1.47425	0.321	0.125	3.99784e-89	MARCO+TAMs	SAMD9L
3.43168e-93	1.29149	0.407	0.188	8.74356e-89	MARCO+TAMs	LYSMD2
1.32403e-92	1.05933	0.498	0.259	3.37349e-88	MARCO+TAMs	ADAR
1.39379e-92	1.09313	0.494	0.257	3.55124e-88	MARCO+TAMs	VOPP1
1.14213e-91	1.11451	0.438	0.207	2.91003e-87	MARCO+TAMs	NAIP
2.19628e-91	1.16457	0.413	0.187	5.59591e-87	MARCO+TAMs	FCHO2
3.59407e-89	1.50416	0.266	0.089	9.15734e-85	MARCO+TAMs	DENND3
9.86193e-89	1.00442	0.507	0.271	2.51272e-84	MARCO+TAMs	TCN2
1.00401e-88	1.35122	0.33	0.132	2.55812e-84	MARCO+TAMs	SNX18
1.59254e-88	1.23763	0.405	0.189	4.05762e-84	MARCO+TAMs	EFR3A
2.07513e-88	1.23208	0.355	0.148	5.28722e-84	MARCO+TAMs	SLC4A7
2.80056e-87	1.1293	0.454	0.231	7.13554e-83	MARCO+TAMs	SUCLG2
9.80339e-86	1.17257	0.371	0.162	2.49781e-81	MARCO+TAMs	PSTPIP2
3.13065e-85	1.53821	0.268	0.095	7.97658e-81	MARCO+TAMs	SLC46A3
4.44386e-85	1.14429	0.422	0.206	1.13225e-80	MARCO+TAMs	TSPYL1
7.44915e-85	1.4261	0.312	0.123	1.89797e-80	MARCO+TAMs	JDP2
2.22279e-84	1.10372	0.387	0.173	5.66346e-80	MARCO+TAMs	MEF2A
2.59463e-84	1.13756	0.43	0.21	6.61086e-80	MARCO+TAMs	EPB41L3
5.71071e-84	1.05345	0.476	0.253	1.45503e-79	MARCO+TAMs	AKAP9
1.1678e-83	1.10373	0.479	0.259	2.97544e-79	MARCO+TAMs	AIG1
1.52162e-83	1.50317	0.274	0.099	3.87693e-79	MARCO+TAMs	RAPGEF2
3.56145e-83	1.28416	0.318	0.129	9.07421e-79	MARCO+TAMs	XAF1
3.58286e-83	1.13803	0.424	0.209	9.12876e-79	MARCO+TAMs	SHTN1
3.85294e-83	1.09696	0.472	0.257	9.81691e-79	MARCO+TAMs	TERF2IP
5.03065e-83	1.05555	0.473	0.249	1.28176e-78	MARCO+TAMs	SULT1A1
3.84115e-80	1.10414	0.433	0.225	9.78686e-76	MARCO+TAMs	ACAT1
2.81151e-79	1.04352	0.401	0.191	7.16345e-75	MARCO+TAMs	SUSD6
3.18926e-79	1.3506	0.312	0.13	8.12592e-75	MARCO+TAMs	PANK2
3.99456e-79	1.55873	0.324	0.14	1.01777e-74	MARCO+TAMs	NCOA7
7.58074e-79	1.02233	0.434	0.221	1.9315e-74	MARCO+TAMs	NFIC
9.91124e-79	1.26952	0.334	0.144	2.52529e-74	MARCO+TAMs	RXRA
1.01871e-78	1.1422	0.398	0.193	2.59557e-74	MARCO+TAMs	QPRT
1.67905e-78	1.0717	0.36	0.162	4.27806e-74	MARCO+TAMs	ANKH
6.29125e-78	1.01706	0.504	0.289	1.60295e-73	MARCO+TAMs	CMTM7
1.12852e-76	1.07551	0.341	0.15	2.87536e-72	MARCO+TAMs	GBP4
1.86348e-76	1.02726	0.438	0.226	4.74797e-72	MARCO+TAMs	DAPK1
1.87107e-76	1.03349	0.447	0.239	4.76729e-72	MARCO+TAMs	CMC2
1.12094e-74	1.33023	0.292	0.119	2.85605e-70	MARCO+TAMs	BCAM
6.08511e-74	1.07809	0.377	0.179	1.55043e-69	MARCO+TAMs	PPM1B
6.53637e-74	1.31771	0.296	0.123	1.6654e-69	MARCO+TAMs	MYD88
5.05651e-73	1.13601	0.342	0.157	1.28835e-68	MARCO+TAMs	SNX27
5.90905e-72	1.18931	0.336	0.154	1.50557e-67	MARCO+TAMs	SPTLC2
7.77001e-72	1.04737	0.403	0.206	1.97972e-67	MARCO+TAMs	SEC22B
7.98231e-72	1.2192	0.36	0.173	2.03381e-67	MARCO+TAMs	FGD2
9.8839e-72	1.10338	0.328	0.147	2.51832e-67	MARCO+TAMs	MIS18BP1
1.34538e-70	1.2594	0.252	0.093	3.42788e-66	MARCO+TAMs	SASH1
1.51802e-70	1.00797	0.4	0.204	3.86775e-66	MARCO+TAMs	CTBS
4.10063e-70	1.2473	0.301	0.129	1.0448e-65	MARCO+TAMs	SP110
6.76009e-70	1.16265	0.307	0.131	1.7224e-65	MARCO+TAMs	ITPR2
8.81112e-70	1.12234	0.328	0.147	2.24498e-65	MARCO+TAMs	PTPRJ
5.02139e-69	1.09585	0.36	0.175	1.2794e-64	MARCO+TAMs	CYB5R1
9.37566e-69	1.12865	0.365	0.183	2.38883e-64	MARCO+TAMs	MYC
1.34474e-68	1.17564	0.315	0.142	3.42626e-64	MARCO+TAMs	PARP9
3.38145e-68	1.10592	0.306	0.133	8.61559e-64	MARCO+TAMs	CSF3R
3.80844e-68	1.07696	0.353	0.168	9.70353e-64	MARCO+TAMs	TMEM243
3.86431e-68	1.39337	0.265	0.11	9.84588e-64	MARCO+TAMs	PKIB
4.31091e-68	1.13078	0.343	0.164	1.09838e-63	MARCO+TAMs	HACD3
8.94268e-67	1.0324	0.426	0.231	2.27851e-62	MARCO+TAMs	STARD7
1.44545e-66	1.13131	0.277	0.114	3.68285e-62	MARCO+TAMs	OAS2
4.10315e-66	1.07602	0.309	0.138	1.04544e-61	MARCO+TAMs	TRIM38
7.89669e-66	1.29424	0.272	0.112	2.012e-61	MARCO+TAMs	CYSLTR1
1.26023e-65	1.26406	0.305	0.138	3.21095e-61	MARCO+TAMs	ARID4A
1.55833e-65	1.06692	0.37	0.187	3.97046e-61	MARCO+TAMs	ACAP2
2.55054e-64	1.34693	0.254	0.103	6.49852e-60	MARCO+TAMs	GIMAP1
3.90858e-64	1.0733	0.293	0.127	9.95867e-60	MARCO+TAMs	GCH1
8.72397e-64	1.11096	0.251	0.1	2.22278e-59	MARCO+TAMs	GBP5
3.97176e-61	1.24333	0.295	0.136	1.01196e-56	MARCO+TAMs	SNX24
9.98148e-61	1.04635	0.38	0.201	2.54318e-56	MARCO+TAMs	PTGER4
9.49835e-60	1.01629	0.349	0.177	2.42008e-55	MARCO+TAMs	ZNF106
6.61535e-59	1.01868	0.315	0.15	1.68552e-54	MARCO+TAMs	ATM
1.30779e-57	1.20918	0.256	0.11	3.33212e-53	MARCO+TAMs	ADD3
6.84944e-56	1.14943	0.295	0.142	1.74517e-51	MARCO+TAMs	CCND1
3.12998e-55	1.05493	0.259	0.114	7.97487e-51	MARCO+TAMs	TGM2
3.34537e-55	1.01606	0.335	0.172	8.52366e-51	MARCO+TAMs	SIGLEC7
1.27451e-54	1.02162	0.33	0.168	3.24733e-50	MARCO+TAMs	TMC6
3.9995e-53	1.03645	0.251	0.11	1.01903e-48	MARCO+TAMs	HPS5
7.10154e-52	1.14438	0.254	0.116	1.8094e-47	MARCO+TAMs	CFAP97
1.52503e-50	1.09358	0.288	0.142	3.88563e-46	MARCO+TAMs	SEL1L
6.57343e-50	1.00173	0.286	0.138	1.67484e-45	MARCO+TAMs	PUM2
3.4579e-48	1.0066	0.28	0.136	8.81037e-44	MARCO+TAMs	NRIP1
6.41042e-48	1.05307	0.263	0.127	1.63331e-43	MARCO+TAMs	CLN5
1.88541e-45	1.16067	0.268	0.134	4.80384e-41	MARCO+TAMs	NDUFAF4
2.22467e-40	1.01751	0.26	0.134	5.66824e-36	MARCO+TAMs	EAF2
0	4.96001	0.889	0.08	0	UBE2C+TAMs	KIAA0101
0	4.79792	0.789	0.057	0	UBE2C+TAMs	CDK1
0	5.30987	0.741	0.046	0	UBE2C+TAMs	TOP2A
0	4.56915	0.744	0.054	0	UBE2C+TAMs	TK1
0	4.58858	0.73	0.054	0	UBE2C+TAMs	NUSAP1
0	3.82684	0.757	0.118	0	UBE2C+TAMs	UBE2C
0	6.04466	0.653	0.017	0	UBE2C+TAMs	MKI67
0	4.50884	0.673	0.046	0	UBE2C+TAMs	ZWINT
0	4.00794	0.676	0.065	0	UBE2C+TAMs	BIRC5
0	4.26596	0.642	0.042	0	UBE2C+TAMs	MAD2L1
0	5.21425	0.628	0.03	0	UBE2C+TAMs	RRM2
0	4.70357	0.624	0.045	0	UBE2C+TAMs	TYMS
0	5.37347	0.556	0.023	0	UBE2C+TAMs	CENPF
0	4.42599	0.569	0.039	0	UBE2C+TAMs	CDKN3
0	4.33315	0.54	0.036	0	UBE2C+TAMs	CENPM
0	5.7362	0.51	0.013	0	UBE2C+TAMs	HMMR
0	4.20974	0.517	0.034	0	UBE2C+TAMs	CCNB2
0	4.92924	0.503	0.023	0	UBE2C+TAMs	AURKB
0	4.80777	0.499	0.02	0	UBE2C+TAMs	PRC1
0	4.45407	0.499	0.025	0	UBE2C+TAMs	TPX2
0	4.8282	0.472	0.017	0	UBE2C+TAMs	SPC25
0	4.41418	0.46	0.023	0	UBE2C+TAMs	CENPK
0	5.57243	0.438	0.011	0	UBE2C+TAMs	GTSE1
0	4.75081	0.435	0.018	0	UBE2C+TAMs	NUF2
0	5.27579	0.415	0.012	0	UBE2C+TAMs	CEP55
0	4.81179	0.388	0.016	0	UBE2C+TAMs	CCNA2
0	4.75815	0.379	0.014	0	UBE2C+TAMs	CLSPN
0	4.03305	0.381	0.019	0	UBE2C+TAMs	CDCA3
0	5.94736	0.358	0.007	0	UBE2C+TAMs	ASPM
0	4.81996	0.349	0.012	0	UBE2C+TAMs	SHCBP1
0	5.11676	0.345	0.009	0	UBE2C+TAMs	ANLN
0	4.42962	0.349	0.015	0	UBE2C+TAMs	SGOL1
0	5.30344	0.338	0.008	0	UBE2C+TAMs	NCAPG
0	5.01443	0.322	0.012	0	UBE2C+TAMs	PLK1
0	5.18232	0.311	0.007	0	UBE2C+TAMs	ESCO2
0	5.10233	0.302	0.009	0	UBE2C+TAMs	DLGAP5
0	4.86909	0.29	0.007	0	UBE2C+TAMs	KIF11
1.52135e-302	5.58014	0.263	0.006	3.87625e-298	UBE2C+TAMs	DEPDC1
1.48513e-295	3.65828	0.508	0.046	3.78397e-291	UBE2C+TAMs	LMNB1
4.47219e-285	5.01723	0.281	0.009	1.13947e-280	UBE2C+TAMs	NDC80
1.22315e-277	3.94589	0.474	0.042	3.11645e-273	UBE2C+TAMs	CDC20
6.69954e-277	3.2049	0.683	0.103	1.70697e-272	UBE2C+TAMs	SMC4
7.34617e-276	4.44549	0.306	0.013	1.87173e-271	UBE2C+TAMs	MELK
6.17596e-274	3.43244	0.546	0.061	1.57357e-269	UBE2C+TAMs	RAD51AP1
8.39839e-270	4.51937	0.297	0.012	2.13983e-265	UBE2C+TAMs	UHRF1
2.78934e-269	4.27839	0.324	0.016	7.10695e-265	UBE2C+TAMs	ASF1B
3.48404e-267	4.69753	0.281	0.01	8.87699e-263	UBE2C+TAMs	MND1
2.05e-258	3.86312	0.379	0.026	5.2232e-254	UBE2C+TAMs	SGOL2
6.84754e-254	3.13958	0.612	0.087	1.74468e-249	UBE2C+TAMs	SMC2
3.00659e-252	3.36312	0.776	0.168	7.66049e-248	UBE2C+TAMs	PTTG1
1.19694e-249	4.65476	0.268	0.01	3.04968e-245	UBE2C+TAMs	NCAPH
2.33628e-246	4.23399	0.327	0.019	5.95261e-242	UBE2C+TAMs	HELLS
1.40083e-245	4.40109	0.83	0.233	3.56917e-241	UBE2C+TAMs	HIST1H4C
1.35016e-244	2.99246	0.982	0.524	3.44008e-240	UBE2C+TAMs	STMN1
1.15703e-242	3.37502	0.458	0.046	2.94801e-238	UBE2C+TAMs	UBE2T
3.97013e-241	4.32105	0.259	0.01	1.01155e-236	UBE2C+TAMs	CDCA5
1.57315e-235	2.94991	0.583	0.083	4.00822e-231	UBE2C+TAMs	CENPW
3.6171e-233	4.46495	0.259	0.011	9.216e-229	UBE2C+TAMs	ARHGAP11A
8.58341e-229	2.59885	0.98	0.766	2.18697e-224	UBE2C+TAMs	H2AFZ
1.09201e-224	2.28188	0.995	0.842	2.78232e-220	UBE2C+TAMs	TUBA1B
4.66212e-224	3.13696	0.426	0.042	1.18786e-219	UBE2C+TAMs	PHF19
2.71465e-221	3.26985	0.49	0.06	6.91665e-217	UBE2C+TAMs	DHFR
8.15425e-216	2.01256	0.995	0.845	2.07762e-211	UBE2C+TAMs	HMGB1
6.7719e-215	2.85214	0.964	0.51	1.72541e-210	UBE2C+TAMs	HMGB2
3.13802e-213	3.56489	0.313	0.021	7.99536e-209	UBE2C+TAMs	ORC6
1.54293e-211	3.20141	0.413	0.042	3.93122e-207	UBE2C+TAMs	CENPU
3.72661e-210	3.94369	0.263	0.014	9.49502e-206	UBE2C+TAMs	TROAP
6.76874e-208	3.72184	0.281	0.017	1.72461e-203	UBE2C+TAMs	TCF19
8.74666e-207	2.38713	0.982	0.725	2.22856e-202	UBE2C+TAMs	TUBB
2.55948e-204	2.31756	0.991	0.786	6.52131e-200	UBE2C+TAMs	HMGN2
4.17988e-202	4.08657	0.261	0.014	1.06499e-197	UBE2C+TAMs	KIF23
1.28284e-200	3.89589	0.277	0.017	3.26855e-196	UBE2C+TAMs	MYBL2
3.1138e-200	3.6124	0.424	0.049	7.93366e-196	UBE2C+TAMs	CCNB1
8.97539e-199	3.90222	0.295	0.021	2.28684e-194	UBE2C+TAMs	CENPA
3.06538e-196	2.86647	0.583	0.103	7.81027e-192	UBE2C+TAMs	DTYMK
8.60858e-194	3.75919	0.336	0.029	2.19338e-189	UBE2C+TAMs	CENPE
3.66286e-184	2.57132	0.834	0.304	9.3326e-180	UBE2C+TAMs	CKS1B
3.85313e-184	2.9366	0.465	0.064	9.81738e-180	UBE2C+TAMs	TACC3
3.23582e-180	2.8805	0.454	0.062	8.24455e-176	UBE2C+TAMs	CENPN
1.04349e-179	3.51397	0.338	0.033	2.65872e-175	UBE2C+TAMs	AURKA
2.15208e-178	3.06113	0.367	0.04	5.48329e-174	UBE2C+TAMs	RACGAP1
1.2373e-177	2.41556	0.714	0.174	3.15253e-173	UBE2C+TAMs	ANP32E
4.15361e-174	3.39397	0.324	0.031	1.0583e-169	UBE2C+TAMs	FEN1
7.32457e-173	1.06125	1	0.998	1.86623e-168	UBE2C+TAMs	PTMA
5.12205e-171	3.3703	0.261	0.019	1.30505e-166	UBE2C+TAMs	SPAG5
8.10023e-167	3.57709	0.261	0.019	2.06386e-162	UBE2C+TAMs	KIAA1524
4.29653e-164	2.75275	0.472	0.076	1.09471e-159	UBE2C+TAMs	MCM7
4.25461e-161	2.84469	0.422	0.06	1.08403e-156	UBE2C+TAMs	CKAP2
4.95367e-160	2.85252	0.413	0.058	1.26215e-155	UBE2C+TAMs	KIF20B
1.32175e-159	3.00109	0.342	0.039	3.36769e-155	UBE2C+TAMs	KIFC1
6.87945e-159	2.91149	0.397	0.053	1.75282e-154	UBE2C+TAMs	CDKN2C
2.54941e-158	3.34017	0.274	0.024	6.49564e-154	UBE2C+TAMs	SPDL1
4.71752e-155	2.75644	0.429	0.065	1.20198e-150	UBE2C+TAMs	RRM1
2.40213e-151	2.51403	0.456	0.075	6.12039e-147	UBE2C+TAMs	DNAJC9
3.98885e-149	2.40382	0.605	0.142	1.01632e-144	UBE2C+TAMs	TMPO
1.18338e-148	3.13626	0.315	0.035	3.01513e-144	UBE2C+TAMs	ATAD2
5.55348e-145	3.10499	0.302	0.033	1.41497e-140	UBE2C+TAMs	CENPH
3.23727e-144	3.11833	0.29	0.03	8.24824e-140	UBE2C+TAMs	PRIM1
2.72802e-142	2.47336	0.558	0.124	6.95071e-138	UBE2C+TAMs	TMEM106C
1.84654e-140	2.38545	0.58	0.134	4.70481e-136	UBE2C+TAMs	SKA2
6.60443e-140	2.37876	0.463	0.083	1.68274e-135	UBE2C+TAMs	ITGB3BP
1.17545e-138	2.91686	0.342	0.045	2.99493e-134	UBE2C+TAMs	CCDC34
1.86824e-138	2.54059	0.451	0.08	4.76009e-134	UBE2C+TAMs	RNASEH2A
5.93149e-137	1.84314	0.925	0.498	1.51128e-132	UBE2C+TAMs	NUCKS1
6.2653e-137	3.30126	0.265	0.026	1.59633e-132	UBE2C+TAMs	MCM4
1.27942e-134	2.91599	0.299	0.035	3.25982e-130	UBE2C+TAMs	NRM
5.93727e-134	2.99209	0.261	0.026	1.51276e-129	UBE2C+TAMs	LIG1
7.39956e-132	2.00969	0.803	0.312	1.88533e-127	UBE2C+TAMs	RPA3
1.38799e-128	2.12742	0.571	0.14	3.53646e-124	UBE2C+TAMs	HMGB3
2.29248e-128	2.48958	0.347	0.049	5.841e-124	UBE2C+TAMs	ACOT7
6.66308e-128	2.39563	0.735	0.26	1.69769e-123	UBE2C+TAMs	KPNA2
2.7142e-126	2.55947	0.372	0.058	6.9155e-122	UBE2C+TAMs	VRK1
1.39687e-122	2.83426	0.277	0.033	3.5591e-118	UBE2C+TAMs	WDR34
5.57012e-122	2.63573	0.342	0.051	1.41921e-117	UBE2C+TAMs	EZH2
2.6601e-120	2.07355	0.803	0.391	6.77767e-116	UBE2C+TAMs	H2AFV
3.09412e-119	2.72396	0.635	0.208	7.8835e-115	UBE2C+TAMs	PCNA
6.51384e-119	2.05505	0.558	0.138	1.65966e-114	UBE2C+TAMs	DNMT1
1.18017e-118	2.26211	0.49	0.108	3.00696e-114	UBE2C+TAMs	FAM111A
3.62255e-115	1.34867	0.95	0.693	9.22989e-111	UBE2C+TAMs	RAN
6.17851e-115	2.31371	0.447	0.093	1.57422e-110	UBE2C+TAMs	H2AFX
8.5566e-114	2.87036	0.252	0.029	2.18014e-109	UBE2C+TAMs	RFC3
9.24071e-113	1.88417	0.857	0.476	2.35444e-108	UBE2C+TAMs	DEK
7.20285e-112	2.83601	0.259	0.031	1.83521e-107	UBE2C+TAMs	PRR11
3.73338e-109	1.95037	0.549	0.144	9.51228e-105	UBE2C+TAMs	MZT1
9.50228e-109	2.57864	0.317	0.049	2.42109e-104	UBE2C+TAMs	HIRIP3
6.21955e-108	1.54211	0.755	0.274	1.58468e-103	UBE2C+TAMs	MNDA
6.1459e-101	2.40443	0.295	0.045	1.56591e-96	UBE2C+TAMs	LRR1
1.18199e-100	2.07105	0.478	0.117	3.01159e-96	UBE2C+TAMs	GMNN
3.05183e-96	2.13596	0.685	0.263	7.77575e-92	UBE2C+TAMs	CRIP1
6.94237e-96	2.73012	0.263	0.038	1.76885e-91	UBE2C+TAMs	MCM6
5.98028e-94	2.0124	0.54	0.157	1.52371e-89	UBE2C+TAMs	UBE2S
6.26355e-94	1.89988	0.424	0.096	1.59589e-89	UBE2C+TAMs	PRPS2
7.90437e-92	1.53354	0.887	0.516	2.01396e-87	UBE2C+TAMs	CKLF
8.43219e-92	1.75288	0.576	0.177	2.14844e-87	UBE2C+TAMs	ZDHHC12
1.88463e-91	1.1758	0.95	0.755	4.80186e-87	UBE2C+TAMs	SLC25A5
3.63467e-91	1.74602	0.512	0.141	9.26078e-87	UBE2C+TAMs	KIF22
5.88915e-91	1.5784	0.637	0.211	1.5005e-86	UBE2C+TAMs	NUDT1
6.11482e-91	1.89844	0.526	0.152	1.55799e-86	UBE2C+TAMs	SNRNP25
1.84673e-90	1.84156	0.451	0.11	4.70528e-86	UBE2C+TAMs	CBX5
7.59225e-87	1.64867	0.757	0.328	1.93443e-82	UBE2C+TAMs	ALOX5AP
8.25888e-86	1.62057	0.499	0.136	2.10428e-81	UBE2C+TAMs	HAUS1
4.33449e-85	2.1847	0.279	0.048	1.10438e-80	UBE2C+TAMs	CENPQ
8.87988e-85	1.60322	0.621	0.218	2.26251e-80	UBE2C+TAMs	CARHSP1
2.6281e-84	1.56755	0.789	0.41	6.69613e-80	UBE2C+TAMs	LDHB
5.79272e-83	1.6478	0.619	0.22	1.47593e-78	UBE2C+TAMs	DDX39A
4.58712e-82	1.61939	0.596	0.202	1.16875e-77	UBE2C+TAMs	RBBP7
5.11042e-82	1.63383	0.676	0.268	1.30208e-77	UBE2C+TAMs	TUBA1A
1.85219e-81	1.77796	0.571	0.195	4.7192e-77	UBE2C+TAMs	PAK1
5.81704e-81	2.14231	0.324	0.066	1.48212e-76	UBE2C+TAMs	FADS1
2.82563e-80	1.92817	0.379	0.087	7.19943e-76	UBE2C+TAMs	ACTL6A
4.30246e-80	1.61297	0.619	0.224	1.09622e-75	UBE2C+TAMs	NASP
4.85722e-77	1.66842	0.764	0.373	1.23757e-72	UBE2C+TAMs	TUBA1C
1.29581e-76	1.88066	0.408	0.108	3.30158e-72	UBE2C+TAMs	USP1
2.39056e-76	1.26249	0.857	0.477	6.09091e-72	UBE2C+TAMs	LSM5
6.94852e-75	2.30257	0.256	0.046	1.77041e-70	UBE2C+TAMs	ASRGL1
9.07201e-75	1.55521	0.755	0.372	2.31146e-70	UBE2C+TAMs	CORO1A
3.17444e-74	1.48783	0.562	0.185	8.08816e-70	UBE2C+TAMs	SMC3
1.111e-73	1.81303	0.37	0.09	2.83073e-69	UBE2C+TAMs	TEX30
1.33074e-72	1.66806	0.658	0.294	3.39059e-68	UBE2C+TAMs	IDH2
3.21223e-72	1.83132	0.338	0.077	8.18443e-68	UBE2C+TAMs	CKAP5
1.35515e-71	1.52857	0.655	0.275	3.45279e-67	UBE2C+TAMs	BUB3
2.29821e-71	2.21493	0.268	0.052	5.85561e-67	UBE2C+TAMs	CDC25B
2.04489e-70	1.75348	0.336	0.078	5.21018e-66	UBE2C+TAMs	NUP37
7.14019e-70	1.01799	0.925	0.652	1.81925e-65	UBE2C+TAMs	PKM
3.08509e-69	1.47539	0.714	0.34	7.86051e-65	UBE2C+TAMs	SIVA1
3.12944e-68	1.35337	0.646	0.255	7.9735e-64	UBE2C+TAMs	STRA13
5.39309e-68	1.31172	0.83	0.51	1.3741e-63	UBE2C+TAMs	HMGN1
1.24154e-67	1.71048	0.395	0.107	3.16331e-63	UBE2C+TAMs	SAE1
1.26263e-67	1.53136	0.503	0.166	3.21704e-63	UBE2C+TAMs	HAT1
2.79043e-67	1.63649	0.594	0.24	7.10974e-63	UBE2C+TAMs	MZT2A
1.54562e-66	1.58739	0.41	0.114	3.93807e-62	UBE2C+TAMs	YEATS4
7.28447e-66	1.36547	0.712	0.348	1.85601e-61	UBE2C+TAMs	LSM4
5.06922e-65	1.57921	0.596	0.244	1.29159e-60	UBE2C+TAMs	PARP1
5.74002e-65	1.27112	0.791	0.483	1.4625e-60	UBE2C+TAMs	ANP32B
1.12491e-64	2.05364	0.302	0.07	2.86616e-60	UBE2C+TAMs	MCM3
5.62833e-64	1.90069	0.676	0.356	1.43404e-59	UBE2C+TAMs	DUT
6.26444e-64	1.53996	0.478	0.158	1.59612e-59	UBE2C+TAMs	TMEM109
1.3296e-63	3.23755	0.254	0.053	3.38769e-59	UBE2C+TAMs	S100B
4.71258e-63	1.6126	0.351	0.091	1.20072e-58	UBE2C+TAMs	TUBB6
1.04153e-62	1.27517	0.717	0.344	2.65372e-58	UBE2C+TAMs	PSMC3
1.27678e-62	1.56841	0.347	0.089	3.25312e-58	UBE2C+TAMs	CSE1L
2.68837e-62	1.48142	0.658	0.295	6.84969e-58	UBE2C+TAMs	RAD21
9.06629e-62	1.81608	0.272	0.059	2.31e-57	UBE2C+TAMs	DBF4
2.07301e-61	1.95034	0.392	0.119	5.28181e-57	UBE2C+TAMs	MCM5
3.18146e-60	1.30219	0.58	0.225	8.10604e-56	UBE2C+TAMs	PLP2
1.04302e-58	1.10993	0.798	0.447	2.65752e-54	UBE2C+TAMs	SNRPD1
1.15544e-58	1.70789	0.37	0.106	2.94396e-54	UBE2C+TAMs	PAICS
1.5753e-58	1.57398	0.435	0.144	4.0137e-54	UBE2C+TAMs	PLAU
1.65725e-58	1.76952	0.268	0.059	4.22251e-54	UBE2C+TAMs	NCAPH2
1.9754e-58	1.39187	0.467	0.155	5.03311e-54	UBE2C+TAMs	CBFB
8.55518e-57	1.01833	0.83	0.522	2.17978e-52	UBE2C+TAMs	CKS2
1.57589e-55	1.38032	0.83	0.535	4.0152e-51	UBE2C+TAMs	YWHAH
2.54334e-55	1.5891	0.413	0.134	6.48017e-51	UBE2C+TAMs	SSRP1
6.81237e-55	1.49768	0.415	0.134	1.73572e-50	UBE2C+TAMs	SMC1A
7.94727e-55	1.20284	0.63	0.28	2.02489e-50	UBE2C+TAMs	HPRT1
4.58618e-54	1.64751	0.297	0.076	1.16851e-49	UBE2C+TAMs	TUBG1
8.32542e-54	1.54665	0.324	0.088	2.12123e-49	UBE2C+TAMs	RPL39L
1.15017e-51	1.41073	0.413	0.137	2.93051e-47	UBE2C+TAMs	PRKDC
4.53675e-51	1.50334	0.395	0.13	1.15592e-46	UBE2C+TAMs	ARL6IP6
5.44527e-51	1.55186	0.399	0.132	1.3874e-46	UBE2C+TAMs	SVIP
5.96109e-51	1.38251	0.426	0.147	1.51883e-46	UBE2C+TAMs	TFDP1
3.0476e-50	1.26613	0.483	0.178	7.76499e-46	UBE2C+TAMs	XPO1
4.4334e-50	1.53854	0.286	0.074	1.12959e-45	UBE2C+TAMs	PMM1
4.65237e-50	1.72468	0.279	0.072	1.18538e-45	UBE2C+TAMs	FAM129A
1.43779e-49	1.1933	0.492	0.184	3.66334e-45	UBE2C+TAMs	ILF3
4.14883e-49	1.6235	0.277	0.073	1.05708e-44	UBE2C+TAMs	BCL2L12
8.08103e-49	1.11237	0.776	0.438	2.05897e-44	UBE2C+TAMs	PA2G4
2.99273e-48	1.66317	0.254	0.063	7.62518e-44	UBE2C+TAMs	EMC9
5.04879e-48	1.23874	0.603	0.273	1.28638e-43	UBE2C+TAMs	DCK
1.70864e-47	1.61026	0.374	0.125	4.35344e-43	UBE2C+TAMs	PSIP1
2.25446e-47	1.30557	0.39	0.13	5.74414e-43	UBE2C+TAMs	HAUS4
3.1999e-47	1.09093	0.617	0.288	8.15303e-43	UBE2C+TAMs	VDAC3
5.5494e-47	1.25502	0.714	0.442	1.41393e-42	UBE2C+TAMs	MZT2B
5.87336e-47	1.07301	0.744	0.433	1.49647e-42	UBE2C+TAMs	SNRPF
8.5595e-47	1.44396	0.29	0.08	2.18088e-42	UBE2C+TAMs	RHNO1
1.12172e-46	1.14154	0.624	0.295	2.85802e-42	UBE2C+TAMs	HNRNPR
1.93779e-46	1.05731	0.81	0.545	4.93729e-42	UBE2C+TAMs	RHEB
3.60399e-46	1.49488	0.365	0.121	9.1826e-42	UBE2C+TAMs	CMSS1
4.92763e-46	1.63785	0.456	0.177	1.25551e-41	UBE2C+TAMs	EIF5AL1
9.53536e-46	1.04494	0.551	0.227	2.42952e-41	UBE2C+TAMs	CSF2RA
1.49625e-45	1.48796	0.308	0.09	3.8123e-41	UBE2C+TAMs	C19orf48
1.57177e-45	1.22914	0.717	0.442	4.00471e-41	UBE2C+TAMs	RANBP1
3.19953e-45	1.04476	0.803	0.531	8.15209e-41	UBE2C+TAMs	PGAM1
3.96708e-45	1.04117	0.864	0.589	1.01077e-40	UBE2C+TAMs	HN1
4.47239e-45	1.05673	0.746	0.443	1.13952e-40	UBE2C+TAMs	RBMX
4.67502e-45	1.2496	0.431	0.157	1.19115e-40	UBE2C+TAMs	POLE3
2.86842e-44	1.0867	0.533	0.223	7.30846e-40	UBE2C+TAMs	VBP1
4.81068e-44	1.27021	0.42	0.153	1.22571e-39	UBE2C+TAMs	LBR
5.29632e-44	1.35778	0.918	0.755	1.34945e-39	UBE2C+TAMs	ARL6IP1
7.63894e-44	1.15987	0.449	0.171	1.94633e-39	UBE2C+TAMs	SNRNP40
3.0779e-43	1.04657	0.624	0.295	7.84218e-39	UBE2C+TAMs	PSMD14
9.65173e-43	1.38174	0.397	0.144	2.45916e-38	UBE2C+TAMs	HNRNPA1L2
1.34598e-42	1.11969	0.465	0.18	3.42941e-38	UBE2C+TAMs	HNRNPL
1.99182e-42	1.30098	0.306	0.092	5.07495e-38	UBE2C+TAMs	PTPN7
2.00248e-42	1.31318	0.478	0.196	5.10212e-38	UBE2C+TAMs	COMMD4
5.73803e-42	1.27003	0.385	0.139	1.46199e-37	UBE2C+TAMs	LAT2
6.05177e-42	1.29428	0.39	0.142	1.54193e-37	UBE2C+TAMs	OSM
6.10453e-42	1.30593	0.351	0.117	1.55537e-37	UBE2C+TAMs	RAD51C
7.3588e-42	1.70823	0.261	0.073	1.87495e-37	UBE2C+TAMs	CCDC14
2.01164e-41	1.22864	0.469	0.192	5.12546e-37	UBE2C+TAMs	SPINT2
2.29458e-41	1.54036	0.515	0.24	5.84637e-37	UBE2C+TAMs	IGHG1
2.64497e-41	1.12386	0.392	0.143	6.73913e-37	UBE2C+TAMs	TMEM107
6.65655e-41	1.04039	0.497	0.207	1.69602e-36	UBE2C+TAMs	TPR
7.51633e-41	1.28085	0.327	0.106	1.91509e-36	UBE2C+TAMs	GMPS
1.09817e-40	1.21404	0.363	0.126	2.79803e-36	UBE2C+TAMs	PPIH
2.15743e-40	1.25327	0.342	0.115	5.49692e-36	UBE2C+TAMs	BAZ1B
2.3816e-40	1.51711	0.283	0.086	6.06808e-36	UBE2C+TAMs	REEP4
5.27873e-40	1.14258	0.469	0.193	1.34497e-35	UBE2C+TAMs	COPS3
1.16915e-39	1.13543	0.293	0.088	2.97888e-35	UBE2C+TAMs	RBBP8
1.59451e-39	1.22457	0.367	0.131	4.06266e-35	UBE2C+TAMs	SEPT11
2.40894e-39	1.07116	0.58	0.28	6.13773e-35	UBE2C+TAMs	HNRNPAB
2.5453e-39	1.05586	0.37	0.129	6.48517e-35	UBE2C+TAMs	CEP57
2.5839e-39	1.42824	0.268	0.079	6.58352e-35	UBE2C+TAMs	IFI27L1
6.03919e-39	1.25529	0.336	0.114	1.53872e-34	UBE2C+TAMs	SLC39A8
8.59167e-39	1.17188	0.379	0.138	2.18907e-34	UBE2C+TAMs	MAGOHB
1.32749e-38	1.15316	0.619	0.332	3.3823e-34	UBE2C+TAMs	PPA1
1.46938e-38	1.16514	0.397	0.149	3.74384e-34	UBE2C+TAMs	EXOSC8
2.02812e-38	1.10968	0.549	0.257	5.16745e-34	UBE2C+TAMs	HP1BP3
2.75031e-38	1.22578	0.358	0.129	7.00751e-34	UBE2C+TAMs	TPGS2
1.77418e-37	1.34047	0.478	0.212	4.52042e-33	UBE2C+TAMs	JAML
1.88076e-37	1.9793	0.277	0.09	4.79199e-33	UBE2C+TAMs	FGL1
2.21558e-37	1.32599	0.265	0.08	5.64506e-33	UBE2C+TAMs	SUN2
2.77536e-37	1.10485	0.483	0.211	7.07135e-33	UBE2C+TAMs	CDK4
3.39801e-37	1.23141	0.429	0.177	8.65779e-33	UBE2C+TAMs	GALM
3.77125e-37	1.36058	0.322	0.11	9.60876e-33	UBE2C+TAMs	RCC2
8.54605e-37	1.0101	0.56	0.262	2.17745e-32	UBE2C+TAMs	RBBP4
1.08632e-36	1.00717	0.454	0.185	2.76783e-32	UBE2C+TAMs	ANAPC5
1.33984e-36	1.06316	0.372	0.136	3.41378e-32	UBE2C+TAMs	C17orf49
1.98112e-36	1.40648	0.259	0.078	5.04769e-32	UBE2C+TAMs	TMEM97
2.42682e-36	1.14465	0.351	0.126	6.18329e-32	UBE2C+TAMs	PAFAH1B3
7.49049e-36	1.02137	0.535	0.253	1.9085e-31	UBE2C+TAMs	GGCT
1.3679e-35	1.14864	0.383	0.146	3.48528e-31	UBE2C+TAMs	SNRPA
2.60992e-35	1.11531	0.426	0.176	6.64982e-31	UBE2C+TAMs	EBP
6.0735e-35	1.09008	0.488	0.222	1.54747e-30	UBE2C+TAMs	IMPDH2
6.89055e-35	1.19179	0.517	0.247	1.75564e-30	UBE2C+TAMs	TAP1
1.00151e-34	1.6746	0.299	0.105	2.55174e-30	UBE2C+TAMs	RUNX3
2.78679e-34	1.18354	0.338	0.125	7.10046e-30	UBE2C+TAMs	SUPT16H
9.27907e-34	1.32769	0.261	0.083	2.36421e-29	UBE2C+TAMs	NABP2
1.99108e-33	1.09178	0.358	0.136	5.07308e-29	UBE2C+TAMs	ACAT2
3.60907e-33	1.05358	0.438	0.188	9.19555e-29	UBE2C+TAMs	SLC25A11
4.49705e-33	1.03861	0.306	0.105	1.1458e-28	UBE2C+TAMs	POLR3K
8.5242e-33	1.16692	0.565	0.314	2.17188e-28	UBE2C+TAMs	HLA-DQA2
1.3331e-32	1.22231	0.363	0.144	3.39661e-28	UBE2C+TAMs	DCTPP1
1.53572e-32	1.3008	0.252	0.08	3.91287e-28	UBE2C+TAMs	STAG1
1.97331e-32	1.02795	0.537	0.256	5.02779e-28	UBE2C+TAMs	TIMM10
2.17342e-32	1.20676	0.32	0.117	5.53765e-28	UBE2C+TAMs	SUZ12
3.84289e-32	1.04307	0.476	0.219	9.79129e-28	UBE2C+TAMs	RSRC1
4.05143e-32	1.04269	0.442	0.191	1.03226e-27	UBE2C+TAMs	BOLA3
4.62799e-32	1.18184	0.279	0.095	1.17917e-27	UBE2C+TAMs	PRPF19
4.92291e-32	1.04408	0.361	0.14	1.25431e-27	UBE2C+TAMs	NPM3
6.43162e-32	1.05039	0.358	0.139	1.63871e-27	UBE2C+TAMs	RUVBL2
6.6779e-32	1.16362	0.406	0.175	1.70146e-27	UBE2C+TAMs	PPM1G
8.39179e-32	1.02868	0.356	0.136	2.13814e-27	UBE2C+TAMs	OSGEP
1.89314e-31	1.02904	0.401	0.166	4.82353e-27	UBE2C+TAMs	HADH
2.31306e-31	1.04073	0.329	0.122	5.89344e-27	UBE2C+TAMs	NAP1L4
5.39894e-31	1.08559	0.379	0.153	1.3756e-26	UBE2C+TAMs	SF3A3
1.86045e-30	1.07275	0.347	0.137	4.74025e-26	UBE2C+TAMs	TMA16
2.75218e-30	1.02939	0.336	0.13	7.01228e-26	UBE2C+TAMs	RFC1
3.20742e-30	1.15552	0.374	0.157	8.17219e-26	UBE2C+TAMs	SEPT6
4.77569e-30	1.24202	0.347	0.14	1.2168e-25	UBE2C+TAMs	PKIB
1.13735e-29	1.01006	0.481	0.228	2.89785e-25	UBE2C+TAMs	FAM105A
1.4044e-29	1.17977	0.324	0.126	3.57827e-25	UBE2C+TAMs	AKIP1
3.51932e-29	1.10611	0.687	0.416	8.96687e-25	UBE2C+TAMs	EIF5A
6.61167e-29	1.05663	0.374	0.157	1.68459e-24	UBE2C+TAMs	EEF1E1
7.02374e-29	1.11888	0.327	0.129	1.78958e-24	UBE2C+TAMs	PRMT9
1.00205e-28	1.66432	0.444	0.231	2.55312e-24	UBE2C+TAMs	IGHG3
4.60643e-28	1.00829	0.737	0.472	1.17367e-23	UBE2C+TAMs	SRSF7
1.85348e-27	1.093	0.336	0.137	4.72249e-23	UBE2C+TAMs	CNTRL
4.68053e-27	1.05039	0.29	0.108	1.19255e-22	UBE2C+TAMs	UPF3B
5.62405e-27	1.08241	0.259	0.093	1.43295e-22	UBE2C+TAMs	DAPP1
1.5074e-26	1.09637	0.256	0.091	3.8407e-22	UBE2C+TAMs	DCPS
2.33791e-26	1.26494	0.254	0.093	5.95677e-22	UBE2C+TAMs	RFC2
3.16248e-26	1.06395	0.324	0.134	8.05769e-22	UBE2C+TAMs	WHSC1L1
4.03496e-26	1.197	0.259	0.096	1.02807e-21	UBE2C+TAMs	MTFP1
1.35783e-25	1.087	0.263	0.097	3.45962e-21	UBE2C+TAMs	HAUS2
2.57767e-25	1.00523	0.27	0.101	6.56764e-21	UBE2C+TAMs	RPS6KA3
2.05726e-24	1.47886	0.283	0.115	5.2417e-20	UBE2C+TAMs	CXCL10
1.83144e-23	1.01866	0.272	0.107	4.66632e-19	UBE2C+TAMs	STT3A
4.21017e-23	1.01876	0.29	0.121	1.07271e-18	UBE2C+TAMs	EBNA1BP2
4.47199e-23	1.02876	0.286	0.116	1.13942e-18	UBE2C+TAMs	MTF2
5.82404e-23	1.06715	0.295	0.123	1.48391e-18	UBE2C+TAMs	LMF2
6.51055e-23	1.08539	0.261	0.102	1.65882e-18	UBE2C+TAMs	ALDH16A1
1.42782e-22	1.07846	0.265	0.106	3.63794e-18	UBE2C+TAMs	PGP
1.29392e-21	1.47947	0.796	0.589	3.29677e-17	UBE2C+TAMs	IGKC
2.29576e-21	1.09435	0.299	0.13	5.84937e-17	UBE2C+TAMs	CRELD2
3.20873e-21	1.11752	0.417	0.218	8.17553e-17	UBE2C+TAMs	IGHG4
1.3464e-20	1.05074	0.29	0.127	3.4305e-16	UBE2C+TAMs	POLD2
3.35591e-20	1.59006	0.279	0.123	8.55053e-16	UBE2C+TAMs	SOX4
7.36703e-18	1.04896	0.44	0.246	1.87705e-13	UBE2C+TAMs	FBP1
2.25148e-13	1.57747	0.358	0.227	5.73654e-09	UBE2C+TAMs	FABP1
1.45561e-07	1.03409	0.871	0.743	0.00370874	UBE2C+TAMs	ALB
0.000182026	1.07232	0.32	0.233	1	UBE2C+TAMs	FN1
0	2.31057	0.996	0.408	0	MMP9+TAMs	SPP1
0	2.96598	0.694	0.204	0	MMP9+TAMs	FCGR2B
0	2.88416	0.552	0.077	0	MMP9+TAMs	CKB
0	2.13145	0.962	0.615	0	MMP9+TAMs	MIF
0	1.64563	0.979	0.682	0	MMP9+TAMs	S100A10
0	2.07867	0.99	0.863	0	MMP9+TAMs	PLIN2
0	1.43237	1	0.995	0	MMP9+TAMs	FTH1
9.47562e-301	2.18296	0.46	0.062	2.41429e-296	MMP9+TAMs	VCX3A
1.26568e-291	1.7616	0.908	0.436	3.22482e-287	MMP9+TAMs	C15orf48
5.50431e-291	1.25913	0.987	0.851	1.40244e-286	MMP9+TAMs	ALDOA
4.22625e-283	1.48209	0.982	0.668	1.07681e-278	MMP9+TAMs	S100A6
1.49462e-278	1.16656	0.994	0.91	3.80815e-274	MMP9+TAMs	PFN1
1.3381e-276	3.24	0.685	0.228	3.40934e-272	MMP9+TAMs	MMP9
6.42315e-269	3.16596	0.632	0.189	1.63656e-264	MMP9+TAMs	RP11-1143G9.4
2.55407e-259	1.18084	0.975	0.852	6.50752e-255	MMP9+TAMs	TPI1
3.71792e-259	3.00315	0.518	0.122	9.47289e-255	MMP9+TAMs	IL4I1
8.40618e-258	2.33664	0.623	0.181	2.14181e-253	MMP9+TAMs	TREM1
1.65386e-255	1.81703	0.828	0.398	4.21388e-251	MMP9+TAMs	CD9
6.29846e-252	1.60493	0.974	0.877	1.60478e-247	MMP9+TAMs	CSTB
1.84488e-250	1.38474	0.946	0.717	4.70058e-246	MMP9+TAMs	ANXA2
4.59819e-241	2.36215	0.446	0.083	1.17157e-236	MMP9+TAMs	DEFB1
3.6567e-234	2.0254	0.874	0.539	9.31691e-230	MMP9+TAMs	CD52
3.59964e-231	3.23238	0.347	0.049	9.17153e-227	MMP9+TAMs	SLC2A1
9.4632e-225	1.0708	0.992	0.84	2.41113e-220	MMP9+TAMs	LGALS1
5.61079e-218	2.69854	0.458	0.095	1.42957e-213	MMP9+TAMs	MMP12
1.43544e-216	1.19813	0.946	0.715	3.65735e-212	MMP9+TAMs	LDHA
1.35352e-212	1.38956	0.836	0.382	3.44864e-208	MMP9+TAMs	CAPG
1.55975e-211	1.24814	0.961	0.751	3.9741e-207	MMP9+TAMs	S100A4
9.28768e-211	1.89812	0.521	0.129	2.36641e-206	MMP9+TAMs	NQO1
1.73354e-205	2.08926	0.687	0.298	4.41688e-201	MMP9+TAMs	BNIP3
8.35903e-204	3.27062	0.287	0.036	2.1298e-199	MMP9+TAMs	RETN
1.88986e-201	2.13906	0.634	0.247	4.81516e-197	MMP9+TAMs	ERO1A
3.84257e-196	2.07834	0.436	0.099	9.79049e-192	MMP9+TAMs	VCAN
2.78597e-194	1.86211	0.698	0.304	7.09838e-190	MMP9+TAMs	SLC2A3
4.57574e-194	1.4697	0.962	0.896	1.16585e-189	MMP9+TAMs	NFKBIA
1.88902e-193	1.53193	0.614	0.201	4.81304e-189	MMP9+TAMs	MDK
7.97549e-192	2.12512	0.415	0.087	2.03208e-187	MMP9+TAMs	PAGE5
6.35439e-189	1.65718	0.843	0.552	1.61903e-184	MMP9+TAMs	IFI6
4.48196e-181	2.23149	0.74	0.409	1.14196e-176	MMP9+TAMs	RGCC
4.86783e-180	1.28519	0.923	0.695	1.24027e-175	MMP9+TAMs	EMP3
5.95174e-174	3.14924	0.37	0.083	1.51644e-169	MMP9+TAMs	ANGPTL4
2.9153e-173	1.16495	0.891	0.63	7.4279e-169	MMP9+TAMs	PKM
7.04769e-172	1.59152	0.917	0.715	1.79568e-167	MMP9+TAMs	PLAUR
9.587e-167	2.36056	0.525	0.179	2.44267e-162	MMP9+TAMs	PHLDA2
2.65639e-163	2.36941	0.417	0.112	6.76823e-159	MMP9+TAMs	AQP9
7.17204e-160	1.78452	0.638	0.29	1.82736e-155	MMP9+TAMs	SLC16A3
8.97503e-154	1.05876	0.906	0.774	2.28675e-149	MMP9+TAMs	ATP6V1F
2.5055e-151	1.79256	0.516	0.179	6.38377e-147	MMP9+TAMs	SLC11A1
5.67305e-149	1.67997	0.72	0.454	1.44544e-144	MMP9+TAMs	HEXB
3.20896e-145	2.38722	0.44	0.141	8.1761e-141	MMP9+TAMs	EREG
4.92438e-142	2.03688	0.66	0.301	1.25468e-137	MMP9+TAMs	CCL20
8.15645e-140	2.14764	0.467	0.159	2.07818e-135	MMP9+TAMs	SDC4
6.74641e-139	1.70329	0.652	0.323	1.71892e-134	MMP9+TAMs	NUPR1
1.1938e-138	1.67174	0.891	0.633	3.04167e-134	MMP9+TAMs	CXCL8
2.59452e-136	2.1957	0.394	0.114	6.61057e-132	MMP9+TAMs	NDUFA4L2
4.47745e-135	1.2933	0.898	0.753	1.14081e-130	MMP9+TAMs	ANXA1
2.03154e-133	1.16243	0.75	0.403	5.17616e-129	MMP9+TAMs	LSP1
2.25284e-129	1.12902	0.855	0.693	5.74002e-125	MMP9+TAMs	ITGB2
2.85259e-129	2.1087	0.804	0.552	7.2681e-125	MMP9+TAMs	CXCL2
8.6953e-129	1.28919	0.905	0.8	2.21548e-124	MMP9+TAMs	BTG1
6.38049e-128	2.24855	0.508	0.215	1.62569e-123	MMP9+TAMs	FBP1
9.91661e-128	2.2931	0.766	0.46	2.52665e-123	MMP9+TAMs	CXCL3
8.0619e-126	2.89822	0.315	0.079	2.05409e-121	MMP9+TAMs	TNFAIP6
4.68864e-125	2.08743	0.343	0.092	1.19462e-120	MMP9+TAMs	ADAM8
1.11474e-120	1.95537	0.466	0.17	2.84024e-116	MMP9+TAMs	FCN1
2.67957e-116	2.28432	0.489	0.197	6.82728e-112	MMP9+TAMs	S100A8
5.40097e-116	1.12916	0.854	0.739	1.37611e-111	MMP9+TAMs	GPNMB
4.6613e-108	1.2594	0.782	0.517	1.18765e-103	MMP9+TAMs	BCL2A1
1.02115e-104	1.10236	0.857	0.676	2.60178e-100	MMP9+TAMs	PPP1R15A
3.89768e-103	1.61004	0.303	0.083	9.9309e-99	MMP9+TAMs	SLAMF9
5.46758e-102	1.15017	0.789	0.653	1.39308e-97	MMP9+TAMs	APLP2
9.6834e-102	1.19482	0.677	0.42	2.46723e-97	MMP9+TAMs	RANBP1
2.67609e-101	1.64256	0.498	0.226	6.8184e-97	MMP9+TAMs	RALA
2.54873e-100	1.05837	0.946	0.855	6.49392e-96	MMP9+TAMs	TIMP1
1.059e-99	1.36518	0.622	0.352	2.69822e-95	MMP9+TAMs	KRT10
4.65705e-96	1.54186	0.609	0.366	1.18657e-91	MMP9+TAMs	CD36
9.82784e-95	1.50182	0.474	0.206	2.50404e-90	MMP9+TAMs	PLP2
5.60722e-94	1.03596	0.763	0.49	1.42866e-89	MMP9+TAMs	TMEM176B
2.4488e-93	1.04544	0.714	0.416	6.23929e-89	MMP9+TAMs	LINC01272
7.81933e-93	2.14833	0.477	0.237	1.99229e-88	MMP9+TAMs	SDC2
1.13133e-92	2.29233	0.263	0.071	2.8825e-88	MMP9+TAMs	GPC3
1.32279e-92	1.37763	0.566	0.295	3.37034e-88	MMP9+TAMs	NGFRAP1
4.21396e-91	1.13354	0.746	0.532	1.07367e-86	MMP9+TAMs	MAP1LC3B
2.00293e-89	2.17314	0.307	0.099	5.10327e-85	MMP9+TAMs	TNFRSF12A
5.42225e-86	1.4556	0.482	0.229	1.38153e-81	MMP9+TAMs	GLB1
2.16945e-85	1.5048	0.447	0.194	5.52754e-81	MMP9+TAMs	ANG
8.45507e-83	1.19981	0.679	0.481	2.15427e-78	MMP9+TAMs	BZW1
2.83782e-82	1.00933	0.35	0.121	7.23048e-78	MMP9+TAMs	UBE2C
5.21617e-78	1.44017	0.371	0.148	1.32903e-73	MMP9+TAMs	HK2
8.93947e-75	1.64943	0.553	0.329	2.27769e-70	MMP9+TAMs	PHLDA1
3.17287e-74	1.17849	0.623	0.406	8.08417e-70	MMP9+TAMs	CYSTM1
4.99898e-74	1.39527	0.56	0.311	1.27369e-69	MMP9+TAMs	IL1RN
7.36053e-73	1.35837	0.503	0.266	1.87539e-68	MMP9+TAMs	HMGA1
9.61335e-73	1.31649	0.715	0.475	2.44938e-68	MMP9+TAMs	G0S2
1.52604e-69	1.11982	0.862	0.819	3.88818e-65	MMP9+TAMs	CTSL
4.86197e-69	1.21796	0.817	0.501	1.23878e-64	MMP9+TAMs	HSPA6
9.07006e-69	1.939	0.291	0.107	2.31096e-64	MMP9+TAMs	CYP27A1
2.32579e-68	1.87641	0.282	0.102	5.92588e-64	MMP9+TAMs	TMEM38B
1.82186e-66	1.22634	0.639	0.435	4.64191e-62	MMP9+TAMs	ACP5
3.36164e-66	1.94368	0.25	0.083	8.56511e-62	MMP9+TAMs	FXYD2
3.05621e-59	1.06847	0.618	0.44	7.78692e-55	MMP9+TAMs	LRPAP1
4.32039e-59	1.00384	0.649	0.459	1.10079e-54	MMP9+TAMs	TPM4
1.90741e-56	1.75782	0.27	0.106	4.8599e-52	MMP9+TAMs	TUBB2A
2.98698e-52	1.27134	0.708	0.564	7.61052e-48	MMP9+TAMs	EIF4A3
9.99519e-51	1.00509	0.604	0.434	2.54667e-46	MMP9+TAMs	MYDGF
1.60019e-50	1.40187	0.389	0.205	4.07713e-46	MMP9+TAMs	CCDC109B
6.97974e-50	1.23821	0.338	0.16	1.77837e-45	MMP9+TAMs	NDRG1
1.60991e-49	1.56018	0.33	0.159	4.10189e-45	MMP9+TAMs	CARD19
1.14474e-48	1.01983	0.58	0.414	2.91667e-44	MMP9+TAMs	PPP4C
2.86559e-48	1.27911	0.366	0.186	7.30125e-44	MMP9+TAMs	TSTD1
2.01725e-45	1.6392	0.25	0.105	5.13974e-41	MMP9+TAMs	TFPI
1.12567e-44	1.07635	0.558	0.397	2.8681e-40	MMP9+TAMs	SBDS
7.22624e-43	1.06651	0.582	0.423	1.84117e-38	MMP9+TAMs	SLC3A2
1.78038e-42	1.52223	0.369	0.202	4.53622e-38	MMP9+TAMs	SNAPC1
4.521e-42	1.47567	0.296	0.143	1.15191e-37	MMP9+TAMs	TMEM14A
5.95293e-42	1.25835	0.369	0.201	1.51675e-37	MMP9+TAMs	AGPAT2
9.12475e-42	1.19186	0.657	0.505	2.32489e-37	MMP9+TAMs	DDIT4
1.04506e-41	1.50578	0.307	0.154	2.66271e-37	MMP9+TAMs	PLBD1
6.96539e-41	1.84444	0.372	0.205	1.77471e-36	MMP9+TAMs	CCL2
1.99203e-40	1.14156	0.982	0.871	5.0755e-36	MMP9+TAMs	APOE
2.25611e-40	1.24316	0.313	0.156	5.74834e-36	MMP9+TAMs	S100A13
2.71186e-40	1.04801	0.517	0.343	6.90954e-36	MMP9+TAMs	PIM3
1.10082e-39	1.53906	0.274	0.131	2.80477e-35	MMP9+TAMs	ERRFI1
8.94021e-39	1.19261	0.317	0.158	2.27788e-34	MMP9+TAMs	LGALS2
5.43033e-38	1.2409	0.467	0.311	1.38359e-33	MMP9+TAMs	TNFAIP8
1.92751e-36	1.03667	0.379	0.218	4.91109e-32	MMP9+TAMs	PMP22
8.91474e-35	1.04256	0.473	0.316	2.27139e-30	MMP9+TAMs	FLOT1
2.42417e-34	1.22351	0.266	0.13	6.17653e-30	MMP9+TAMs	EMP1
4.20485e-34	1.13277	0.382	0.228	1.07135e-29	MMP9+TAMs	PDCL3
4.34599e-34	1.1121	0.398	0.243	1.10731e-29	MMP9+TAMs	SELM
1.56391e-31	1.17423	0.391	0.244	3.98469e-27	MMP9+TAMs	LAGE3
8.60958e-29	1.32562	0.258	0.137	2.19364e-24	MMP9+TAMs	FAH
9.52621e-29	1.18445	0.307	0.176	2.42718e-24	MMP9+TAMs	GNA15
2.91552e-28	1.02729	0.362	0.225	7.42846e-24	MMP9+TAMs	GLIPR2
6.6169e-27	1.20151	0.295	0.171	1.68592e-22	MMP9+TAMs	CHIC2
9.55887e-27	1.24913	0.257	0.134	2.4355e-22	MMP9+TAMs	CXCL1
5.12957e-26	1.07785	0.308	0.18	1.30696e-21	MMP9+TAMs	H1F0
1.22182e-23	1.11377	0.25	0.139	3.11307e-19	MMP9+TAMs	HIST1H1C
5.47415e-23	1.03506	0.293	0.178	1.39476e-18	MMP9+TAMs	CAMK1
1.92833e-20	1.3871	0.282	0.18	4.9132e-16	MMP9+TAMs	SLC25A37
1.83693e-19	1.09428	0.263	0.162	4.68031e-15	MMP9+TAMs	TUBGCP2
1.22629e-17	1.01644	0.345	0.24	3.12446e-13	MMP9+TAMs	MT1F
1.60952e-17	1.11494	0.274	0.178	4.10089e-13	MMP9+TAMs	ZNF622
1.04893e-16	1.11649	0.254	0.163	2.67258e-12	MMP9+TAMs	TMEM91
1.16658e-12	1.08194	0.252	0.168	2.97234e-08	MMP9+TAMs	GEM
0	1.37539	0.982	0.801	0	MT+RTM-TAMs	LGALS1
0	1.38929	0.988	0.94	0	MT+RTM-TAMs	GAPDH
4.60019e-301	4.03194	0.308	0.023	1.17208e-296	MT+RTM-TAMs	AKR1B10
2.94654e-292	1.06541	0.939	0.87	7.5075e-288	MT+RTM-TAMs	SERPINA1
1.31416e-281	5.5214	0.3	0.029	3.34834e-277	MT+RTM-TAMs	AKR1C2
2.35687e-264	4.40865	0.33	0.05	6.00507e-260	MT+RTM-TAMs	AKR1C1
1.45359e-260	1.1077	0.896	0.731	3.70359e-256	MT+RTM-TAMs	ENO1
4.43704e-249	2.88797	0.404	0.098	1.13051e-244	MT+RTM-TAMs	GPX2
1.57016e-227	1.35928	0.7	0.32	4.00061e-223	MT+RTM-TAMs	CAPG
6.93713e-193	2.94359	0.293	0.056	1.76751e-188	MT+RTM-TAMs	AKR1C3
3.9471e-191	1.11397	0.878	0.683	1.00568e-186	MT+RTM-TAMs	LDHA
3.68664e-185	1.53371	0.898	0.936	9.39319e-181	MT+RTM-TAMs	APOC1
2.26823e-180	3.07435	0.28	0.056	5.77922e-176	MT+RTM-TAMs	LGALS4
1.58353e-179	1.3263	0.858	0.719	4.03467e-175	MT+RTM-TAMs	FABP5
3.69202e-175	1.79226	0.455	0.174	9.4069e-171	MT+RTM-TAMs	KRT8
9.82276e-168	1.38344	0.613	0.349	2.50274e-163	MT+RTM-TAMs	TMEM176A
3.98859e-163	1.9313	0.403	0.145	1.01625e-158	MT+RTM-TAMs	KRT18
5.88908e-161	2.57802	0.333	0.102	1.50048e-156	MT+RTM-TAMs	PTGR1
4.28617e-159	1.17818	0.689	0.449	1.09207e-154	MT+RTM-TAMs	TMEM176B
1.28188e-151	1.05019	0.844	0.647	3.26611e-147	MT+RTM-TAMs	S100A6
9.95875e-151	1.73734	0.544	0.3	2.53739e-146	MT+RTM-TAMs	FGG
3.42399e-150	2.9442	0.274	0.068	8.72399e-146	MT+RTM-TAMs	LEAP2
1.13195e-149	1.59942	0.496	0.228	2.8841e-145	MT+RTM-TAMs	TREM2
1.04108e-135	1.51732	0.517	0.287	2.65258e-131	MT+RTM-TAMs	NME1
8.96616e-134	1.00804	0.647	0.365	2.28449e-129	MT+RTM-TAMs	CD9
3.85814e-126	1.70306	0.453	0.225	9.83016e-122	MT+RTM-TAMs	MGST1
1.07224e-122	3.06413	0.319	0.124	2.73196e-118	MT+RTM-TAMs	GGH
3.96404e-122	2.6546	0.438	0.229	1.01e-117	MT+RTM-TAMs	CES1
1.58731e-121	1.348	0.535	0.287	4.0443e-117	MT+RTM-TAMs	NUPR1
1.0624e-118	1.12129	0.615	0.371	2.70689e-114	MT+RTM-TAMs	LSP1
1.42632e-101	1.43195	0.41	0.199	3.63413e-97	MT+RTM-TAMs	AGT
2.93968e-98	1.03391	0.663	0.446	7.49e-94	MT+RTM-TAMs	RNASE1
2.12756e-92	1.11069	0.555	0.36	5.42082e-88	MT+RTM-TAMs	CLU
4.93618e-91	1.80463	0.437	0.27	1.25769e-86	MT+RTM-TAMs	FGB
1.94469e-90	1.52234	0.435	0.233	4.95488e-86	MT+RTM-TAMs	MNDA
5.92914e-88	1.06137	0.587	0.403	1.51069e-83	MT+RTM-TAMs	ACP5
7.13824e-84	2.08417	0.252	0.096	1.81875e-79	MT+RTM-TAMs	SPINK1
7.97055e-84	1.17704	0.522	0.357	2.03082e-79	MT+RTM-TAMs	PHB
1.44713e-81	1.3853	0.742	0.64	3.68713e-77	MT+RTM-TAMs	ISG15
2.20262e-77	1.32638	0.452	0.27	5.61205e-73	MT+RTM-TAMs	ORM1
6.1981e-74	1.63956	0.27	0.114	1.57921e-69	MT+RTM-TAMs	APOB
4.33756e-71	1.42496	0.644	0.495	1.10517e-66	MT+RTM-TAMs	S100A9
4.62308e-70	1.45952	0.372	0.204	1.17791e-65	MT+RTM-TAMs	MDK
2.22316e-69	1.04175	0.544	0.404	5.6644e-65	MT+RTM-TAMs	ATP5G1
1.23004e-66	1.70034	0.45	0.303	3.13402e-62	MT+RTM-TAMs	ALOX5AP
1.82528e-65	1.28243	0.382	0.223	4.65062e-61	MT+RTM-TAMs	STRA13
9.60744e-65	1.40962	0.255	0.11	2.44788e-60	MT+RTM-TAMs	APOM
1.07812e-57	1.17704	0.342	0.186	2.74694e-53	MT+RTM-TAMs	FN1
3.46123e-57	1.09784	0.632	0.478	8.81888e-53	MT+RTM-TAMs	MT1X
8.24167e-54	1.05415	0.256	0.119	2.09989e-49	MT+RTM-TAMs	TMEM14A
4.3607e-52	1.3288	0.344	0.203	1.11106e-47	MT+RTM-TAMs	ATF5
1.58393e-51	1.37125	0.289	0.154	4.0357e-47	MT+RTM-TAMs	ALCAM
1.62505e-51	1.31012	0.278	0.143	4.14047e-47	MT+RTM-TAMs	SLC16A10
3.94682e-45	1.16955	0.373	0.236	1.00561e-40	MT+RTM-TAMs	OTOA
3.2024e-44	1.2817	0.266	0.145	8.1594e-40	MT+RTM-TAMs	NQO1
3.24327e-44	1.27274	0.326	0.205	8.26352e-40	MT+RTM-TAMs	GSTA1
1.41821e-42	1.13975	0.362	0.234	3.61345e-38	MT+RTM-TAMs	FCGR1A
6.83604e-42	1.8378	0.399	0.284	1.74175e-37	MT+RTM-TAMs	MT1G
8.25124e-42	1.04304	0.276	0.155	2.10233e-37	MT+RTM-TAMs	SLC9A3R1
1.93742e-39	1.2982	0.398	0.302	4.93636e-35	MT+RTM-TAMs	EPHX1
5.00496e-38	1.02551	0.301	0.181	1.27521e-33	MT+RTM-TAMs	SLAMF8
9.07025e-38	1.09919	0.371	0.262	2.31101e-33	MT+RTM-TAMs	FGA
6.55909e-36	1.10151	0.281	0.166	1.67119e-31	MT+RTM-TAMs	GCHFR
3.21043e-34	1.37334	0.351	0.261	8.17985e-30	MT+RTM-TAMs	SNHG25
6.85833e-33	1.37569	0.376	0.262	1.74743e-28	MT+RTM-TAMs	MT1E
2.15393e-32	1.02484	0.279	0.174	5.488e-28	MT+RTM-TAMs	GALK1
9.03022e-32	1.1055	0.321	0.215	2.30081e-27	MT+RTM-TAMs	HCFC1R1
1.21614e-30	1.03118	0.274	0.173	3.0986e-26	MT+RTM-TAMs	IL18BP
4.63117e-30	1.00267	0.253	0.153	1.17998e-25	MT+RTM-TAMs	G6PD
3.00031e-16	2.25929	0.295	0.262	7.6445e-12	MT+RTM-TAMs	AHSG
4.7885e-07	1.51759	0.42	0.473	0.0122006	MT+RTM-TAMs	RBP4
0.00109834	2.16213	0.674	0.835	1	MT+RTM-TAMs	APOA2
P_value and Adjusted P_value denote the raw and Benjamini–Hochberg FDR–adjusted p values from differential expression testing comparing the target Celltype with the reference group;genes are ranked in ascending order of adjusted p value (most significant first).
Avg_log2FC denotes the average log2 fold change for the target Celltype relative to the reference group, and positive values indicate higher expression in the target Celltype.
Pct.1 and Pct.2 denote the proportions of cells with detected (non-zero) expression in the target Celltype and in the reference group, respectively; Gene indicates the gene symbol.
