# Supplementary material for: Integrated Single-Cell and Spatial Transcriptomics Analyses Delineate a BAG3-Associated Macrophage Program with Microenvironmental and Prognostic Relevance in Hepatocellular Carcinoma
Source: Genes (Basel). 2026 May 11;17(5):562. doi: 10.3390/genes17050562 (PMC13206422; doi:10.3390/genes17050562)
Supplement: Supplementary file 1 [file genes-17-00562-s001.zip › genes-4280103-supplementary/Supplementary Data/Supplementary Data S2.xlsx]

## Sheet: Sheet1
Supplementary Data 2.Functional enrichment results of the top 50 marker genes of TAMs.
(a) Top 30 most significantly enriched GOBP pathways of five TAMs.
Celltype	ONTOLOGY	ID	Description	GeneRatio	BgRatio	RichFactor	FoldEnrichment	zScore	P_value	Adjusted P_value	Q_value	GeneID	Count
MARCO+ TAMs	BP	GO:0006956	complement activation	19/352	67/18888	0.283582	15.2168	16.0643	9.0441e-18	3.47113e-14	2.6761e-14	CD5L/CFP/CFD/C1QB/C1QA/VSIG4/C1QC/IGHM/CR1/FCN3/C2/IGHA1/IGHA2/IGHG4/C3/MASP2/C8G/CFH/C1S	19
	BP	GO:0002455	humoral immune response mediated by circulating immunoglobulin	15/352	56/18888	0.267857	14.373	13.8108	6.86838e-14	1.31804e-10	1.01616e-10	C1QB/C1QA/C1QC/IGHM/CR1/TNF/C2/IGHA1/IGHA2/IGHG4/HPX/C3/MASP2/C8G/C1S	15
	BP	GO:0006958	complement activation, classical pathway	13/352	42/18888	0.309524	16.6088	13.955	4.11336e-13	4.20401e-10	3.24112e-10	C1QB/C1QA/C1QC/IGHM/CR1/C2/IGHA1/IGHA2/IGHG4/C3/MASP2/C8G/C1S	13
	BP	GO:0006959	humoral immune response	27/352	258/18888	0.104651	5.61549	10.2865	4.38146e-13	4.20401e-10	3.24112e-10	CD5L/CFP/CFD/C1QB/C1QA/VSIG4/C1QC/IGHM/CR1/TNF/FCN3/C2/EBI3/IGHA1/IGHA2/IGHG4/IFNG/HPX/ANG/C3/FGA/RARRES2/MASP2/F2/C8G/CFH/C1S	27
	BP	GO:0006066	alcohol metabolic process	28/352	373/18888	0.075067	4.02803	8.13949	4.50521e-10	3.4582e-07	2.66614e-07	CETP/LIPA/ALDH2/ALDH1A1/PLPP3/SGPP1/COQ2/ISYNA1/CYP1B1/DHRS3/SULT1A1/CYP2C9/APOA1/RBP4/TM7SF2/CYP3A4/ADH1B/ANGPTL3/HSD17B6/APOA5/ADH1C/CYP3A5/EBP/ADH1A/APOB/DHCR24/QDPR/PLCG2	28
	BP	GO:0008202	steroid metabolic process	26/352	329/18888	0.0790274	4.24054	8.17113	6.45418e-10	4.12852e-07	3.18293e-07	CETP/LIPA/TNF/EGR1/ADM/PANK2/IFNG/CYP1B1/SULT1A1/CYB5R1/CYP2C9/CYP2E1/APOA1/TM7SF2/CYP3A4/ANGPTL3/HSD17B6/APOA5/SLC27A5/BAAT/GC/CYP3A5/EBP/APOB/SERPINA6/DHCR24	26
	BP	GO:0002443	leukocyte mediated immunity	30/352	469/18888	0.0639659	3.43235	7.35063	4.67831e-09	2.34934e-06	1.81125e-06	FCGR3A/C1QB/C1QA/C1QC/IGHM/CCL3/SCIMP/CR1/CD226/TNF/LAG3/TLR4/IL18/C2/NFKBIZ/CD84/LILRB1/BTN3A2/IGHA1/IGHA2/IGHG4/NKG7/IL10/HPX/C3/MASP2/F2/C8G/C1S/PLCG2	30
	BP	GO:0006721	terpenoid metabolic process	14/352	100/18888	0.14	7.51227	8.99782	4.89701e-09	2.34934e-06	1.81125e-06	LIPA/ALDH1A1/CYP1B1/DHRS3/CYP2C9/CYP2E1/RBP4/CYP3A4/ADH1B/HSD17B6/ADH1C/RARRES2/CYP3A5/ADH1A	14
	BP	GO:0016064	immunoglobulin mediated immune response	19/352	208/18888	0.0913462	4.90155	7.79696	1.34195e-08	5.65552e-06	4.36018e-06	FCGR3A/C1QB/C1QA/C1QC/IGHM/CR1/CD226/TNF/C2/NFKBIZ/IGHA1/IGHA2/IGHG4/IL10/HPX/C3/MASP2/C8G/C1S	19
	BP	GO:0009615	response to virus	27/352	409/18888	0.0660147	3.54229	7.16295	1.47356e-08	5.65552e-06	4.36018e-06	CXCL12/IFIT2/EXT1/CCL4/IFIT3/IFIT1/IFI27/LGALS8/IFI44L/TNF/FCN3/ADAR/OAS2/TRIM22/LILRB1/PARP9/MX1/STAT2/DTX3L/ODC1/NDUFAF4/IFNG/IRF2/HYAL2/GBP5/APOB/EXOSC4	27
	BP	GO:0019724	B cell mediated immunity	19/352	212/18888	0.0896226	4.80907	7.68581	1.83107e-08	6.27586e-06	4.83844e-06	FCGR3A/C1QB/C1QA/C1QC/IGHM/CR1/CD226/TNF/C2/NFKBIZ/IGHA1/IGHA2/IGHG4/IL10/HPX/C3/MASP2/C8G/C1S	19
	BP	GO:0006957	complement activation, alternative pathway	7/352	18/18888	0.388889	20.8674	11.6208	1.96223e-08	6.27586e-06	4.83844e-06	CFP/CFD/VSIG4/CR1/C3/C8G/CFH	7
	BP	GO:0006720	isoprenoid metabolic process	15/352	135/18888	0.111111	5.96212	7.9734	3.43338e-08	9.62611e-06	7.42135e-06	LIPA/ALDH1A1/COQ2/CYP1B1/DHRS3/CYP2C9/CYP2E1/RBP4/CYP3A4/ADH1B/HSD17B6/ADH1C/RARRES2/CYP3A5/ADH1A	15
	BP	GO:0042572	retinol metabolic process	10/352	52/18888	0.192308	10.3191	9.27308	3.51135e-08	9.62611e-06	7.42135e-06	ALDH1A1/CYP1B1/DHRS3/RBP4/CYP3A4/ADH1B/HSD17B6/ADH1C/CYP3A5/ADH1A	10
	BP	GO:0001523	retinoid metabolic process	12/352	84/18888	0.142857	7.66558	8.43718	4.93532e-08	1.26278e-05	9.73557e-06	LIPA/ALDH1A1/CYP1B1/DHRS3/RBP4/CYP3A4/ADH1B/HSD17B6/ADH1C/RARRES2/CYP3A5/ADH1A	12
	BP	GO:0120254	olefinic compound metabolic process	16/352	162/18888	0.0987654	5.29966	7.57381	6.41217e-08	1.53812e-05	1.18583e-05	EGR1/ALDH1A1/ADM/GPX1/CYP1B1/DHRS3/CYP2C9/CYP2E1/GSTA1/RBP4/CYP3A4/ADH1B/HSD17B6/ADH1C/CYP3A5/ADH1A	16
	BP	GO:0002768	immune response-regulating cell surface receptor signaling pathway	24/352	360/18888	0.0666667	3.57727	6.80365	7.95174e-08	1.79522e-05	1.38405e-05	FCGR3A/LIPA/IGHM/SCIMP/CR1/CD226/PRNP/NR1H3/C3AR1/FCN3/CD38/CMKLR1/TLR4/NFKBIZ/LILRB1/PTPRJ/BTN3A2/IGHA1/IGHA2/IGHG4/CYBA/PRKCB/C3/PLCG2	24
	BP	GO:0016101	diterpenoid metabolic process	12/352	89/18888	0.134831	7.23493	8.12464	9.53808e-08	2.03373e-05	1.56793e-05	LIPA/ALDH1A1/CYP1B1/DHRS3/RBP4/CYP3A4/ADH1B/HSD17B6/ADH1C/RARRES2/CYP3A5/ADH1A	12
	BP	GO:0042116	macrophage activation	13/352	110/18888	0.118182	6.34153	7.74252	1.36632e-07	2.75997e-05	2.12783e-05	FCGR3A/C1QA/VSIG4/CCL3/SUCNR1/TNF/NR1H3/TLR4/CD84/IFNG/GPR137B/IL10/PLCG2	13
	BP	GO:0002449	lymphocyte mediated immunity	24/352	372/18888	0.0645161	3.46188	6.60859	1.46302e-07	2.80754e-05	2.1645e-05	FCGR3A/C1QB/C1QA/C1QC/IGHM/CR1/CD226/TNF/LAG3/IL18/C2/NFKBIZ/LILRB1/BTN3A2/IGHA1/IGHA2/IGHG4/NKG7/IL10/HPX/C3/MASP2/C8G/C1S	24
	BP	GO:0002460	adaptive immune response based on somatic recombination of immune receptors built from immunoglobulin superfamily domains	24/352	385/18888	0.0623377	3.34498	6.4061	2.74832e-07	4.66432e-05	3.596e-05	FCGR3A/C1QB/C1QA/C1QC/IGHM/CR1/CD226/TNF/TLR4/IL18/C2/EBI3/NFKBIZ/LILRB1/BTN3A2/IGHA1/IGHA2/IGHG4/IL10/HPX/C3/MASP2/C8G/C1S	24
	BP	GO:0002697	regulation of immune effector process	24/352	385/18888	0.0623377	3.34498	6.4061	2.74832e-07	4.66432e-05	3.596e-05	CD5L/CFP/AXL/VSIG4/SCIMP/CR1/CD226/TNF/FCN3/LAG3/TLR4/IL18/NFKBIZ/CD84/LILRB1/IFNG/IL10/APOA1/RBP4/HPX/C3/CFH/NCF1/PLCG2	24
	BP	GO:0042742	defense response to bacterium	22/352	330/18888	0.0666667	3.57727	6.50873	2.79519e-07	4.66432e-05	3.596e-05	PLAC8/CFP/IGHM/MPEG1/TNF/SLC9A9/TLR4/IL18/NFKBIZ/OAS2/IGHA1/IGHA2/IGHG4/CYBA/IL10/GBP5/HP/ANG/FGA/RARRES2/F2/AKIRIN2	22
	BP	GO:0002429	immune response-activating cell surface receptor signaling pathway	22/352	332/18888	0.0662651	3.55572	6.47419	3.09997e-07	4.95737e-05	3.82194e-05	LIPA/IGHM/SCIMP/CR1/CD226/PRNP/NR1H3/C3AR1/FCN3/CD38/CMKLR1/TLR4/NFKBIZ/PTPRJ/BTN3A2/IGHA1/IGHA2/IGHG4/CYBA/PRKCB/C3/PLCG2	22
	BP	GO:0051607	defense response to virus	21/352	307/18888	0.0684039	3.67049	6.50086	3.42904e-07	5.26426e-05	4.05854e-05	IFIT2/IFIT3/IFIT1/IFI27/IFI44L/TNF/FCN3/ADAR/OAS2/TRIM22/LILRB1/PARP9/MX1/STAT2/DTX3L/NDUFAF4/IFNG/IRF2/HYAL2/GBP5/EXOSC4	21
	BP	GO:0016032	viral process	25/352	428/18888	0.0584112	3.13429	6.15467	5.21862e-07	7.70348e-05	5.93908e-05	AXL/STOM/CCL4/CCL3/MRC1/IFIT1/IFI27/SIGLEC1/CR1/TNF/SCARB2/TRIM14/FCN3/ADAR/NFIA/OAS2/TRIM22/CD209/PARP9/MX1/ITGB5/WWP1/HACD3/CALCOCO2/HYAL2	25
	BP	GO:0034308	primary alcohol metabolic process	12/352	106/18888	0.113208	6.07461	7.21988	6.65994e-07	9.46698e-05	7.29867e-05	ALDH2/ALDH1A1/CYP1B1/DHRS3/SULT1A1/RBP4/CYP3A4/ADH1B/HSD17B6/ADH1C/CYP3A5/ADH1A	12
	BP	GO:0001819	positive regulation of cytokine production	27/352	500/18888	0.054	2.89759	5.92605	8.43491e-07	0.000113194	8.72678e-05	FCGR3A/CCL3/SCIMP/CYBB/CD226/HMOX1/TNF/EGR1/C3AR1/TLR4/IL18/EBI3/CD84/OAS2/LILRB1/PTPRJ/BTN3A2/CYBA/IFNG/CYP1B1/IL10/HYAL2/GBP5/C3/ORM2/AKIRIN2/PLCG2	27
	BP	GO:0050766	positive regulation of phagocytosis	10/352	72/18888	0.138889	7.45265	7.55937	8.55293e-07	0.000113194	8.72678e-05	CFP/FCN3/MERTK/C2/PTPRJ/CYBA/IFNG/APOA1/C3/PLCG2	10
	BP	GO:0006694	steroid biosynthetic process	15/352	185/18888	0.0810811	4.35074	6.31125	2.09203e-06	0.00026764	0.00020634	LIPA/TNF/EGR1/ADM/IFNG/CYB5R1/APOA1/TM7SF2/CYP3A4/HSD17B6/SLC27A5/BAAT/EBP/APOB/DHCR24	15
MT+RTM-TAMs	BP	GO:0032543	mitochondrial translation	33/648	130/18888	0.253846	7.39915	13.7993	7.11689e-20	2.99336e-16	2.61602e-16	MRPL12/COA3/MRPL41/MRPL27/TACO1/MRPS26/MRPS23/MRPL37/MRPL55/MRPL24/MRPS7/MRPL36/MRPS16/MRPL34/MRPS34/MRPL40/MRPS12/MRPL45/MALSU1/MRPL18/MRPS2/MRPL28/MRPL14/MRPS18A/MRPL51/MRPL13/MRPL43/MRPL9/MRPS10/MRPS11/MRPL17/MRPL4/SHMT2	33
	BP	GO:0140053	mitochondrial gene expression	36/648	164/18888	0.219512	6.39837	13.0871	2.69965e-19	5.67737e-16	4.96168e-16	MRPL12/COA3/MRPL41/CHCHD10/MRPL27/TACO1/MRPS26/MRPS23/MRPL37/MRPL55/MRPL24/SLC25A33/MRPS7/MRPL36/MRPS16/MRPL34/MRPS34/MRPL40/MRPS12/MRPL45/MALSU1/MRPL18/MRPS2/MRPL28/MRPL14/MRPS18A/MRPL51/MRPL13/MRPL43/TBRG4/MRPL9/MRPS10/MRPS11/MRPL17/MRPL4/SHMT2	36
	BP	GO:0006066	alcohol metabolic process	46/648	373/18888	0.123324	3.59468	9.53965	5.06024e-14	5.32084e-11	4.6501e-11	AKR1B10/TPI1/AKR1C2/AKR1C1/ADH1B/ADH4/CES1/AKR1C4/ADH1A/APOB/RBP4/TSKU/ADH6/AKR1C3/SOD1/ANGPTL3/APOC1/APOA1/ADH1C/ALDH1A1/FMO5/SULT2A1/SORD/GALK1/CYP2C9/DHCR24/CYP27A1/ERRFI1/SULT1A1/ALDH3A2/PCBD1/ADH5/CYP3A5/APOA5/IGF1/PCK1/ALG3/NFE2L1/TKTL1/IDH2/SPHK1/SQLE/HMGCS2/FDPS/CYB5R3/PGP	46
	BP	GO:0044282	small molecule catabolic process	46/648	373/18888	0.123324	3.59468	9.53965	5.06024e-14	5.32084e-11	4.6501e-11	AKR1B10/TPI1/ENO1/SDS/ADH4/ALDH1L1/HPD/MAT1A/CDO1/CYP4F11/AKR1C3/DCXR/PAH/HGD/PIPOX/GLUL/SULT2A1/SORD/GALK1/CYP27A1/MPST/SULT1A1/ARG1/ADH5/GLYCTK/TAT/PGD/TST/GCSH/PCK1/ECI1/QPRT/HAAO/HMGCL/ACAT2/PGAM2/TKTL1/GLB1/PKM/PGAM1/NUDT5/ETFB/PHYH/IL4I1/GOT2/HAGH	46
	BP	GO:0098754	detoxification	29/648	158/18888	0.183544	5.34998	10.3491	1.19238e-13	1.00303e-10	8.76585e-11	AKR1B10/ALOX5AP/SLC11A1/GPX2/ADH4/GSTA1/HP/MGST1/APOM/SOD1/ALDH1A1/MT1A/TXN/CP/PRDX1/MT1E/MT1X/GPX3/MT1M/ADH5/SLC22A18/PRDX2/MT1G/MT1F/MT1H/NQO1/PRDX5/GSTM3/CD36	29
	BP	GO:0009636	response to toxic substance	37/648	260/18888	0.142308	4.14801	9.63376	2.00335e-13	1.40435e-10	1.22731e-10	AKR1B10/ALOX5AP/SLC11A1/NUPR1/GPX2/ADH4/CES1/GSTA1/HP/EPHX1/MGST1/SDC1/APOM/SOD1/ALDH1A1/MT1A/TXN/CP/ASS1/PRDX1/MT1E/MPST/MT1X/GPX3/MT1M/ADH5/SLC22A18/PRDX2/MT1G/PON2/MT1F/MT1H/NQO1/PRDX5/GSTM3/CD36/CNP	37
	BP	GO:0046394	carboxylic acid biosynthetic process	39/648	334/18888	0.116766	3.40353	8.35334	2.43473e-11	1.46293e-08	1.27851e-08	ALOX5AP/FABP5/SDS/CYP2E1/CES1/AKR1C4/CBR1/BHMT/BAAT/CDO1/CYP4F11/BHMT2/AKR1C3/PAH/APOC1/ALDH1A1/GATM/GLUL/ACSM2B/CYP2C9/CYP27A1/ASS1/ERRFI1/PCBD1/ADI1/APOA5/SLC27A5/GAMT/UGDH/HPGDS/HSD3B7/MGLL/HAAO/EIF6/RBP1/PTGES2/HACD3/GOT2/SHMT2	39
	BP	GO:0016053	organic acid biosynthetic process	39/648	337/18888	0.115727	3.37323	8.28566	3.20024e-11	1.68252e-08	1.47042e-08	ALOX5AP/FABP5/SDS/CYP2E1/CES1/AKR1C4/CBR1/BHMT/BAAT/CDO1/CYP4F11/BHMT2/AKR1C3/PAH/APOC1/ALDH1A1/GATM/GLUL/ACSM2B/CYP2C9/CYP27A1/ASS1/ERRFI1/PCBD1/ADI1/APOA5/SLC27A5/GAMT/UGDH/HPGDS/HSD3B7/MGLL/HAAO/EIF6/RBP1/PTGES2/HACD3/GOT2/SHMT2	39
	BP	GO:0006721	terpenoid metabolic process	20/648	100/18888	0.2	5.82963	9.12704	1.5662e-10	7.31938e-08	6.39669e-08	AKR1B10/AKR1C1/CYP2E1/ADH1B/ADH4/AKR1C4/ADH1A/RBP4/ADH6/AKR1C3/ADH1C/ALDH1A1/CYP2C9/RARRES2/ALDH3A2/ADH5/CYP3A5/RBP1/HMGCS2/FDPS	20
	BP	GO:0008202	steroid metabolic process	37/648	329/18888	0.112462	3.27806	7.85674	2.35628e-10	9.91049e-08	8.66117e-08	SPP1/AKR1C2/AKR1C1/CYP2E1/CES1/AKR1C4/CBR1/APOB/BAAT/UGT2B4/TSKU/AKR1C3/SOD1/ANGPTL3/APOC1/APOA1/FMO5/SULT2A1/CYP2C9/DHCR24/CYP27A1/LGMN/ERRFI1/SULT1A1/HINT2/CYP3A5/APOA5/SLC27A5/HSD3B7/NFE2L1/CYP17A1/SQLE/HMGCS2/FDPS/CYB5R3/SERPINA6/EBPL	37
	BP	GO:0170033	L-amino acid metabolic process	25/648	163/18888	0.153374	4.47057	8.38766	3.35483e-10	1.28277e-07	1.12106e-07	SDS/BHMT/HPD/BAAT/MAT1A/CDO1/BHMT2/PAH/HGD/PIPOX/GLUL/GCLM/ASS1/MPST/P4HB/ARG1/ADI1/TAT/GCSH/GCLC/NIT2/CRTAP/IL4I1/GOT2/SHMT2	25
	BP	GO:1990748	cellular detoxification	21/648	119/18888	0.176471	5.14379	8.54687	6.29318e-10	2.20576e-07	1.9277e-07	AKR1B10/ALOX5AP/SLC11A1/GPX2/ADH4/GSTA1/HP/MGST1/APOM/SOD1/ALDH1A1/TXN/CP/PRDX1/GPX3/ADH5/PRDX2/NQO1/PRDX5/GSTM3/CD36	21
	BP	GO:0030193	regulation of blood coagulation	16/648	69/18888	0.231884	6.75899	9.03294	1.08111e-09	3.34521e-07	2.92351e-07	CD9/FGB/KNG1/FGA/TSPAN8/FGG/APOH/PLG/SERPINC1/F12/PRDX2/EMILIN2/ANXA2/F2/VKORC1/CD36	16
	BP	GO:0170039	proteinogenic amino acid metabolic process	23/648	147/18888	0.156463	4.56059	8.16848	1.14573e-09	3.34521e-07	2.92351e-07	SDS/BHMT/HPD/BAAT/MAT1A/CDO1/BHMT2/PAH/HGD/PIPOX/GLUL/GCLM/ASS1/MPST/ARG1/ADI1/TAT/GCSH/GCLC/NIT2/IL4I1/GOT2/SHMT2	23
	BP	GO:0006720	isoprenoid metabolic process	22/648	135/18888	0.162963	4.75007	8.2419	1.19301e-09	3.34521e-07	2.92351e-07	AKR1B10/AKR1C1/CYP2E1/ADH1B/ADH4/AKR1C4/ADH1A/RBP4/ADH6/AKR1C3/ADH1C/ALDH1A1/CYP2C9/RARRES2/ALDH3A2/ADH5/CYP3A5/ALG3/RBP1/HMGCS2/FDPS/PHYH	22
	BP	GO:1901605	alpha-amino acid metabolic process	28/648	216/18888	0.12963	3.77846	7.74092	1.5619e-09	4.10584e-07	3.58826e-07	SDS/BHMT/HPD/BAAT/MAT1A/CDO1/BHMT2/PAH/HGD/PIPOX/GLUL/GCLM/ASS1/MPST/P4HB/ARG1/PCBD1/ADI1/TAT/GCSH/GCLC/HAAO/HMGCL/NIT2/CRTAP/IL4I1/GOT2/SHMT2	28
	BP	GO:1900046	regulation of hemostasis	16/648	71/18888	0.225352	6.5686	8.86046	1.69733e-09	4.19938e-07	3.67001e-07	CD9/FGB/KNG1/FGA/TSPAN8/FGG/APOH/PLG/SERPINC1/F12/PRDX2/EMILIN2/ANXA2/F2/VKORC1/CD36	16
	BP	GO:0006575	cellular modified amino acid metabolic process	26/648	191/18888	0.136126	3.96781	7.77004	2.09674e-09	4.89938e-07	4.28176e-07	SLC16A10/GGH/GSTA1/ALDH1L1/BHMT/GSTA2/BHMT2/SOD1/GATM/SULT2A1/GCLM/ASS1/ALDH7A1/P4HB/GAMT/HPGDS/GCLC/GSS/CKB/GSTM3/CRTAP/ABHD12/ATIC/GOT2/HAGH/SHMT2	26
	BP	GO:0097237	cellular response to toxic substance	21/648	129/18888	0.162791	4.74505	8.04459	2.89795e-09	6.15097e-07	5.37558e-07	AKR1B10/ALOX5AP/SLC11A1/GPX2/ADH4/GSTA1/HP/MGST1/APOM/SOD1/ALDH1A1/TXN/CP/PRDX1/GPX3/ADH5/PRDX2/NQO1/PRDX5/GSTM3/CD36	21
	BP	GO:0010038	response to metal ion	37/648	360/18888	0.102778	2.99578	7.20621	2.92486e-09	6.15097e-07	5.37558e-07	ALOX5AP/SLC11A1/FGB/FGA/SDC1/AKR1C3/FGG/TF/MT1A/ASS1/MT1E/LGMN/MT1X/MT1M/CALM3/TAT/MT1G/HSF1/MT1F/MT1H/GCLC/HAAO/GSS/DTYMK/NQO1/PGAM2/BNIP3/BSG/TFR2/CALM1/S100A16/CUTA/HMGCS2/NDRG1/PCNA/MAP1LC3A/CPNE1	37
	BP	GO:0034308	primary alcohol metabolic process	19/648	106/18888	0.179245	5.22467	8.22112	3.14178e-09	6.19525e-07	5.41427e-07	AKR1B10/AKR1C2/AKR1C1/ADH1B/ADH4/AKR1C4/ADH1A/RBP4/ADH6/AKR1C3/ADH1C/ALDH1A1/SULT2A1/SULT1A1/ALDH3A2/ADH5/CYP3A5/IGF1/TKTL1	19
	BP	GO:0050818	regulation of coagulation	16/648	74/18888	0.216216	6.3023	8.61383	3.2405e-09	6.19525e-07	5.41427e-07	CD9/FGB/KNG1/FGA/TSPAN8/FGG/APOH/PLG/SERPINC1/F12/PRDX2/EMILIN2/ANXA2/F2/VKORC1/CD36	16
	BP	GO:0120254	olefinic compound metabolic process	23/648	162/18888	0.141975	4.13832	7.56116	7.88346e-09	1.44165e-06	1.25991e-06	AKR1B10/AKR1C2/AKR1C1/CYP2E1/ADH1B/ADH4/GSTA1/AKR1C4/EPHX1/ADH1A/CBR1/RBP4/CYP4F11/ADH6/AKR1C3/ADH1C/ALDH1A1/CYP2C9/CYP3A5/MGLL/CYP17A1/ABHD12/PTGES2	23
	BP	GO:0019362	pyridine nucleotide metabolic process	23/648	164/18888	0.140244	4.08785	7.48575	1.00104e-08	1.62908e-06	1.42372e-06	GAPDH/ALDOA/LDHA/TPI1/ENO1/NUPR1/ALDH1L1/DCXR/FMO5/GALK1/NAPRT/PGD/IGF1/QPRT/HAAO/NQO1/PGAM2/EIF6/PKM/PGAM1/ALDOC/IDH2/VCP	23
	BP	GO:0046496	nicotinamide nucleotide metabolic process	23/648	164/18888	0.140244	4.08785	7.48575	1.00104e-08	1.62908e-06	1.42372e-06	GAPDH/ALDOA/LDHA/TPI1/ENO1/NUPR1/ALDH1L1/DCXR/FMO5/GALK1/NAPRT/PGD/IGF1/QPRT/HAAO/NQO1/PGAM2/EIF6/PKM/PGAM1/ALDOC/IDH2/VCP	23
	BP	GO:0061041	regulation of wound healing	21/648	138/18888	0.152174	4.43559	7.63478	1.00704e-08	1.62908e-06	1.42372e-06	CD9/FGB/KNG1/FGA/TSPAN8/FGG/APOH/APCS/PLG/SERPINC1/F12/PRDX2/TNFRSF12A/EMILIN2/CLDN3/CLDN4/ANXA2/TMEM97/F2/VKORC1/CD36	21
	BP	GO:0031639	plasminogen activation	10/648	27/18888	0.37037	10.7956	9.60036	1.04904e-08	1.63418e-06	1.42817e-06	ENO1/FGB/FGA/FGG/APOH/DHCR24/F12/CTSZ/S100A10/ANXA2	10
	BP	GO:0046686	response to cadmium ion	14/648	60/18888	0.233333	6.80123	8.48302	1.09765e-08	1.64882e-06	1.44097e-06	SLC11A1/MT1A/MT1E/MT1X/MT1M/MT1G/HSF1/MT1F/MT1H/GCLC/HAAO/GSS/DTYMK/PCNA	14
	BP	GO:0072524	pyridine-containing compound metabolic process	23/648	170/18888	0.135294	3.94357	7.26651	2.00234e-08	2.90408e-06	2.53799e-06	GAPDH/ALDOA/LDHA/TPI1/ENO1/NUPR1/ALDH1L1/DCXR/FMO5/GALK1/NAPRT/PGD/IGF1/QPRT/HAAO/NQO1/PGAM2/EIF6/PKM/PGAM1/ALDOC/IDH2/VCP	23
	BP	GO:0061687	detoxification of inorganic compound	9/648	22/18888	0.409091	11.9242	9.66316	2.07707e-08	2.91206e-06	2.54496e-06	SLC11A1/MT1A/TXN/MT1E/MT1X/MT1M/MT1G/MT1F/MT1H	9
MMP9+TAMs	BP	GO:1905954	positive regulation of lipid localization	6/48	112/18888	0.0535714	21.0804	10.7582	3.80552e-07	0.000662374	0.000422125	SPP1/MIF/PLIN2/ANXA2/RETN/CD36	6
	BP	GO:0097193	intrinsic apoptotic signaling pathway	8/48	319/18888	0.0250784	9.86834	8.06315	1.27142e-06	0.000662374	0.000422125	MMP9/FCGR2B/MIF/BNIP3/IFI6/ERO1A/HSPB1/NUPR1	8
	BP	GO:0006096	glycolytic process	5/48	90/18888	0.0555556	21.8611	10.013	3.19834e-06	0.000662374	0.000422125	ALDOA/TPI1/LDHA/PKM/NUPR1	5
	BP	GO:0019362	pyridine nucleotide metabolic process	6/48	164/18888	0.0365854	14.3963	8.69702	3.54821e-06	0.000662374	0.000422125	NQO1/ALDOA/TPI1/LDHA/PKM/NUPR1	6
	BP	GO:0046496	nicotinamide nucleotide metabolic process	6/48	164/18888	0.0365854	14.3963	8.69702	3.54821e-06	0.000662374	0.000422125	NQO1/ALDOA/TPI1/LDHA/PKM/NUPR1	6
	BP	GO:0046032	ADP catabolic process	5/48	92/18888	0.0543478	21.3859	9.89355	3.56523e-06	0.000662374	0.000422125	ALDOA/TPI1/LDHA/PKM/NUPR1	5
	BP	GO:0019364	pyridine nucleotide catabolic process	5/48	94/18888	0.0531915	20.9309	9.77782	3.9644e-06	0.000662374	0.000422125	ALDOA/TPI1/LDHA/PKM/NUPR1	5
	BP	GO:0009137	purine nucleoside diphosphate catabolic process	5/48	95/18888	0.0526316	20.7105	9.72128	4.17671e-06	0.000662374	0.000422125	ALDOA/TPI1/LDHA/PKM/NUPR1	5
	BP	GO:0009181	purine ribonucleoside diphosphate catabolic process	5/48	95/18888	0.0526316	20.7105	9.72128	4.17671e-06	0.000662374	0.000422125	ALDOA/TPI1/LDHA/PKM/NUPR1	5
	BP	GO:0072524	pyridine-containing compound metabolic process	6/48	170/18888	0.0352941	13.8882	8.5202	4.36612e-06	0.000662374	0.000422125	NQO1/ALDOA/TPI1/LDHA/PKM/NUPR1	6
	BP	GO:0072526	pyridine-containing compound catabolic process	5/48	97/18888	0.0515464	20.2835	9.61078	4.62807e-06	0.000662374	0.000422125	ALDOA/TPI1/LDHA/PKM/NUPR1	5
	BP	GO:0009191	ribonucleoside diphosphate catabolic process	5/48	98/18888	0.0510204	20.0765	9.55676	4.86764e-06	0.000662374	0.000422125	ALDOA/TPI1/LDHA/PKM/NUPR1	5
	BP	GO:0046031	ADP metabolic process	5/48	98/18888	0.0510204	20.0765	9.55676	4.86764e-06	0.000662374	0.000422125	ALDOA/TPI1/LDHA/PKM/NUPR1	5
	BP	GO:0009134	nucleoside diphosphate catabolic process	5/48	102/18888	0.0490196	19.2892	9.34845	5.92495e-06	0.000748659	0.000477114	ALDOA/TPI1/LDHA/PKM/NUPR1	5
	BP	GO:1905952	regulation of lipid localization	6/48	186/18888	0.0322581	12.6935	8.08948	7.32106e-06	0.000842747	0.000537075	SPP1/MIF/PLIN2/ANXA2/RETN/CD36	6
	BP	GO:1903532	positive regulation of secretion by cell	7/48	288/18888	0.0243056	9.56424	7.39248	7.68184e-06	0.000842747	0.000537075	SPP1/MIF/S100A10/ANXA2/RETN/RGCC/SDC4	7
	BP	GO:0009135	purine nucleoside diphosphate metabolic process	5/48	110/18888	0.0454545	17.8864	8.9654	8.57515e-06	0.000842747	0.000537075	ALDOA/TPI1/LDHA/PKM/NUPR1	5
	BP	GO:0009179	purine ribonucleoside diphosphate metabolic process	5/48	110/18888	0.0454545	17.8864	8.9654	8.57515e-06	0.000842747	0.000537075	ALDOA/TPI1/LDHA/PKM/NUPR1	5
	BP	GO:1904645	response to amyloid-beta	4/48	54/18888	0.0740741	29.1481	10.4553	1.05744e-05	0.000927067	0.000590812	MMP9/FCGR2B/MMP12/CD36	4
	BP	GO:0042060	wound healing	8/48	430/18888	0.0186047	7.32093	6.69244	1.14835e-05	0.000927067	0.000590812	CD9/MMP12/S100A10/ANXA2/HSPB1/SDC4/SLC11A1/CD36	8
	BP	GO:0022408	negative regulation of cell-cell adhesion	6/48	203/18888	0.0295567	11.6305	7.68632	1.20604e-05	0.000927067	0.000590812	MDK/CD9/IL4I1/GPNMB/RGCC/SDC4	6
	BP	GO:0006090	pyruvate metabolic process	5/48	118/18888	0.0423729	16.6737	8.62071	1.20739e-05	0.000927067	0.000590812	ALDOA/TPI1/LDHA/PKM/NUPR1	5
	BP	GO:0007162	negative regulation of cell adhesion	7/48	310/18888	0.0225806	8.88548	7.06596	1.2396e-05	0.000927067	0.000590812	MDK/CD9/MMP12/IL4I1/GPNMB/RGCC/SDC4	7
	BP	GO:0051047	positive regulation of secretion	7/48	312/18888	0.0224359	8.82853	7.0379	1.2923e-05	0.000927067	0.000590812	SPP1/MIF/S100A10/ANXA2/RETN/RGCC/SDC4	7
	BP	GO:0009185	ribonucleoside diphosphate metabolic process	5/48	120/18888	0.0416667	16.3958	8.53978	1.31016e-05	0.000927067	0.000590812	ALDOA/TPI1/LDHA/PKM/NUPR1	5
	BP	GO:0050866	negative regulation of cell activation	6/48	215/18888	0.027907	10.9814	7.42959	1.67064e-05	0.00113	0.000720138	MDK/FCGR2B/CD9/IL4I1/GPNMB/SDC4	6
	BP	GO:0009132	nucleoside diphosphate metabolic process	5/48	127/18888	0.0393701	15.4921	8.27118	1.7247e-05	0.00113	0.000720138	ALDOA/TPI1/LDHA/PKM/NUPR1	5
	BP	GO:0009154	purine ribonucleotide catabolic process	5/48	135/18888	0.037037	14.5741	7.9892	2.31658e-05	0.00143752	0.000916122	ALDOA/TPI1/LDHA/PKM/NUPR1	5
	BP	GO:0015909	long-chain fatty acid transport	4/48	66/18888	0.0606061	23.8485	9.38552	2.3566e-05	0.00143752	0.000916122	MIF/SLC2A1/PLIN2/CD36	4
	BP	GO:0009261	ribonucleotide catabolic process	5/48	141/18888	0.035461	13.9539	7.79302	2.85582e-05	0.00168398	0.00107319	ALDOA/TPI1/LDHA/PKM/NUPR1	5
UBE2C+TAMs	BP	GO:0007059	chromosome segregation	30/50	423/18888	0.070922	26.7915	27.6389	3.57716e-37	2.68287e-34	1.70574e-34	CDK1/TOP2A/UBE2C/NUSAP1/MKI67/ZWINT/BIRC5/MAD2L1/CENPF/CENPM/CCNB2/AURKB/TPX2/PRC1/SPC25/CDC20/CENPK/NUF2/CCNB1/ASPM/NCAPG/PLK1/ESCO2/DLGAP5/UHRF1/KIF11/MND1/NDC80/NCAPH/CDCA5	30
	BP	GO:0000280	nuclear division	30/50	446/18888	0.0672646	25.4099	26.8768	1.80732e-36	6.77744e-34	4.30903e-34	CDK1/TOP2A/UBE2C/NUSAP1/MKI67/ZWINT/BIRC5/MAD2L1/CENPF/RAD51AP1/CCNB2/AURKB/TPX2/PRC1/SPC25/CDC20/CENPK/NUF2/CCNB1/ASPM/ANLN/NCAPG/PLK1/DLGAP5/UHRF1/KIF11/MND1/NDC80/NCAPH/CDCA5	30
	BP	GO:0098813	nuclear chromosome segregation	27/50	317/18888	0.0851735	32.1751	28.8383	2.94528e-35	7.18004e-33	4.56499e-33	CDK1/TOP2A/UBE2C/NUSAP1/ZWINT/BIRC5/MAD2L1/CENPF/CCNB2/AURKB/TPX2/PRC1/SPC25/CDC20/CENPK/NUF2/CCNB1/ASPM/NCAPG/PLK1/DLGAP5/UHRF1/KIF11/MND1/NDC80/NCAPH/CDCA5	27
	BP	GO:0048285	organelle fission	30/50	493/18888	0.0608519	22.9874	25.4857	3.82935e-35	7.18004e-33	4.56499e-33	CDK1/TOP2A/UBE2C/NUSAP1/MKI67/ZWINT/BIRC5/MAD2L1/CENPF/RAD51AP1/CCNB2/AURKB/TPX2/PRC1/SPC25/CDC20/CENPK/NUF2/CCNB1/ASPM/ANLN/NCAPG/PLK1/DLGAP5/UHRF1/KIF11/MND1/NDC80/NCAPH/CDCA5	30
	BP	GO:0000070	mitotic sister chromatid segregation	23/50	188/18888	0.12234	46.2153	32.0991	1.92644e-33	2.88966e-31	1.83721e-31	CDK1/UBE2C/NUSAP1/ZWINT/BIRC5/MAD2L1/CENPF/AURKB/TPX2/PRC1/SPC25/CDC20/CENPK/NUF2/CCNB1/NCAPG/PLK1/DLGAP5/UHRF1/KIF11/NDC80/NCAPH/CDCA5	23
	BP	GO:0000819	sister chromatid segregation	24/50	229/18888	0.104803	39.5906	30.2694	2.74097e-33	3.42621e-31	2.17835e-31	CDK1/TOP2A/UBE2C/NUSAP1/ZWINT/BIRC5/MAD2L1/CENPF/AURKB/TPX2/PRC1/SPC25/CDC20/CENPK/NUF2/CCNB1/NCAPG/PLK1/DLGAP5/UHRF1/KIF11/NDC80/NCAPH/CDCA5	24
	BP	GO:0140014	mitotic nuclear division	25/50	277/18888	0.0902527	34.0939	28.5859	4.37253e-33	4.68485e-31	2.97858e-31	CDK1/UBE2C/NUSAP1/MKI67/ZWINT/BIRC5/MAD2L1/CENPF/AURKB/TPX2/PRC1/SPC25/CDC20/CENPK/NUF2/CCNB1/ANLN/NCAPG/PLK1/DLGAP5/UHRF1/KIF11/NDC80/NCAPH/CDCA5	25
	BP	GO:1905818	regulation of chromosome separation	15/50	74/18888	0.202703	76.573	33.5576	3.50632e-25	3.28718e-23	2.08995e-23	UBE2C/ZWINT/BIRC5/MAD2L1/CENPF/AURKB/SPC25/CDC20/NUF2/CCNB1/NCAPG/PLK1/DLGAP5/NDC80/NCAPH	15
	BP	GO:0051983	regulation of chromosome segregation	17/50	131/18888	0.129771	49.0223	28.4149	5.51778e-25	4.59815e-23	2.92346e-23	CDK1/UBE2C/MKI67/ZWINT/BIRC5/MAD2L1/CENPF/AURKB/SPC25/CDC20/NUF2/CCNB1/NCAPG/PLK1/DLGAP5/NDC80/NCAPH	17
	BP	GO:0051304	chromosome separation	15/50	81/18888	0.185185	69.9556	32.0406	1.54653e-24	1.15156e-22	7.32147e-23	UBE2C/ZWINT/BIRC5/MAD2L1/CENPF/AURKB/SPC25/CDC20/NUF2/CCNB1/NCAPG/PLK1/DLGAP5/NDC80/NCAPH	15
	BP	GO:0044772	mitotic cell cycle phase transition	23/50	451/18888	0.0509978	19.2649	20.226	1.68895e-24	1.15156e-22	7.32147e-23	CDK1/UBE2C/ZWINT/BIRC5/MAD2L1/RRM2/CENPF/CDKN3/CCNB2/AURKB/SPC25/CDC20/GTSE1/NUF2/CCNB1/CCNA2/CLSPN/ANLN/PLK1/MELK/DLGAP5/NDC80/CDCA5	23
	BP	GO:1902850	microtubule cytoskeleton organization involved in mitosis	17/50	164/18888	0.103659	39.158	25.2847	2.98461e-23	1.86538e-21	1.18599e-21	CDK1/NUSAP1/BIRC5/MAD2L1/AURKB/TPX2/PRC1/SPC25/CDC20/NUF2/CCNB1/PLK1/DLGAP5/UHRF1/KIF11/CENPA/NDC80	17
	BP	GO:0010965	regulation of mitotic sister chromatid separation	13/50	59/18888	0.220339	83.2353	32.5926	2.1206e-22	1.22342e-20	7.77838e-21	UBE2C/ZWINT/BIRC5/MAD2L1/CENPF/AURKB/SPC25/CDC20/NUF2/CCNB1/PLK1/DLGAP5/NDC80	13
	BP	GO:0051783	regulation of nuclear division	16/50	147/18888	0.108844	41.1167	25.1557	3.0806e-22	1.65032e-20	1.04926e-20	UBE2C/NUSAP1/MKI67/ZWINT/BIRC5/MAD2L1/CENPF/RAD51AP1/AURKB/SPC25/CDC20/NUF2/CCNB1/PLK1/DLGAP5/NDC80	16
	BP	GO:0051306	mitotic sister chromatid separation	13/50	62/18888	0.209677	79.2077	31.7772	4.32929e-22	2.16465e-20	1.37626e-20	UBE2C/ZWINT/BIRC5/MAD2L1/CENPF/AURKB/SPC25/CDC20/NUF2/CCNB1/PLK1/DLGAP5/NDC80	13
	BP	GO:0007088	regulation of mitotic nuclear division	15/50	118/18888	0.127119	48.0203	26.3963	6.43963e-22	3.01858e-20	1.91918e-20	UBE2C/NUSAP1/MKI67/ZWINT/BIRC5/MAD2L1/CENPF/AURKB/SPC25/CDC20/NUF2/CCNB1/PLK1/DLGAP5/NDC80	15
	BP	GO:0033045	regulation of sister chromatid segregation	14/50	104/18888	0.134615	50.8523	26.2638	7.56321e-21	3.33671e-19	2.12145e-19	CDK1/UBE2C/ZWINT/BIRC5/MAD2L1/CENPF/AURKB/SPC25/CDC20/NUF2/CCNB1/PLK1/DLGAP5/NDC80	14
	BP	GO:0033047	regulation of mitotic sister chromatid segregation	12/50	54/18888	0.222222	83.9467	31.4466	8.97821e-21	3.74092e-19	2.37844e-19	CDK1/ZWINT/BIRC5/MAD2L1/CENPF/AURKB/SPC25/CDC20/NUF2/CCNB1/PLK1/NDC80	12
	BP	GO:1901990	regulation of mitotic cell cycle phase transition	19/50	356/18888	0.0533708	20.1613	18.8035	1.88009e-20	7.42141e-19	4.71845e-19	CDK1/UBE2C/ZWINT/BIRC5/MAD2L1/RRM2/CENPF/AURKB/SPC25/CDC20/GTSE1/NUF2/CCNB1/CLSPN/ANLN/PLK1/DLGAP5/NDC80/CDCA5	19
	BP	GO:0033044	regulation of chromosome organization	17/50	247/18888	0.0688259	25.9997	20.375	3.68583e-20	1.38219e-18	8.7878e-19	CDK1/TOP2A/UBE2C/ZWINT/BIRC5/MAD2L1/CENPF/AURKB/SPC25/CDC20/NUF2/CCNB1/NCAPG/PLK1/DLGAP5/NDC80/NCAPH	17
	BP	GO:0030071	regulation of mitotic metaphase/anaphase transition	13/50	90/18888	0.144444	54.5653	26.2421	8.13645e-20	2.90588e-18	1.84752e-18	UBE2C/ZWINT/BIRC5/MAD2L1/CENPF/AURKB/SPC25/CDC20/NUF2/CCNB1/PLK1/DLGAP5/NDC80	13
	BP	GO:1902099	regulation of metaphase/anaphase transition of cell cycle	13/50	93/18888	0.139785	52.8052	25.8014	1.27807e-19	4.35705e-18	2.77017e-18	UBE2C/ZWINT/BIRC5/MAD2L1/CENPF/AURKB/SPC25/CDC20/NUF2/CCNB1/PLK1/DLGAP5/NDC80	13
	BP	GO:0007091	metaphase/anaphase transition of mitotic cell cycle	13/50	94/18888	0.138298	52.2434	25.6591	1.48048e-19	4.82766e-18	3.06938e-18	UBE2C/ZWINT/BIRC5/MAD2L1/CENPF/AURKB/SPC25/CDC20/NUF2/CCNB1/PLK1/DLGAP5/NDC80	13
	BP	GO:0007094	mitotic spindle assembly checkpoint signaling	11/50	46/18888	0.23913	90.3339	31.2522	1.71025e-19	4.9334e-18	3.1366e-18	ZWINT/BIRC5/MAD2L1/CENPF/AURKB/SPC25/CDC20/NUF2/CCNB1/PLK1/NDC80	11
	BP	GO:0071173	spindle assembly checkpoint signaling	11/50	46/18888	0.23913	90.3339	31.2522	1.71025e-19	4.9334e-18	3.1366e-18	ZWINT/BIRC5/MAD2L1/CENPF/AURKB/SPC25/CDC20/NUF2/CCNB1/PLK1/NDC80	11
	BP	GO:0071174	mitotic spindle checkpoint signaling	11/50	46/18888	0.23913	90.3339	31.2522	1.71025e-19	4.9334e-18	3.1366e-18	ZWINT/BIRC5/MAD2L1/CENPF/AURKB/SPC25/CDC20/NUF2/CCNB1/PLK1/NDC80	11
	BP	GO:0031577	spindle checkpoint signaling	11/50	47/18888	0.234043	88.4119	30.9113	2.22859e-19	6.10268e-18	3.88002e-18	ZWINT/BIRC5/MAD2L1/CENPF/AURKB/SPC25/CDC20/NUF2/CCNB1/PLK1/NDC80	11
	BP	GO:0044784	metaphase/anaphase transition of cell cycle	13/50	97/18888	0.134021	50.6276	25.2455	2.27833e-19	6.10268e-18	3.88002e-18	UBE2C/ZWINT/BIRC5/MAD2L1/CENPF/AURKB/SPC25/CDC20/NUF2/CCNB1/PLK1/DLGAP5/NDC80	13
	BP	GO:0033046	negative regulation of sister chromatid segregation	11/50	48/18888	0.229167	86.57	30.5809	2.88566e-19	6.76326e-18	4.30001e-18	ZWINT/BIRC5/MAD2L1/CENPF/AURKB/SPC25/CDC20/NUF2/CCNB1/PLK1/NDC80	11
BAG3+TAMs	BP	GO:0009408	response to heat	10/47	104/18888	0.0961538	38.6416	19.2251	7.19193e-14	8.98991e-11	6.17749e-11	BAG3/DNAJA4/HSPA6/IER5/HSPA1B/DNAJB6/HSPB1/DNAJB1/HSPA1A/HSP90AA1	10
	BP	GO:0006457	protein folding	12/47	225/18888	0.0533333	21.4332	15.3998	2.20209e-13	1.06016e-10	7.28497e-11	BAG3/DNAJA4/HSPA6/HSPH1/HSPA1B/HSPD1/DNAJB6/HSPB1/DNAJB1/HSPE1/HSPA1A/HSP90AA1	12
	BP	GO:0042026	protein refolding	7/47	27/18888	0.259259	104.189	26.7986	3.16601e-13	1.06016e-10	7.28497e-11	DNAJA4/HSPA6/HSPA1B/HSPD1/HSPB1/HSPA1A/HSP90AA1	7
	BP	GO:0009266	response to temperature stimulus	11/47	172/18888	0.0639535	25.7011	16.2537	3.39251e-13	1.06016e-10	7.28497e-11	BAG3/DNAJA4/HSPA6/IER5/HSPA1B/HSPD1/DNAJB6/HSPB1/DNAJB1/HSPA1A/HSP90AA1	11
	BP	GO:0006986	response to unfolded protein	10/47	138/18888	0.0724638	29.1212	16.5596	1.28175e-12	3.20436e-10	2.2019e-10	BAG3/HSPA6/HSPH1/HSPD1/HSPB1/DNAJB1/HSPE1/HSPA1A/HSP90AA1/ATF3	10
	BP	GO:0035966	response to topologically incorrect protein	10/47	152/18888	0.0657895	26.439	15.7276	3.39e-12	7.06249e-10	4.85305e-10	BAG3/HSPA6/HSPH1/HSPD1/HSPB1/DNAJB1/HSPE1/HSPA1A/HSP90AA1/ATF3	10
	BP	GO:0034605	cellular response to heat	8/47	67/18888	0.119403	47.9848	19.2421	4.58689e-12	8.19087e-10	5.62842e-10	BAG3/HSPA6/IER5/HSPA1B/DNAJB6/DNAJB1/HSPA1A/HSP90AA1	8
	BP	GO:0006458	'de novo' protein folding	7/47	41/18888	0.170732	68.6124	21.6459	7.80966e-12	1.22026e-09	8.38511e-10	HSPA6/HSPH1/HSPA1B/HSPD1/DNAJB1/HSPE1/HSPA1A	7
	BP	GO:0061077	chaperone-mediated protein folding	8/47	75/18888	0.106667	42.8664	18.1445	1.16912e-11	1.62378e-09	1.1158e-09	HSPA6/HSPH1/HSPA1B/DNAJB6/HSPB1/DNAJB1/HSPE1/HSPA1A	8
	BP	GO:0070841	inclusion body assembly	6/47	24/18888	0.25	100.468	24.3529	2.21787e-11	2.77234e-09	1.90503e-09	BAG3/DNAJA4/HSPA1B/DNAJB6/DNAJB1/HSPA1A	6
	BP	GO:0090084	negative regulation of inclusion body assembly	5/47	12/18888	0.416667	167.447	28.8064	5.98928e-11	6.806e-09	4.6768e-09	DNAJA4/HSPA1B/DNAJB6/DNAJB1/HSPA1A	5
	BP	GO:0051085	chaperone cofactor-dependent protein refolding	6/47	32/18888	0.1875	75.3511	21.024	1.47113e-10	1.53243e-08	1.05302e-08	HSPA6/HSPH1/HSPA1B/DNAJB1/HSPE1/HSPA1A	6
	BP	GO:0051084	'de novo' post-translational protein folding	6/47	37/18888	0.162162	65.1685	19.5134	3.7391e-10	3.59529e-08	2.47053e-08	HSPA6/HSPH1/HSPA1B/DNAJB1/HSPE1/HSPA1A	6
	BP	GO:0090083	regulation of inclusion body assembly	5/47	17/18888	0.294118	118.198	24.1449	4.6363e-10	4.13955e-08	2.84453e-08	DNAJA4/HSPA1B/DNAJB6/DNAJB1/HSPA1A	5
	BP	GO:1900034	regulation of cellular response to heat	3/47	16/18888	0.1875	75.3511	14.8599	7.90492e-06	0.000658743	0.000452661	IER5/DNAJB6/DNAJB1	3
	BP	GO:0051131	chaperone-mediated protein complex assembly	3/47	23/18888	0.130435	52.4181	12.3234	2.46955e-05	0.00192933	0.00132576	HSPD1/HSPA1A/HSP90AA1	3
	BP	GO:0071356	cellular response to tumor necrosis factor	6/47	241/18888	0.0248963	10.0051	7.02703	2.8102e-05	0.00200787	0.00137972	NFKB1/PLVAP/HSPA1B/HSPA1A/GAS6/KLF2	6
	BP	GO:0001819	positive regulation of cytokine production	8/47	500/18888	0.016	6.42996	6.146	2.89133e-05	0.00200787	0.00137972	CEBPB/HSPA1B/HSPD1/HSPB1/HSPA1A/HSP90AA1/C5AR1/EGR1	8
	BP	GO:0034612	response to tumor necrosis factor	6/47	263/18888	0.0228137	9.16819	6.66245	4.57977e-05	0.003013	0.00207041	NFKB1/PLVAP/HSPA1B/HSPA1A/GAS6/KLF2	6
	BP	GO:0034620	cellular response to unfolded protein	4/47	90/18888	0.0444444	17.861	8.00805	7.3508e-05	0.00456834	0.00313917	BAG3/HSPD1/HSPA1A/ATF3	4
	BP	GO:0032273	positive regulation of protein polymerization	4/47	91/18888	0.043956	17.6647	7.9589	7.67481e-05	0.00456834	0.00313917	HSPA1B/HSPA1A/HSP90AA1/CDC42EP2	4
	BP	GO:0042542	response to hydrogen peroxide	4/47	101/18888	0.039604	15.9157	7.5068	0.000115133	0.0065008	0.00446707	HBB/HBA2/KLF2/KDM6B	4
	BP	GO:0035967	cellular response to topologically incorrect protein	4/47	102/18888	0.0392157	15.7597	7.46516	0.000119615	0.0065008	0.00446707	BAG3/HSPD1/HSPA1A/ATF3	4
	BP	GO:0045429	positive regulation of nitric oxide biosynthetic process	3/47	40/18888	0.075	30.1404	9.2145	0.000133743	0.00696577	0.00478659	HBB/HSP90AA1/KLF2	3
	BP	GO:1904407	positive regulation of nitric oxide metabolic process	3/47	41/18888	0.0731707	29.4053	9.09387	0.00014405	0.0072025	0.00494926	HBB/HSP90AA1/KLF2	3
	BP	GO:1901654	response to ketone	5/47	217/18888	0.0230415	9.25973	6.1121	0.000197978	0.00906549	0.00622942	IGFBP7/FOSB/GAS6/KLF2/A2M	5
	BP	GO:0050821	protein stabilization	5/47	218/18888	0.0229358	9.21726	6.09483	0.00020225	0.00906549	0.00622942	BAG3/HSPA1B/HSPD1/HSPA1A/HSP90AA1	5
	BP	GO:0033209	tumor necrosis factor-mediated signaling pathway	4/47	117/18888	0.034188	13.7392	6.90352	0.000203067	0.00906549	0.00622942	PLVAP/HSPA1B/HSPA1A/GAS6	4
	BP	GO:0045765	regulation of angiogenesis	6/47	353/18888	0.0169972	6.83069	5.52318	0.00022974	0.0099026	0.00680465	SPARC/COL4A2/HSPB1/KLF2/NINJ1/C5AR1	6
	BP	GO:1901342	regulation of vasculature development	6/47	362/18888	0.0165746	6.66087	5.43156	0.000263034	0.0101999	0.00700893	SPARC/COL4A2/HSPB1/KLF2/NINJ1/C5AR1	6
GO Biological Process (BP) enrichment was performed by over-representation analysis for each TAM subset using the indicated background gene universe. GeneRatio is calculated as the number of enriched input genes divided by the total number of input genes for that subset; therefore, the denominator may differ across TAM subsets.
BgRatio is calculated as the number of background genes mapped to the term divided by the total background gene number. RichFactor is defined as GeneRatio divided by BgRatio, and FoldEnrichment indicates the observed-to-expected enrichment magnitude. Adjusted P_value indicates Benjamini–Hochberg FDR–adjusted p values, Q_value denotes the tool-reported FDR estimate, and GeneID lists the input gene…
(b) KEGG pathway enrichment analysis of differentially expressed genes among the five TAM subsets.
Celltype	category	subcategory	ID	Description	GeneRatio	BgRatio	RichFactor	FoldEnrichment	zScore	pvalue	p.adjust	qvalue	geneID	Count
BAG3+TAMs	Environmental Information Processing	Signal transduction	hsa04010	MAPK signaling pathway	15/86	300/8546	0.05	4.9686	7.055	2.44997e-07	4.82643e-05	4.07468e-05	3310/4790/3164/3727/3304/3315/3303/3479/1847/5606/2872/7048/56034/9261/5971	15
	Organismal Systems	Endocrine system	hsa04915	Estrogen signaling pathway	8/86	139/8546	0.057554	5.71926	5.65562	7.30078e-05	0.00719127	0.00607117	3310/3304/3303/3320/2289/2288/9586/5914	8
	Environmental Information Processing	Signal transduction	hsa04668	TNF signaling pathway	7/86	119/8546	0.0588235	5.84542	5.36646	0.000184126	0.0115368	0.00973989	4790/1051/5606/602/9586/79651/1540	7
	Human Diseases	Infectious disease: bacterial	hsa05134	Legionellosis	5/86	56/8546	0.0892857	8.87251	5.959	0.000234251	0.0115368	0.00973989	3310/4790/3304/3329/3303	5
	Organismal Systems	Endocrine system	hsa04926	Relaxin signaling pathway	7/86	130/8546	0.0538462	5.35081	5.03974	0.00031766	0.0124281	0.0104923	4790/2791/1282/1284/59/9586/7048	7
	Organismal Systems	Aging	hsa04213	Longevity regulating pathway - multiple species	5/86	62/8546	0.0806452	8.01388	5.58822	0.000378521	0.0124281	0.0104923	3310/3304/3303/3479/8660	5
	Organismal Systems	Development and regeneration	hsa04380	Osteoclast differentiation	7/86	143/8546	0.048951	4.86437	4.69839	0.000565794	0.0155769	0.0131507	4790/3727/2354/10990/7048/1540/5971	7
	Organismal Systems	Immune system	hsa04625	C-type lectin receptor signaling pathway	6/86	105/8546	0.0571429	5.67841	4.86313	0.000632565	0.0155769	0.0131507	4790/30835/602/1540/9261/5971	6
	Human Diseases	Cardiovascular disease	hsa05417	Lipid and atherosclerosis	8/86	216/8546	0.037037	3.68045	4.02283	0.00142882	0.0312753	0.026404	3310/4790/3304/3329/3303/3320/5606/148022	8
	Genetic Information Processing	Folding, sorting and degradation	hsa04141	Protein processing in endoplasmic reticulum	7/86	171/8546	0.0409357	4.06786	4.08566	0.0016175	0.0318648	0.0269016	3310/10808/3304/3337/3303/3320/4121	7
	Organismal Systems	Immune system	hsa04610	Complement and coagulation cascades	5/86	88/8546	0.0568182	5.64614	4.41692	0.00186829	0.0334593	0.0282478	2/728/2162/462/3687	5
	Organismal Systems	Immune system	hsa04657	IL-17 signaling pathway	5/86	95/8546	0.0526316	5.23011	4.18003	0.00261575	0.0429418	0.0362533	4790/1051/3727/2354/3320	5
	Human Diseases	Cancer: specific types	hsa05215	Prostate cancer	5/86	98/8546	0.0510204	5.07	4.08556	0.00299472	0.0453815	0.038313	4790/3320/3479/9586/56034	5
	Human Diseases	Endocrine and metabolic disease	hsa04933	AGE-RAGE signaling pathway in diabetic complications	5/86	101/8546	0.049505	4.91941	3.99486	0.00341192	0.0480105	0.0405325	4790/1282/1284/1958/7048	5
	Human Diseases	Cancer: overview	hsa05202	Transcriptional misregulation in cancer	7/86	198/8546	0.0353535	3.51315	3.60729	0.00369397	0.0485141	0.0409577	4790/1051/3486/3479/8013/7048/5914	7
	Environmental Information Processing	Signal transduction	hsa04064	NF-kappa B signaling pathway	5/86	105/8546	0.047619	4.732	3.87936	0.0040313	0.0496354	0.0419043	4790/9560/148022/1540/5971	5
MARCO+TAMs	Organismal Systems	Immune system	hsa04610	Complement and coagulation cascades	18/215	88/8546	0.204545	8.13044	10.8007	4.09197e-12	1.16212e-09	9.56229e-10	1675/713/712/11326/714/1378/719/717/462/7448/718/2243/10747/3827/2147/733/3075/716	18
	Human Diseases	Infectious disease: parasitic	hsa05140	Leishmaniasis	13/215	79/8546	0.164557	6.54095	7.94803	6.86618e-08	9.74997e-06	8.02259e-06	2214/2353/1378/1536/7124/7099/1535/3127/3458/5579/3586/718/653361	13
	Human Diseases	Infectious disease: viral	hsa05171	Coronavirus disease - COVID-19	22/215	238/8546	0.092437	3.67426	6.72157	1.18704e-07	1.12373e-05	9.2464e-06	1675/713/712/714/2353/1536/7124/719/7099/717/103/4939/4599/6773/5579/718/2243/10747/2147/733/716/5336	22
	Human Diseases	Endocrine and metabolic disease	hsa04936	Alcoholic liver disease	16/215	144/8546	0.111111	4.41654	6.64206	5.88809e-07	4.18054e-05	3.43988e-05	713/712/714/217/7124/6934/719/7099/6319/717/223/1571/125/126/718/124	16
	Human Diseases	Infectious disease: bacterial	hsa05150	Staphylococcus aureus infection	13/215	102/8546	0.127451	5.06603	6.63625	1.46057e-06	8.29601e-05	6.82622e-05	1675/2214/713/712/714/719/717/3127/3586/718/10747/3075/716	13
	Human Diseases	Infectious disease: parasitic	hsa05143	African trypanosomiasis	8/215	37/8546	0.216216	8.59434	7.43667	2.90127e-06	0.000137327	0.000112997	7412/7124/3606/3458/5579/3586/335/3827	8
	Metabolism	Xenobiotics biodegradation and metabolism	hsa00980	Metabolism of xenobiotics by cytochrome P450	11/215	79/8546	0.139241	5.53465	6.50458	3.98492e-06	0.000161674	0.00013303	2947/1545/1559/1571/2938/1576/125/126/4257/1577/124	11
	Metabolism	Xenobiotics biodegradation and metabolism	hsa00982	Drug metabolism - cytochrome P450	10/215	73/8546	0.136986	5.44505	6.12697	1.282e-05	0.000455109	0.000374478	2947/1559/1571/2938/1576/125/126/4257/1577/124	10
	Human Diseases	Infectious disease: bacterial	hsa05133	Pertussis	10/215	78/8546	0.128205	5.096	5.83773	2.32673e-05	0.000734212	0.000604133	713/712/714/2353/7124/7099/717/3586/718/716	10
	Metabolism	Metabolism of cofactors and vitamins	hsa00830	Retinol metabolism	9/215	68/8546	0.132353	5.26088	5.66674	4.63995e-05	0.00123102	0.00101293	216/9249/1559/1576/125/8630/126/1577/124	9
	Human Diseases	Infectious disease: parasitic	hsa05142	Chagas disease	11/215	103/8546	0.106796	4.24502	5.32249	5.18403e-05	0.00123102	0.00101293	713/712/714/6348/2353/7124/7099/3458/3586/718/3827	11
	Human Diseases	Immune disease	hsa05322	Systemic lupus erythematosus	13/215	141/8546	0.0921986	3.66479	5.12542	5.20151e-05	0.00123102	0.00101293	2214/713/712/714/7124/717/87/3127/3458/3586/718/733/716	13
	Human Diseases	Cancer: overview	hsa05204	Chemical carcinogenesis - DNA adducts	9/215	71/8546	0.126761	5.03858	5.48928	6.56887e-05	0.00143505	0.0011808	2947/1545/6817/1559/1571/2938/1576/4257/1577	9
	Organismal Systems	Endocrine system	hsa03320	PPAR signaling pathway	9/215	76/8546	0.118421	4.7071	5.21466	0.000112714	0.00228647	0.00188138	4199/10062/2170/6319/6256/335/345/116519/10998	9
	Metabolism	Carbohydrate metabolism	hsa00620	Pyruvate metabolism	7/215	47/8546	0.148936	5.92004	5.43326	0.000154596	0.00278225	0.00228933	4199/217/223/125/126/124/38	7
	Cellular Processes	Transport and catabolism	hsa04148	Efferocytosis	13/215	157/8546	0.0828025	3.2913	4.65484	0.000156747	0.00278225	0.00228933	91937/558/3988/713/712/714/10062/10461/3693/6256/4953/5732/3586	13
	Environmental Information Processing	Signaling molecules and interaction	hsa04061	Viral protein interaction with cytokine and cytokine receptor	10/215	100/8546	0.1	3.97488	4.80697	0.000197767	0.00330387	0.00271853	6387/6351/1230/6348/8743/9560/7124/3606/3587/3586	10
	Human Diseases	Cardiovascular disease	hsa05418	Fluid shear stress and atherosclerosis	12/215	141/8546	0.0851064	3.38288	4.58321	0.000217151	0.00342616	0.00281915	7412/1003/10365/2353/3162/7124/2947/1535/3458/2938/4257/653361	12
	Human Diseases	Infectious disease: parasitic	hsa05144	Malaria	7/215	50/8546	0.14	5.56484	5.20032	0.00023033	0.00344283	0.00283287	7412/1378/7124/7099/3606/3458/3586	7
	Organismal Systems	Digestive system	hsa04979	Cholesterol metabolism	7/215	51/8546	0.137255	5.45572	5.12682	0.00026135	0.00371117	0.00305367	1071/3988/350/335/345/27329/338	7
	Cellular Processes	Transport and catabolism	hsa04145	Phagosome	12/215	159/8546	0.0754717	2.99991	4.08915	0.000653215	0.00817605	0.00672751	8685/2214/1520/4360/1536/7099/30835/3693/1535/3127/718/653361	12
	Human Diseases	Infectious disease: bacterial	hsa05152	Tuberculosis	13/215	182/8546	0.0714286	2.8392	4.02889	0.000661901	0.00817605	0.00672751	2214/1520/4360/1378/7124/7099/3606/3587/30835/3127/3458/3586/718	13
	Metabolism	Lipid metabolism	hsa00071	Fatty acid degradation	6/215	43/8546	0.139535	5.54635	4.80107	0.000662145	0.00817605	0.00672751	217/223/125/126/124/38	6
	Human Diseases	Cardiovascular disease	hsa05417	Lipid and atherosclerosis	14/215	216/8546	0.0648148	2.57631	3.76941	0.00108056	0.0127866	0.0105212	7412/6348/8743/2353/1536/7124/7099/3606/6256/1535/1559/335/338/653361	14
	Human Diseases	Immune disease	hsa05321	Inflammatory bowel disease	7/215	66/8546	0.106061	4.21579	4.21296	0.00127854	0.0144604	0.0118985	7124/4094/7099/3606/3127/3458/3586	7
	Human Diseases	Infectious disease: viral	hsa05164	Influenza A	12/215	173/8546	0.0693642	2.75714	3.75074	0.00136937	0.0144604	0.0118985	8743/7124/7099/3606/103/4939/4599/6773/3127/3458/5579/10241	12
	Metabolism	Lipid metabolism	hsa00100	Steroid biosynthesis	4/215	20/8546	0.2	7.94977	4.9985	0.00137476	0.0144604	0.0118985	3988/7108/10682/1718	4
	Metabolism	Global and overview maps	hsa01240	Biosynthesis of cofactors	11/215	154/8546	0.0714286	2.8392	3.69985	0.00170582	0.0173018	0.0142365	217/55312/27235/80025/23475/9249/3242/8630/6999/326625/6470	11
	Cellular Processes	Transport and catabolism	hsa04142	Lysosome	10/215	133/8546	0.075188	2.98863	3.71306	0.00187813	0.0181792	0.0149584	3988/1520/2517/1200/950/57192/2519/135112/8692/8722	10
	Metabolism	Amino acid metabolism	hsa00350	Tyrosine metabolism	5/215	36/8546	0.138889	5.52067	4.36633	0.00192034	0.0181792	0.0149584	3242/125/126/6898/124	5
	Organismal Systems	Immune system	hsa04670	Leukocyte transendothelial migration	9/215	116/8546	0.0775862	3.08396	3.63021	0.00253707	0.0232428	0.0191249	6387/7412/1003/1536/87/1535/5579/653361/5336	9
	Human Diseases	Immune disease	hsa05323	Rheumatoid arthritis	8/215	95/8546	0.0842105	3.34727	3.69571	0.00262123	0.0232634	0.0191419	6387/6348/2353/7124/7099/3606/3127/3458	8
	Metabolism	Metabolism of cofactors and vitamins	hsa00130	Ubiquinone and other terpenoid-quinone biosynthesis	3/215	12/8546	0.25	9.93721	4.97672	0.00292037	0.0251329	0.0206801	27235/3242/6898	3
	Organismal Systems	Development and regeneration	hsa04380	Osteoclast differentiation	10/215	143/8546	0.0699301	2.77964	3.44754	0.00319942	0.0267246	0.0219898	10990/2214/2353/7124/10859/6773/1535/3458/653361/5336	10
	Organismal Systems	Immune system	hsa04613	Neutrophil extracellular trap formation	12/215	193/8546	0.0621762	2.47143	3.32142	0.00342052	0.027755	0.0228377	2214/1378/1536/7099/1535/5579/9734/718/2243/653361/5336/27180	12
	Metabolism	Amino acid metabolism	hsa00380	Tryptophan metabolism	5/215	42/8546	0.119048	4.732	3.89477	0.0038358	0.0294424	0.0242261	217/1545/223/6999/38	5
	Cellular Processes	Cell growth and death	hsa04216	Ferroptosis	5/215	42/8546	0.119048	4.732	3.89477	0.0038358	0.0294424	0.0242261	30061/1536/3162/5621/84557	5
	Human Diseases	Infectious disease: parasitic	hsa05146	Amoebiasis	8/215	103/8546	0.0776699	3.08729	3.42357	0.00432278	0.0323071	0.0265833	7124/7099/87/3458/5269/5579/3586/733	8
	Environmental Information Processing	Signal transduction	hsa04064	NF-kappa B signaling pathway	8/215	105/8546	0.0761905	3.02848	3.35966	0.00485779	0.0353747	0.0291074	6387/7412/6351/9560/7124/7099/5579/5336	8
MMP9+TAMs	Human Diseases	Immune disease	hsa05323	Rheumatoid arthritis	10/82	95/8546	0.105263	10.9705	9.61831	1.97052e-08	3.74398e-06	3.02838e-06	9296/1514/6364/3689/2921/3576/54/2920/414062/6347	10
	Human Diseases	Infectious disease: bacterial	hsa05134	Legionellosis	7/82	56/8546	0.125	13.0274	8.88768	9.17033e-07	8.71181e-05	7.04667e-05	664/3310/4792/3689/2921/3576/2920	7
	Organismal Systems	Immune system	hsa04657	IL-17 signaling pathway	8/82	95/8546	0.0842105	8.77638	7.50171	3.14261e-06	0.000199032	0.00016099	4318/4792/6364/2921/3576/2920/6279/6347	8
	Human Diseases	Cardiovascular disease	hsa05417	Lipid and atherosclerosis	10/82	216/8546	0.0462963	4.82498	5.60413	3.77031e-05	0.00154247	0.00124765	4318/30001/3310/948/4792/2921/3576/2920/414062/6347	10
	Metabolism	Carbohydrate metabolism	hsa00010	Glycolysis / Gluconeogenesis	6/82	67/8546	0.0895522	9.33309	6.73979	4.05913e-05	0.00154247	0.00124765	226/7167/3939/5315/3099/2203	6
	Human Diseases	Infectious disease: parasitic	hsa05144	Malaria	5/82	50/8546	0.1	10.422	6.57648	0.000108619	0.0034396	0.00278217	948/3689/6383/3576/6347	5
	Metabolism	Carbohydrate metabolism	hsa00051	Fructose and mannose metabolism	4/82	34/8546	0.117647	12.2611	6.4756	0.000293316	0.00796143	0.00643972	226/7167/3099/2203	4
	Environmental Information Processing	Signaling molecules and interaction	hsa04061	Viral protein interaction with cytokine and cytokine receptor	6/82	100/8546	0.06	6.25317	5.20081	0.000377109	0.00895635	0.00724447	6364/2921/3576/2920/414062/6347	6
	Human Diseases	Infectious disease: bacterial	hsa05120	Epithelial cell signaling in Helicobacter pylori infection	5/82	71/8546	0.0704225	7.3394	5.27938	0.000570349	0.0108366	0.00876536	9296/4792/2921/3576/2920	5
	Human Diseases	Cancer: overview	hsa05230	Central carbon metabolism in cancer	5/82	71/8546	0.0704225	7.3394	5.27938	0.000570349	0.0108366	0.00876536	6513/3939/5315/9123/3099	5
	Organismal Systems	Endocrine system	hsa03320	PPAR signaling pathway	5/82	76/8546	0.0657895	6.85655	5.04756	0.000779622	0.0134662	0.0108923	123/51129/948/2171/1593	5
	Environmental Information Processing	Signal transduction	hsa04668	TNF signaling pathway	6/82	119/8546	0.0504202	5.25477	4.60032	0.000950196	0.0150448	0.0121692	4318/4792/6364/2921/2920/6347	6
	Organismal Systems	Digestive system	hsa04979	Cholesterol metabolism	4/82	51/8546	0.0784314	8.17408	5.0576	0.0013968	0.0204147	0.0165127	51129/948/4043/1593	4
	Human Diseases	Cardiovascular disease	hsa05418	Fluid shear stress and atherosclerosis	6/82	141/8546	0.0425532	4.43487	4.04787	0.0022708	0.030818	0.0249276	4318/1728/6385/1514/6383/6347	6
	Organismal Systems	Immune system	hsa04062	Chemokine signaling pathway	7/82	193/8546	0.0362694	3.77998	3.84481	0.00244639	0.0309876	0.0250648	4792/6364/2921/3576/2920/414062/6347	7
	Organismal Systems	Digestive system	hsa04978	Mineral absorption	4/82	61/8546	0.0655738	6.83407	4.50076	0.00271298	0.0318841	0.0257899	2495/486/4501/4494	4
	Human Diseases	Infectious disease: bacterial	hsa05150	Staphylococcus aureus infection	5/82	102/8546	0.0490196	5.1088	4.10881	0.00289543	0.0318841	0.0257899	2213/1672/3689/3858/3875	5
	Human Diseases	Infectious disease: parasitic	hsa05146	Amoebiasis	5/82	103/8546	0.0485437	5.0592	4.0793	0.00302059	0.0318841	0.0257899	3315/3689/2921/3576/2920	5
	Cellular Processes	Transport and catabolism	hsa04145	Phagosome	6/82	159/8546	0.0377358	3.93281	3.67413	0.00412523	0.0412523	0.0333675	2213/9296/948/1514/3689/7280	6
	Metabolism	Amino acid metabolism	hsa00350	Tyrosine metabolism	3/82	36/8546	0.0833333	8.68496	4.54782	0.0048397	0.0459771	0.0371893	4282/259307/2184	3
	Metabolism	Global and overview maps	hsa01200	Carbon metabolism	5/82	117/8546	0.042735	4.45383	3.70237	0.00521005	0.0471386	0.0381287	226/7167/5315/3099/2203	5
MT+RTM-TAMs	Metabolism	Amino acid metabolism	hsa00270	Cysteine and methionine metabolism	17/400	52/8546	0.326923	6.98471	9.59185	8.61466e-11	1.67336e-08	1.44791e-08	3939/10993/635/4143/1036/23743/2730/4357/55256/6898/7263/2729/2937/191/259307/2806/6723	17
	Metabolism	Carbohydrate metabolism	hsa00010	Glycolysis / Gluconeogenesis	19/400	67/8546	0.283582	6.05873	9.21129	1.08308e-10	1.67336e-08	1.44791e-08	2597/226/3939/7167/2023/125/127/124/218/130/126/501/224/128/5105/5224/5315/5223/230	19
	Metabolism	Xenobiotics biodegradation and metabolism	hsa00980	Metabolism of xenobiotics by cytochrome P450	20/400	79/8546	0.253165	5.40886	8.72346	3.29523e-10	3.00988e-08	2.60436e-08	1645/1571/125/127/2938/2052/4257/124/873/218/7363/2939/130/126/6822/1559/128/1577/27306/2947	20
	Organismal Systems	Immune system	hsa04610	Complement and coagulation cascades	21/400	88/8546	0.238636	5.09847	8.56333	3.89629e-10	3.00988e-08	2.60436e-08	2244/3827/2243/2266/10747/716/2159/5340/462/2161/3053/715/733/3080/3078/2162/629/5104/5265/1191/2147	21
	Metabolism	Amino acid metabolism	hsa00350	Tyrosine metabolism	13/400	36/8546	0.361111	7.71514	8.94654	3.68834e-09	2.2794e-07	1.97229e-07	125/127/124/3242/218/130/126/3081/128/6898/81889/259307/2806	13
	Metabolism	Global and overview maps	hsa01230	Biosynthesis of amino acids	18/400	75/8546	0.24	5.1276	7.95563	6.49121e-09	3.34297e-07	2.89257e-07	2597/226/7167/2023/10993/4143/5053/2752/445/383/5224/8277/5315/5223/230/3418/2806/6472	18
	Metabolism	Carbohydrate metabolism	hsa00620	Pyruvate metabolism	14/400	47/8546	0.297872	6.36404	8.17092	1.60367e-08	7.07905e-07	6.12529e-07	3939/125/127/124/130/126/9380/501/224/128/5105/39/5315/3029	14
	Metabolism	Xenobiotics biodegradation and metabolism	hsa00982	Drug metabolism - cytochrome P450	17/400	73/8546	0.232877	4.97541	7.55855	2.79768e-08	1.0806e-06	9.35014e-07	1571/125/127/2938/4257/124/218/7363/2939/130/126/2330/1559/128/1577/27306/2947	17
	Metabolism	Amino acid metabolism	hsa00260	Glycine, serine and threonine metabolism	12/400	41/8546	0.292683	6.25317	7.4712	2.15491e-07	7.39852e-06	6.40171e-06	10993/635/2628/51268/9380/501/132158/2653/2593/5224/5223/6472	12
	Metabolism	Metabolism of other amino acids	hsa00480	Glutathione metabolism	14/400	59/8546	0.237288	5.06966	6.95058	3.72792e-07	1.15193e-05	9.96729e-06	2877/2938/4257/2939/2730/2878/5226/27306/2729/2937/3418/2947/79017/6723	14
	Metabolism	Global and overview maps	hsa01200	Carbon metabolism	19/400	117/8546	0.162393	3.46953	5.95982	1.78061e-06	5.0019e-05	4.32799e-05	2597/226/7167/2023/10993/128/132158/5226/2653/39/5224/8277/5315/5223/230/3418/2806/6472/283871	19
	Human Diseases	Cancer: overview	hsa05204	Chemical carcinogenesis - DNA adducts	14/400	71/8546	0.197183	4.21282	6.02364	4.03353e-06	0.000103863	8.98699e-05	1646/1571/2938/2052/4257/873/7363/2939/6822/1559/6817/1577/27306/2947	14
	Metabolism	Lipid metabolism	hsa00071	Fatty acid degradation	10/400	43/8546	0.232558	4.9686	5.78096	2.15526e-05	0.00051229	0.000443269	125/127/124/130/126/501/224/128/1632/39	10
	Metabolism	Global and overview maps	hsa01240	Biosynthesis of cofactors	20/400	154/8546	0.12987	2.77468	4.92448	3.07528e-05	0.000678757	0.000587308	8836/4830/3242/7363/4143/2730/205/93100/224/7358/23475/2729/23498/2937/1728/203/4833/79001/158/6472	20
	Metabolism	Amino acid metabolism	hsa00360	Phenylalanine metabolism	6/400	16/8546	0.375	8.01187	6.22062	5.43377e-05	0.00111936	0.000968546	3242/218/5053/6898/259307/2806	6
	Metabolism	Metabolism of cofactors and vitamins	hsa00670	One carbon pool by folate	9/400	39/8546	0.230769	4.93038	5.45121	5.96713e-05	0.0011524	0.000997139	10840/635/4143/23743/501/2653/191/471/6472	9
	Organismal Systems	Digestive system	hsa04978	Mineral absorption	11/400	61/8546	0.180328	3.8527	4.95461	0.000103685	0.00188463	0.00163071	7018/4489/4493/475/4501/4499/4495/4494/4496/55630/486	11
	Genetic Information Processing	Translation	hsa03010	Ribosome	19/400	172/8546	0.110465	2.36009	3.99281	0.000418879	0.00719076	0.00622195	6182/51264/79590/51081/64979/51021/64981/6183/29074/51116/10573/64928/55168/28998/65005/55173/64963/63875/51073	19
	Organismal Systems	Digestive system	hsa04979	Cholesterol metabolism	9/400	51/8546	0.176471	3.77029	4.39686	0.000520589	0.00846643	0.00732574	338/336/27329/341/335/350/1593/5360/948	9
	Metabolism	Carbohydrate metabolism	hsa00630	Glyoxylate and dicarboxylate metabolism	7/400	32/8546	0.21875	4.67359	4.61332	0.000567977	0.00877525	0.00759296	2752/9380/132158/2653/39/6472/283871	7
	Organismal Systems	Endocrine system	hsa03320	PPAR signaling pathway	11/400	76/8546	0.144737	3.0923	4.05979	0.000756043	0.0111246	0.00962581	2171/336/335/1593/116519/10998/2170/5105/5360/3158/948	11
	Genetic Information Processing	Transcription	hsa03020	RNA polymerase	7/400	34/8546	0.205882	4.39868	4.39995	0.000837275	0.0114102	0.00987288	5437/5435/5432/5439/5440/5438/51728	7
	Metabolism	Lipid metabolism	hsa00120	Primary bile acid biosynthesis	5/400	17/8546	0.294118	6.28382	4.83212	0.000849301	0.0114102	0.00987288	1109/570/1593/10998/80270	5
	Metabolism	Metabolism of cofactors and vitamins	hsa00830	Retinol metabolism	10/400	68/8546	0.147059	3.14191	3.92937	0.00114914	0.0147952	0.0128018	125/127/124/7363/130/126/216/1559/128/1577	10
	Metabolism	Metabolism of cofactors and vitamins	hsa00790	Folate biosynthesis	6/400	28/8546	0.214286	4.57821	4.20233	0.00158504	0.0195911	0.0169516	57016/8836/873/8644/5053/5092	6
	Metabolism	Metabolism of cofactors and vitamins	hsa00130	Ubiquinone and other terpenoid-quinone biosynthesis	4/400	12/8546	0.333333	7.12167	4.70216	0.00173372	0.0206046	0.0178286	3242/6898/1728/79001	4
	Metabolism	Amino acid metabolism	hsa00330	Arginine and proline metabolism	8/400	50/8546	0.16	3.4184	3.80032	0.00204521	0.0234063	0.0202527	2628/501/224/383/2593/1152/2806/6723	8
	Human Diseases	Cancer: overview	hsa05208	Chemical carcinogenesis - reactive oxygen species	21/400	227/8546	0.092511	1.9765	3.30417	0.00216023	0.0238397	0.0206278	1646/1645/1571/2938/1109/2052/4257/873/2939/8644/27089/6647/1345/1537/4713/4715/1728/56901/9377/2947/52	21
	Genetic Information Processing	Replication and repair	hsa03420	Nucleotide excision repair	9/400	63/8546	0.142857	3.05214	3.62257	0.00246833	0.0263005	0.022757	5437/5435/5432/5439/5440/5438/5111/5425/5982	9
	Human Diseases	Infectious disease: bacterial	hsa05150	Staphylococcus aureus infection	12/400	102/8546	0.117647	2.51353	3.40746	0.00278646	0.0287005	0.0248337	2209/3875/2266/10747/716/5340/715/629/1672/3880/3872/3858	12
	Human Diseases	Neurodegenerative disease	hsa05012	Parkinson disease	23/400	271/8546	0.0848708	1.81327	3.01472	0.00408861	0.0407542	0.0352634	27089/6647/7295/1345/1537/4713/4715/808/5710/5709/29985/347733/7345/7280/203068/5693/56901/801/55630/84790/9377/7922/10131	23
	Metabolism	Xenobiotics biodegradation and metabolism	hsa00983	Drug metabolism - other enzymes	10/400	81/8546	0.123457	2.63765	3.28144	0.00432987	0.0418103	0.0361772	1571/1066/2938/4257/4830/7363/2939/4833/2947/3615	10
UBE2C+TAMs	Cellular Processes	Cell growth and death	hsa04110	Cell cycle	32/152	158/8546	0.202532	11.3871	17.7332	1.64401e-25	2.76194e-23	2.30162e-23	983/4085/9133/9212/991/891/890/5347/157570/10403/113130/23594/9232/4176/1031/4173/5111/4175/994/9126/4172/9184/5885/10926/4174/7027/1019/8243/5591/7533/10274/996	32
	Genetic Information Processing	Replication and repair	hsa03030	DNA replication	15/152	36/8546	0.416667	23.4265	18.1444	1.13186e-17	9.50761e-16	7.92301e-16	2237/4176/10535/5557/4173/3978/5983/6119/5111/4175/4172/4174/54107/5982/5425	15
	Genetic Information Processing	Replication and repair	hsa03410	Base excision repair	9/152	44/8546	0.204545	11.5003	9.39638	5.85652e-08	3.27965e-06	2.73304e-06	2237/3146/3978/5983/5111/142/54107/5982/5425	9
	Genetic Information Processing	Replication and repair	hsa03430	Mismatch repair	6/152	23/8546	0.26087	14.667	8.83153	2.25504e-06	7.90146e-05	6.58455e-05	3978/5983/6119/5111/5982/5425	6
	Metabolism	Global and overview maps	hsa01232	Nucleotide metabolism	10/152	85/8546	0.117647	6.61455	7.00014	2.35162e-06	7.90146e-05	6.58455e-05	7083/6241/7298/1841/6240/1854/3251/8833/79077/3615	10
	Cellular Processes	Cell growth and death	hsa04114	Oocyte meiosis	12/152	139/8546	0.0863309	4.85384	6.16417	6.20119e-06	0.000173633	0.000144695	983/4085/9133/991/891/5347/9232/6790/9126/8243/7533/996	12
	Organismal Systems	Endocrine system	hsa04914	Progesterone-mediated oocyte maturation	10/152	111/8546	0.0900901	5.0652	5.80088	2.6096e-05	0.000626303	0.000521919	983/4085/9133/891/890/5347/6790/3835/994/996	10
	Cellular Processes	Cell motility	hsa04814	Motor proteins	13/152	197/8546	0.0659898	3.71019	5.17856	4.6105e-05	0.000968205	0.000806838	3832/9493/1062/3833/10376/203068/9585/3835/84790/7283/84617/7846/10383	13
	Metabolism	Nucleotide metabolism	hsa00240	Pyrimidine metabolism	7/152	58/8546	0.12069	6.78562	5.94914	6.89481e-05	0.00128703	0.00107253	7083/6241/7298/1841/6240/1854/79077	7
	Genetic Information Processing	Replication and repair	hsa03420	Nucleotide excision repair	7/152	63/8546	0.111111	6.24708	5.62479	0.000117795	0.00197896	0.00164913	3978/5983/6119/5111/54107/5982/5425	7
	Human Diseases	Infectious disease: viral	hsa05166	Human T-cell leukemia virus 1 infection	13/152	224/8546	0.0580357	3.26298	4.61833	0.000170372	0.00260205	0.00216837	4085/9133/991/890/9232/1031/5901/9184/7514/5902/1019/7419/996	13
	Cellular Processes	Cell growth and death	hsa04115	p53 signaling pathway	7/152	75/8546	0.0933333	5.24754	4.97158	0.000353726	0.00495217	0.00412681	983/6241/9133/51512/891/10572/1019	7
	Metabolism	Xenobiotics biodegradation and metabolism	hsa00983	Drug metabolism - other enzymes	7/152	81/8546	0.0864198	4.85884	4.69547	0.000567048	0.007328	0.00610667	7083/6241/6240/1854/3251/8833/3615	7
	Cellular Processes	Cellular community - eukaryotes	hsa04540	Gap junction	7/152	92/8546	0.076087	4.27789	4.25354	0.00121438	0.0145725	0.0121438	983/10376/203068/84790/84617/7846/10383	7
	Genetic Information Processing	Transcription	hsa03040	Spliceosome	11/152	217/8546	0.0506912	2.85005	3.71458	0.00165369	0.0185213	0.0154344	23658/6637/25804/6632/55110/10465/9410/6636/6626/10946/27339	11
	Genetic Information Processing	Chromosome	hsa03083	Polycomb repressive complex	6/152	83/8546	0.0722892	4.06436	3.77494	0.00351144	0.0368702	0.0307251	9212/26147/2146/5931/7027/23512	6
