# Supplementary material for: Integrated Single-Cell and Spatial Transcriptomics Analyses Delineate a BAG3-Associated Macrophage Program with Microenvironmental and Prognostic Relevance in Hepatocellular Carcinoma
Source: Genes (Basel). 2026 May 11;17(5):562. doi: 10.3390/genes17050562 (PMC13206422; doi:10.3390/genes17050562)
Supplement: Supplementary file 1 [file genes-17-00562-s001.zip › genes-4280103-supplementary/Supplementary Data/Supplementary Data S3.xlsx]

## Sheet: Sheet1
Supplementary Data 3. SCENIC analysis results of the five TAM subsets.
Regulons	CellType	RSS(desc)
XRCC4_extended (1297g)	BAG3+TAMs	0.28453
ATF1_extended (1120g)	BAG3+TAMs	0.279069
MAZ_extended (1024g)	BAG3+TAMs	0.277578
ATF5 (30g)	BAG3+TAMs	0.276062
GTF2F1 (1390g)	BAG3+TAMs	0.27437
GTF2F1_extended (2520g)	BAG3+TAMs	0.27398
UBTF_extended (588g)	BAG3+TAMs	0.273165
RBBP5_extended (563g)	BAG3+TAMs	0.272119
CREB3L2_extended (208g)	BAG3+TAMs	0.271719
CREB3_extended (639g)	BAG3+TAMs	0.271612
PML (561g)	BAG3+TAMs	0.271396
RBBP5 (355g)	BAG3+TAMs	0.268451
BHLHE41_extended (145g)	BAG3+TAMs	0.268254
THAP1_extended (382g)	BAG3+TAMs	0.267854
MXI1_extended (491g)	BAG3+TAMs	0.266824
RELA_extended (969g)	BAG3+TAMs	0.264422
POLR2A (2218g)	BAG3+TAMs	0.263819
PML_extended (1229g)	BAG3+TAMs	0.263393
POLR2A_extended (2967g)	BAG3+TAMs	0.26326
SMARCA4_extended (802g)	BAG3+TAMs	0.26152
ZMIZ1_extended (1438g)	BAG3+TAMs	0.260543
KDM5A_extended (2980g)	BAG3+TAMs	0.259403
USF2 (137g)	BAG3+TAMs	0.259032
ETV3_extended (131g)	BAG3+TAMs	0.258494
CREB1_extended (2448g)	BAG3+TAMs	0.258305
ELF3 (1015g)	BAG3+TAMs	0.255226
ELF3_extended (1591g)	BAG3+TAMs	0.254541
ESRRA_extended (698g)	BAG3+TAMs	0.252922
GABPA_extended (424g)	BAG3+TAMs	0.249404
CREB3L2 (71g)	BAG3+TAMs	0.248226
PSMD12_extended (1701g)	BAG3+TAMs	0.247612
GABPB1 (1922g)	BAG3+TAMs	0.246516
USF2_extended (1826g)	BAG3+TAMs	0.245949
CHD2_extended (1267g)	BAG3+TAMs	0.245516
MLX_extended (138g)	BAG3+TAMs	0.244938
SIN3A_extended (455g)	BAG3+TAMs	0.244649
NFIL3_extended (735g)	BAG3+TAMs	0.244517
CTCF_extended (536g)	BAG3+TAMs	0.243627
REST_extended (784g)	BAG3+TAMs	0.243315
ELK4 (697g)	BAG3+TAMs	0.242953
ZMIZ1 (109g)	BAG3+TAMs	0.242768
TFEC_extended (1462g)	BAG3+TAMs	0.242719
ELK4_extended (1050g)	BAG3+TAMs	0.242433
HCFC1_extended (488g)	BAG3+TAMs	0.240972
MITF (380g)	BAG3+TAMs	0.240741
MITF_extended (1794g)	BAG3+TAMs	0.240627
SREBF1_extended (314g)	BAG3+TAMs	0.240503
SIN3A (357g)	BAG3+TAMs	0.240313
KDM5A (292g)	BAG3+TAMs	0.23968
BCL11A_extended (64g)	BAG3+TAMs	0.239305
ETV6_extended (281g)	BAG3+TAMs	0.238353
ZNF274_extended (287g)	BAG3+TAMs	0.23782
NELFE_extended (550g)	BAG3+TAMs	0.237768
RELA (178g)	BAG3+TAMs	0.237756
TFEC (420g)	BAG3+TAMs	0.236988
E2F4_extended (941g)	BAG3+TAMs	0.236296
BACH1_extended (844g)	BAG3+TAMs	0.235803
ELF2_extended (2659g)	BAG3+TAMs	0.235167
ELF2 (1604g)	BAG3+TAMs	0.23479
NR3C1 (238g)	BAG3+TAMs	0.233746
FOSL2 (126g)	BAG3+TAMs	0.233607
TAF1_extended (286g)	BAG3+TAMs	0.232058
TP53_extended (139g)	BAG3+TAMs	0.232012
BCLAF1 (3367g)	BAG3+TAMs	0.231556
EP300_extended (183g)	BAG3+TAMs	0.231514
SP1_extended (205g)	BAG3+TAMs	0.230521
GABPB1_extended (4452g)	BAG3+TAMs	0.230479
BCLAF1_extended (5811g)	BAG3+TAMs	0.230391
ZNF143_extended (224g)	BAG3+TAMs	0.230122
TAF7_extended (3337g)	BAG3+TAMs	0.229959
FLI1 (2063g)	BAG3+TAMs	0.229458
HDAC2_extended (4622g)	BAG3+TAMs	0.229
FLI1_extended (3494g)	BAG3+TAMs	0.227843
KLF16_extended (129g)	BAG3+TAMs	0.227198
RAD21_extended (3854g)	BAG3+TAMs	0.226107
HIF1A (184g)	BAG3+TAMs	0.225821
BACH1 (123g)	BAG3+TAMs	0.225354
TGIF1 (201g)	BAG3+TAMs	0.224358
YY1_extended (4583g)	BAG3+TAMs	0.224071
TGIF1_extended (241g)	BAG3+TAMs	0.22397
NR3C1_extended (3252g)	BAG3+TAMs	0.223355
ARNT_extended (155g)	BAG3+TAMs	0.223252
MAX_extended (5997g)	BAG3+TAMs	0.223173
FOSL2_extended (483g)	BAG3+TAMs	0.223001
EZH2_extended (573g)	BAG3+TAMs	0.221873
THAP11_extended (198g)	BAG3+TAMs	0.221781
ELK1_extended (352g)	BAG3+TAMs	0.22175
RFX1_extended (184g)	BAG3+TAMs	0.221627
ETS2 (2780g)	BAG3+TAMs	0.221566
TCF4_extended (464g)	BAG3+TAMs	0.221325
BHLHE40_extended (5752g)	BAG3+TAMs	0.221321
TFE3_extended (206g)	BAG3+TAMs	0.220317
TAF1 (174g)	BAG3+TAMs	0.219667
IKZF1_extended (736g)	BAG3+TAMs	0.21958
KDM5B_extended (150g)	BAG3+TAMs	0.219544
TFE3 (204g)	BAG3+TAMs	0.219428
MYC_extended (5188g)	BAG3+TAMs	0.219347
SPIB_extended (322g)	BAG3+TAMs	0.219151
ETV5 (3375g)	BAG3+TAMs	0.2191
IRF1_extended (4234g)	BAG3+TAMs	0.218095
ERF_extended (135g)	BAG3+TAMs	0.217298
STAT1_extended (3342g)	BAG3+TAMs	0.216974
SREBF2_extended (109g)	BAG3+TAMs	0.216242
ATF3_extended (6035g)	BAG3+TAMs	0.215903
ELK1 (270g)	BAG3+TAMs	0.215441
CREM_extended (562g)	BAG3+TAMs	0.215144
ATF3 (2909g)	BAG3+TAMs	0.215052
ETS2_extended (5500g)	BAG3+TAMs	0.214897
CREM (394g)	BAG3+TAMs	0.214394
HIC1_extended (516g)	BAG3+TAMs	0.214356
STAT1 (86g)	BAG3+TAMs	0.214278
ETV5_extended (4962g)	BAG3+TAMs	0.214219
SPIB (193g)	BAG3+TAMs	0.214118
ELF1 (4971g)	BAG3+TAMs	0.213942
EGR1 (1744g)	BAG3+TAMs	0.213758
CEBPB_extended (4247g)	BAG3+TAMs	0.213046
ZBTB7A_extended (927g)	BAG3+TAMs	0.212932
ZNF91_extended (146g)	BAG3+TAMs	0.212506
IRF4_extended (154g)	BAG3+TAMs	0.21235
ELF1_extended (6861g)	BAG3+TAMs	0.212158
REL_extended (135g)	BAG3+TAMs	0.211504
REL (99g)	BAG3+TAMs	0.211206
EGR1_extended (5248g)	BAG3+TAMs	0.210888
PRDM1_extended (115g)	BAG3+TAMs	0.21083
NFKB1_extended (97g)	BAG3+TAMs	0.210197
NFKB1 (82g)	BAG3+TAMs	0.209921
ARNT (96g)	BAG3+TAMs	0.209681
SPI1_extended (2293g)	BAG3+TAMs	0.207735
MXD4_extended (217g)	BAG3+TAMs	0.206738
E2F4 (147g)	BAG3+TAMs	0.204327
FOSL1_extended (288g)	BAG3+TAMs	0.203506
NR1H3 (18g)	BAG3+TAMs	0.203097
ETS1_extended (762g)	BAG3+TAMs	0.200946
PRDM1 (20g)	BAG3+TAMs	0.200215
NR1H3_extended (26g)	BAG3+TAMs	0.199764
NFE2L2_extended (440g)	BAG3+TAMs	0.199582
SRF_extended (125g)	BAG3+TAMs	0.198527
TFDP1_extended (226g)	BAG3+TAMs	0.195607
ZBTB7B_extended (146g)	BAG3+TAMs	0.194669
IRF7_extended (112g)	BAG3+TAMs	0.193706
NFKB2_extended (200g)	BAG3+TAMs	0.193307
ZNF76_extended (131g)	BAG3+TAMs	0.193143
BCL3_extended (75g)	BAG3+TAMs	0.191669
HIVEP1_extended (109g)	BAG3+TAMs	0.19135
NFKB2 (171g)	BAG3+TAMs	0.190834
STAT3_extended (51g)	BAG3+TAMs	0.190487
HIVEP1 (84g)	BAG3+TAMs	0.190011
E2F6_extended (109g)	BAG3+TAMs	0.188632
POLE3_extended (142g)	BAG3+TAMs	0.187965
IRF7 (20g)	BAG3+TAMs	0.1878
FOSL1 (60g)	BAG3+TAMs	0.187079
SPI1 (172g)	BAG3+TAMs	0.18619
YY1 (176g)	BAG3+TAMs	0.185737
RELB_extended (136g)	BAG3+TAMs	0.184883
PHF8_extended (110g)	BAG3+TAMs	0.184759
RELB (124g)	BAG3+TAMs	0.183458
MYBL2_extended (121g)	BAG3+TAMs	0.183062
FOSB_extended (166g)	BAG3+TAMs	0.181553
RUNX3_extended (99g)	BAG3+TAMs	0.179921
STAT3 (33g)	BAG3+TAMs	0.179756
TFDP1 (187g)	BAG3+TAMs	0.179713
RUNX3 (96g)	BAG3+TAMs	0.179464
JUNB_extended (343g)	BAG3+TAMs	0.179238
ZBTB17_extended (57g)	BAG3+TAMs	0.178633
FOSB (56g)	BAG3+TAMs	0.178428
IRF2_extended (614g)	BAG3+TAMs	0.178196
IRF2 (437g)	BAG3+TAMs	0.178115
JUND_extended (1623g)	BAG3+TAMs	0.177048
MAF_extended (301g)	BAG3+TAMs	0.176089
FOXO3_extended (226g)	BAG3+TAMs	0.174932
XBP1_extended (399g)	BAG3+TAMs	0.174471
ZNF143 (64g)	BAG3+TAMs	0.174061
FOXO3 (131g)	BAG3+TAMs	0.173208
THAP1 (54g)	BAG3+TAMs	0.170596
IRF1 (46g)	BAG3+TAMs	0.170359
BCL3 (11g)	BAG3+TAMs	0.169829
IRF8 (171g)	BAG3+TAMs	0.167447
MAFF_extended (87g)	BAG3+TAMs	0.166292
JUN_extended (70g)	BAG3+TAMs	0.16585
IRF9 (28g)	BAG3+TAMs	0.162789
FOS_extended (38g)	BAG3+TAMs	0.162539
CEBPB (74g)	BAG3+TAMs	0.161359
MAFB_extended (127g)	BAG3+TAMs	0.160856
MAFB (83g)	BAG3+TAMs	0.159835
CEBPD_extended (216g)	BAG3+TAMs	0.15945
HNF4A_extended (188g)	BAG3+TAMs	0.158797
XBP1 (94g)	BAG3+TAMs	0.158771
STAT2_extended (199g)	BAG3+TAMs	0.157516
ZNF276 (40g)	BAG3+TAMs	0.156175
MAF (48g)	BAG3+TAMs	0.154483
IRF8_extended (457g)	BAG3+TAMs	0.153543
DDIT3_extended (12g)	BAG3+TAMs	0.152271
CEBPA_extended (42g)	BAG3+TAMs	0.151691
SPIC (142g)	BAG3+TAMs	0.150946
SPIC_extended (264g)	BAG3+TAMs	0.150568
MXI1 (11g)	BAG3+TAMs	0.148278
CEBPD (52g)	BAG3+TAMs	0.147915
SP1 (64g)	BAG3+TAMs	0.145966
TCF7L2 (53g)	BAG3+TAMs	0.144686
ATF4_extended (13g)	BAG3+TAMs	0.142415
TCF12_extended (20g)	BAG3+TAMs	0.141436
MYBL2 (61g)	BAG3+TAMs	0.140307
HNF4A (170g)	BAG3+TAMs	0.138493
DBP_extended (39g)	BAG3+TAMs	0.138429
MYC (45g)	BAG3+TAMs	0.133377
POLE4_extended (80g)	BAG3+TAMs	0.132872
ATF7_extended (29g)	BAG3+TAMs	0.131178
NFIC_extended (19g)	BAG3+TAMs	0.131082
HOXB2 (40g)	BAG3+TAMs	0.130507
FOXP1_extended (21g)	BAG3+TAMs	0.130384
JUNB (16g)	BAG3+TAMs	0.129913
NR2F6_extended (393g)	BAG3+TAMs	0.127266
MLX (20g)	BAG3+TAMs	0.125859
TGIF2 (26g)	BAG3+TAMs	0.125728
STAT2 (19g)	BAG3+TAMs	0.118356
HLF_extended (94g)	BAG3+TAMs	0.118259
CLOCK_extended (30g)	BAG3+TAMs	0.116744
TRPS1_extended (12g)	BAG3+TAMs	0.116403
IRF4 (23g)	BAG3+TAMs	0.115857
ETS1 (70g)	BAG3+TAMs	0.114094
HIVEP3_extended (15g)	BAG3+TAMs	0.111893
POLE4 (28g)	BAG3+TAMs	0.111193
TRIM28_extended (19g)	BAG3+TAMs	0.110685
NPDC1_extended (34g)	BAG3+TAMs	0.110454
ZNF76 (28g)	BAG3+TAMs	0.108555
MAX (15g)	BAG3+TAMs	0.107894
FOXP1 (11g)	BAG3+TAMs	0.107495
JDP2_extended (31g)	BAG3+TAMs	0.106726
SETDB1_extended (32g)	BAG3+TAMs	0.105868
NFE2L3_extended (13g)	BAG3+TAMs	0.10297
RREB1_extended (25g)	BAG3+TAMs	0.101971
PBX3_extended (27g)	BAG3+TAMs	0.0962428
KLF3_extended (55g)	BAG3+TAMs	0.0940885
TBL1XR1_extended (21g)	BAG3+TAMs	0.0930838
NR2C2_extended (18g)	BAG3+TAMs	0.0927757
RCOR1_extended (14g)	BAG3+TAMs	0.0919915
PPARD_extended (17g)	BAG3+TAMs	0.0916603
CEBPG_extended (20g)	BAG3+TAMs	0.0897823
SP3_extended (23g)	BAG3+TAMs	0.0888778
SUPT20H_extended (19g)	BAG3+TAMs	0.0846004
SETDB1 (20g)	BAG3+TAMs	0.0827734
RARA_extended (11g)	BAG3+TAMs	0.0786776
IRF3_extended (15g)	BAG3+TAMs	0.0780538
ELF4_extended (11g)	BAG3+TAMs	0.0779267
NFATC1_extended (14g)	BAG3+TAMs	0.0770777
SOX4_extended (14g)	BAG3+TAMs	0.0742743
ZNF263_extended (13g)	BAG3+TAMs	0.0723236
GTF3C2_extended (12g)	BAG3+TAMs	0.0717426
SRF (15g)	BAG3+TAMs	0.0704672
CEBPG (13g)	BAG3+TAMs	0.0674649
POLE3 (20g)	BAG3+TAMs	0.0671325
NFATC2 (15g)	BAG3+TAMs	0.0653442
CUX1_extended (12g)	BAG3+TAMs	0.0641987
RFX5_extended (16g)	BAG3+TAMs	0.062499
HLF (26g)	BAG3+TAMs	0.0619253
SREBF1 (15g)	BAG3+TAMs	0.0604236
HINFP_extended (10g)	BAG3+TAMs	0.0534215
NFYC_extended (11g)	BAG3+TAMs	0.05304
E2F6 (11g)	BAG3+TAMs	0.0450255
NR2F6 (41g)	BAG3+TAMs	0.0437229
ZNF445 (12g)	BAG3+TAMs	0.0384289
NFYA_extended (10g)	BAG3+TAMs	0.0377161
NFATC2 (15g)	MARCO+TAMs	0.573208
JDP2_extended (31g)	MARCO+TAMs	0.539855
NFIC_extended (19g)	MARCO+TAMs	0.519171
SPIC_extended (264g)	MARCO+TAMs	0.500951
STAT2 (19g)	MARCO+TAMs	0.498919
STAT2_extended (199g)	MARCO+TAMs	0.49779
SPIC (142g)	MARCO+TAMs	0.496887
TCF7L2 (53g)	MARCO+TAMs	0.490901
MAF (48g)	MARCO+TAMs	0.486903
MAX (15g)	MARCO+TAMs	0.442825
MAFB_extended (127g)	MARCO+TAMs	0.436002
MAF_extended (301g)	MARCO+TAMs	0.435713
KLF3_extended (55g)	MARCO+TAMs	0.433897
IRF2 (437g)	MARCO+TAMs	0.431464
MAFB (83g)	MARCO+TAMs	0.426689
IRF2_extended (614g)	MARCO+TAMs	0.424262
CEBPD (52g)	MARCO+TAMs	0.397628
FOXO3 (131g)	MARCO+TAMs	0.380188
CEBPD_extended (216g)	MARCO+TAMs	0.374858
MYC (45g)	MARCO+TAMs	0.373043
FOXO3_extended (226g)	MARCO+TAMs	0.370862
FOS_extended (38g)	MARCO+TAMs	0.369896
IRF8_extended (457g)	MARCO+TAMs	0.369369
IRF8 (171g)	MARCO+TAMs	0.361117
NR1H3_extended (26g)	MARCO+TAMs	0.360897
NR1H3 (18g)	MARCO+TAMs	0.350824
STAT1 (86g)	MARCO+TAMs	0.339522
ETV5_extended (4962g)	MARCO+TAMs	0.326155
FOSB (56g)	MARCO+TAMs	0.323127
FLI1_extended (3494g)	MARCO+TAMs	0.322027
JUND_extended (1623g)	MARCO+TAMs	0.321215
ETV5 (3375g)	MARCO+TAMs	0.320331
FLI1 (2063g)	MARCO+TAMs	0.318673
XBP1 (94g)	MARCO+TAMs	0.317658
JUN_extended (70g)	MARCO+TAMs	0.316238
TCF4_extended (464g)	MARCO+TAMs	0.314977
TFEC (420g)	MARCO+TAMs	0.310427
MYC_extended (5188g)	MARCO+TAMs	0.308021
FOSB_extended (166g)	MARCO+TAMs	0.307622
MXD4_extended (217g)	MARCO+TAMs	0.306275
JUNB (16g)	MARCO+TAMs	0.302858
POLE4 (28g)	MARCO+TAMs	0.302
TFEC_extended (1462g)	MARCO+TAMs	0.299328
XBP1_extended (399g)	MARCO+TAMs	0.295718
JUNB_extended (343g)	MARCO+TAMs	0.293907
DDIT3_extended (12g)	MARCO+TAMs	0.293479
IKZF1_extended (736g)	MARCO+TAMs	0.291315
MAX_extended (5997g)	MARCO+TAMs	0.290606
POLE4_extended (80g)	MARCO+TAMs	0.290552
SPI1 (172g)	MARCO+TAMs	0.290063
STAT1_extended (3342g)	MARCO+TAMs	0.287704
EGR1_extended (5248g)	MARCO+TAMs	0.287314
MAFF_extended (87g)	MARCO+TAMs	0.286646
MITF (380g)	MARCO+TAMs	0.286464
NR3C1_extended (3252g)	MARCO+TAMs	0.28602
ELF1_extended (6861g)	MARCO+TAMs	0.282794
MITF_extended (1794g)	MARCO+TAMs	0.282177
EGR1 (1744g)	MARCO+TAMs	0.281187
ELF1 (4971g)	MARCO+TAMs	0.279093
NR3C1 (238g)	MARCO+TAMs	0.277072
SPI1_extended (2293g)	MARCO+TAMs	0.274476
ETS2_extended (5500g)	MARCO+TAMs	0.272543
ATF3_extended (6035g)	MARCO+TAMs	0.272357
ATF3 (2909g)	MARCO+TAMs	0.272157
ELF2 (1604g)	MARCO+TAMs	0.271811
CEBPB (74g)	MARCO+TAMs	0.271716
ELF2_extended (2659g)	MARCO+TAMs	0.27097
NFE2L2_extended (440g)	MARCO+TAMs	0.270869
CEBPB_extended (4247g)	MARCO+TAMs	0.268356
YY1 (176g)	MARCO+TAMs	0.267308
ETS2 (2780g)	MARCO+TAMs	0.266796
IRF1_extended (4234g)	MARCO+TAMs	0.266284
HIF1A (184g)	MARCO+TAMs	0.265426
IRF7 (20g)	MARCO+TAMs	0.26542
BHLHE40_extended (5752g)	MARCO+TAMs	0.265163
BCLAF1_extended (5811g)	MARCO+TAMs	0.264886
YY1_extended (4583g)	MARCO+TAMs	0.263043
CREM (394g)	MARCO+TAMs	0.261139
BCLAF1 (3367g)	MARCO+TAMs	0.260681
PRDM1_extended (115g)	MARCO+TAMs	0.259936
HDAC2_extended (4622g)	MARCO+TAMs	0.259477
CREM_extended (562g)	MARCO+TAMs	0.259268
IRF1 (46g)	MARCO+TAMs	0.258583
RAD21_extended (3854g)	MARCO+TAMs	0.258372
TAF7_extended (3337g)	MARCO+TAMs	0.254159
REST_extended (784g)	MARCO+TAMs	0.253087
IRF7_extended (112g)	MARCO+TAMs	0.252199
GABPB1_extended (4452g)	MARCO+TAMs	0.249501
ETS1_extended (762g)	MARCO+TAMs	0.249105
MLX_extended (138g)	MARCO+TAMs	0.248921
CREB1_extended (2448g)	MARCO+TAMs	0.247352
PSMD12_extended (1701g)	MARCO+TAMs	0.246725
PRDM1 (20g)	MARCO+TAMs	0.241569
ELK4_extended (1050g)	MARCO+TAMs	0.241401
ZBTB7A_extended (927g)	MARCO+TAMs	0.239963
KDM5A_extended (2980g)	MARCO+TAMs	0.239194
PML_extended (1229g)	MARCO+TAMs	0.23729
REL_extended (135g)	MARCO+TAMs	0.234058
GABPB1 (1922g)	MARCO+TAMs	0.233952
CHD2_extended (1267g)	MARCO+TAMs	0.233114
KDM5A (292g)	MARCO+TAMs	0.232437
REL (99g)	MARCO+TAMs	0.231331
ELK4 (697g)	MARCO+TAMs	0.227893
POLR2A (2218g)	MARCO+TAMs	0.22681
POLR2A_extended (2967g)	MARCO+TAMs	0.226725
USF2_extended (1826g)	MARCO+TAMs	0.224415
SPIB (193g)	MARCO+TAMs	0.222139
SPIB_extended (322g)	MARCO+TAMs	0.22212
TCF12_extended (20g)	MARCO+TAMs	0.22125
ARNT_extended (155g)	MARCO+TAMs	0.22085
PML (561g)	MARCO+TAMs	0.217079
ESRRA_extended (698g)	MARCO+TAMs	0.217049
HIC1_extended (516g)	MARCO+TAMs	0.215695
BACH1_extended (844g)	MARCO+TAMs	0.215619
ATF1_extended (1120g)	MARCO+TAMs	0.213753
ETV6_extended (281g)	MARCO+TAMs	0.213459
ELK1_extended (352g)	MARCO+TAMs	0.212997
CREB3L2_extended (208g)	MARCO+TAMs	0.212758
GTF2F1_extended (2520g)	MARCO+TAMs	0.212096
STAT3_extended (51g)	MARCO+TAMs	0.211976
TGIF1_extended (241g)	MARCO+TAMs	0.211512
GTF2F1 (1390g)	MARCO+TAMs	0.209301
BACH1 (123g)	MARCO+TAMs	0.209139
STAT3 (33g)	MARCO+TAMs	0.208707
ELK1 (270g)	MARCO+TAMs	0.207741
CTCF_extended (536g)	MARCO+TAMs	0.207665
GABPA_extended (424g)	MARCO+TAMs	0.205203
SREBF1_extended (314g)	MARCO+TAMs	0.203824
SP1_extended (205g)	MARCO+TAMs	0.201362
TFE3 (204g)	MARCO+TAMs	0.199483
FOSL2_extended (483g)	MARCO+TAMs	0.199176
TFE3_extended (206g)	MARCO+TAMs	0.199101
HCFC1_extended (488g)	MARCO+TAMs	0.198937
NFKB1_extended (97g)	MARCO+TAMs	0.196772
EP300_extended (183g)	MARCO+TAMs	0.195662
TGIF1 (201g)	MARCO+TAMs	0.194111
MXI1_extended (491g)	MARCO+TAMs	0.192383
MAZ_extended (1024g)	MARCO+TAMs	0.192052
NFKB1 (82g)	MARCO+TAMs	0.191737
NFKB2 (171g)	MARCO+TAMs	0.191538
PHF8_extended (110g)	MARCO+TAMs	0.191159
NFKB2_extended (200g)	MARCO+TAMs	0.190536
EZH2_extended (573g)	MARCO+TAMs	0.190349
RREB1_extended (25g)	MARCO+TAMs	0.190342
TAF1_extended (286g)	MARCO+TAMs	0.186876
FOSL2 (126g)	MARCO+TAMs	0.18516
E2F4_extended (941g)	MARCO+TAMs	0.184643
NFIL3_extended (735g)	MARCO+TAMs	0.184433
HIVEP1 (84g)	MARCO+TAMs	0.184342
ZMIZ1_extended (1438g)	MARCO+TAMs	0.181991
XRCC4_extended (1297g)	MARCO+TAMs	0.178638
RBBP5_extended (563g)	MARCO+TAMs	0.177441
HIVEP1_extended (109g)	MARCO+TAMs	0.176649
SIN3A_extended (455g)	MARCO+TAMs	0.176572
ZNF91_extended (146g)	MARCO+TAMs	0.175528
UBTF_extended (588g)	MARCO+TAMs	0.175107
NELFE_extended (550g)	MARCO+TAMs	0.174764
SIN3A (357g)	MARCO+TAMs	0.173693
RELB_extended (136g)	MARCO+TAMs	0.171688
RELB (124g)	MARCO+TAMs	0.171121
FOSL1_extended (288g)	MARCO+TAMs	0.169705
RBBP5 (355g)	MARCO+TAMs	0.16941
POLE3_extended (142g)	MARCO+TAMs	0.166317
ETV3_extended (131g)	MARCO+TAMs	0.163437
SMARCA4_extended (802g)	MARCO+TAMs	0.163143
KLF16_extended (129g)	MARCO+TAMs	0.162724
ARNT (96g)	MARCO+TAMs	0.160325
CREB3_extended (639g)	MARCO+TAMs	0.158454
ELF3 (1015g)	MARCO+TAMs	0.156746
ETS1 (70g)	MARCO+TAMs	0.156719
THAP1_extended (382g)	MARCO+TAMs	0.156133
RFX1_extended (184g)	MARCO+TAMs	0.155715
ELF3_extended (1591g)	MARCO+TAMs	0.153315
RELA_extended (969g)	MARCO+TAMs	0.152763
ZNF143_extended (224g)	MARCO+TAMs	0.152481
TAF1 (174g)	MARCO+TAMs	0.152334
FOSL1 (60g)	MARCO+TAMs	0.1483
ZNF274_extended (287g)	MARCO+TAMs	0.147539
THAP11_extended (198g)	MARCO+TAMs	0.147116
ATF4_extended (13g)	MARCO+TAMs	0.143081
IRF9 (28g)	MARCO+TAMs	0.14214
IRF4_extended (154g)	MARCO+TAMs	0.14102
HNF4A_extended (188g)	MARCO+TAMs	0.139163
TP53_extended (139g)	MARCO+TAMs	0.138469
E2F4 (147g)	MARCO+TAMs	0.134741
NR2F6_extended (393g)	MARCO+TAMs	0.133377
ZNF76_extended (131g)	MARCO+TAMs	0.132998
RELA (178g)	MARCO+TAMs	0.132038
TFDP1 (187g)	MARCO+TAMs	0.131832
USF2 (137g)	MARCO+TAMs	0.130045
SRF_extended (125g)	MARCO+TAMs	0.128273
ZBTB7B_extended (146g)	MARCO+TAMs	0.128013
MYBL2_extended (121g)	MARCO+TAMs	0.127375
TFDP1_extended (226g)	MARCO+TAMs	0.125819
HLF_extended (94g)	MARCO+TAMs	0.120512
FOXP1_extended (21g)	MARCO+TAMs	0.120131
SP1 (64g)	MARCO+TAMs	0.120005
NFE2L3_extended (13g)	MARCO+TAMs	0.118211
NR2F6 (41g)	MARCO+TAMs	0.115821
ZNF445 (12g)	MARCO+TAMs	0.115218
HIVEP3_extended (15g)	MARCO+TAMs	0.113907
FOXP1 (11g)	MARCO+TAMs	0.113639
ERF_extended (135g)	MARCO+TAMs	0.113223
RUNX3 (96g)	MARCO+TAMs	0.112307
HNF4A (170g)	MARCO+TAMs	0.110093
KDM5B_extended (150g)	MARCO+TAMs	0.108342
RUNX3_extended (99g)	MARCO+TAMs	0.107609
BHLHE41_extended (145g)	MARCO+TAMs	0.106201
SREBF2_extended (109g)	MARCO+TAMs	0.106062
BCL3_extended (75g)	MARCO+TAMs	0.104775
HOXB2 (40g)	MARCO+TAMs	0.103169
BCL3 (11g)	MARCO+TAMs	0.101695
ZNF143 (64g)	MARCO+TAMs	0.101414
CREB3L2 (71g)	MARCO+TAMs	0.0992583
E2F6_extended (109g)	MARCO+TAMs	0.0985071
ZMIZ1 (109g)	MARCO+TAMs	0.0978552
ZNF276 (40g)	MARCO+TAMs	0.096227
ATF5 (30g)	MARCO+TAMs	0.0900637
THAP1 (54g)	MARCO+TAMs	0.0885522
SETDB1_extended (32g)	MARCO+TAMs	0.0864641
HLF (26g)	MARCO+TAMs	0.0829683
SETDB1 (20g)	MARCO+TAMs	0.0777141
TBL1XR1_extended (21g)	MARCO+TAMs	0.0775119
NPDC1_extended (34g)	MARCO+TAMs	0.076009
ZNF76 (28g)	MARCO+TAMs	0.074401
ZBTB17_extended (57g)	MARCO+TAMs	0.0715637
MYBL2 (61g)	MARCO+TAMs	0.0710189
IRF4 (23g)	MARCO+TAMs	0.070012
HINFP_extended (10g)	MARCO+TAMs	0.0699233
TGIF2 (26g)	MARCO+TAMs	0.0647828
ATF7_extended (29g)	MARCO+TAMs	0.0647345
SREBF1 (15g)	MARCO+TAMs	0.0615628
MLX (20g)	MARCO+TAMs	0.0537302
NR2C2_extended (18g)	MARCO+TAMs	0.0536072
CLOCK_extended (30g)	MARCO+TAMs	0.0527839
DBP_extended (39g)	MARCO+TAMs	0.0520797
RCOR1_extended (14g)	MARCO+TAMs	0.0501322
SP3_extended (23g)	MARCO+TAMs	0.0486424
SUPT20H_extended (19g)	MARCO+TAMs	0.0486196
BCL11A_extended (64g)	MARCO+TAMs	0.0470035
PBX3_extended (27g)	MARCO+TAMs	0.0469276
ZNF263_extended (13g)	MARCO+TAMs	0.0445903
NFYA_extended (10g)	MARCO+TAMs	0.0444236
CEBPA_extended (42g)	MARCO+TAMs	0.0433092
RFX5_extended (16g)	MARCO+TAMs	0.0430461
TRPS1_extended (12g)	MARCO+TAMs	0.0426612
IRF3_extended (15g)	MARCO+TAMs	0.0420104
ELF4_extended (11g)	MARCO+TAMs	0.0387055
CEBPG_extended (20g)	MARCO+TAMs	0.0376067
GTF3C2_extended (12g)	MARCO+TAMs	0.0356996
SRF (15g)	MARCO+TAMs	0.0337003
SOX4_extended (14g)	MARCO+TAMs	0.0333158
CEBPG (13g)	MARCO+TAMs	0.0298011
TRIM28_extended (19g)	MARCO+TAMs	0.0297179
RARA_extended (11g)	MARCO+TAMs	0.0289119
E2F6 (11g)	MARCO+TAMs	0.0284789
NFYC_extended (11g)	MARCO+TAMs	0.0229493
POLE3 (20g)	MARCO+TAMs	0.0201646
CUX1_extended (12g)	MARCO+TAMs	0.0184114
PPARD_extended (17g)	MARCO+TAMs	0.0177015
MXI1 (11g)	MARCO+TAMs	0.0152346
NFATC1_extended (14g)	MARCO+TAMs	0.0150003
ATF5 (30g)	MMP9+TAMs	0.259506
FOSL1_extended (288g)	MMP9+TAMs	0.252268
FOSL1 (60g)	MMP9+TAMs	0.246977
ELF3_extended (1591g)	MMP9+TAMs	0.24394
RELB (124g)	MMP9+TAMs	0.24109
RELB_extended (136g)	MMP9+TAMs	0.241022
ELF3 (1015g)	MMP9+TAMs	0.238308
MXI1_extended (491g)	MMP9+TAMs	0.232212
KDM5B_extended (150g)	MMP9+TAMs	0.22798
CREB3_extended (639g)	MMP9+TAMs	0.224874
NELFE_extended (550g)	MMP9+TAMs	0.21979
XRCC4_extended (1297g)	MMP9+TAMs	0.200997
NFKB2_extended (200g)	MMP9+TAMs	0.199613
NFKB2 (171g)	MMP9+TAMs	0.198871
MLX_extended (138g)	MMP9+TAMs	0.198812
IRF7 (20g)	MMP9+TAMs	0.194296
POLE4 (28g)	MMP9+TAMs	0.194282
DDIT3_extended (12g)	MMP9+TAMs	0.193005
POLE4_extended (80g)	MMP9+TAMs	0.189112
CEBPB (74g)	MMP9+TAMs	0.188982
IRF7_extended (112g)	MMP9+TAMs	0.187347
USF2_extended (1826g)	MMP9+TAMs	0.186566
BCL11A_extended (64g)	MMP9+TAMs	0.184651
JUN_extended (70g)	MMP9+TAMs	0.184327
FOSL2 (126g)	MMP9+TAMs	0.184237
BHLHE41_extended (145g)	MMP9+TAMs	0.184206
HIVEP1_extended (109g)	MMP9+TAMs	0.18358
XBP1_extended (399g)	MMP9+TAMs	0.182599
RELA_extended (969g)	MMP9+TAMs	0.182342
MITF (380g)	MMP9+TAMs	0.182134
IRF1 (46g)	MMP9+TAMs	0.181597
FOSL2_extended (483g)	MMP9+TAMs	0.181406
NFKB1 (82g)	MMP9+TAMs	0.179989
MAFF_extended (87g)	MMP9+TAMs	0.179457
USF2 (137g)	MMP9+TAMs	0.179362
MITF_extended (1794g)	MMP9+TAMs	0.178876
BACH1 (123g)	MMP9+TAMs	0.178547
NFKB1_extended (97g)	MMP9+TAMs	0.178064
TAF7_extended (3337g)	MMP9+TAMs	0.177398
JUNB (16g)	MMP9+TAMs	0.177256
BHLHE40_extended (5752g)	MMP9+TAMs	0.176662
TFDP1_extended (226g)	MMP9+TAMs	0.176323
GABPB1_extended (4452g)	MMP9+TAMs	0.175112
HDAC2_extended (4622g)	MMP9+TAMs	0.174474
RELA (178g)	MMP9+TAMs	0.174353
PSMD12_extended (1701g)	MMP9+TAMs	0.174047
XBP1 (94g)	MMP9+TAMs	0.173132
ATF3 (2909g)	MMP9+TAMs	0.173112
ETV3_extended (131g)	MMP9+TAMs	0.172686
ATF3_extended (6035g)	MMP9+TAMs	0.17196
CEBPB_extended (4247g)	MMP9+TAMs	0.171848
IRF1_extended (4234g)	MMP9+TAMs	0.171762
RAD21_extended (3854g)	MMP9+TAMs	0.171305
ETS2 (2780g)	MMP9+TAMs	0.171162
ETS2_extended (5500g)	MMP9+TAMs	0.171076
THAP1_extended (382g)	MMP9+TAMs	0.170424
SPI1_extended (2293g)	MMP9+TAMs	0.169203
YY1_extended (4583g)	MMP9+TAMs	0.169132
TFDP1 (187g)	MMP9+TAMs	0.169023
JUNB_extended (343g)	MMP9+TAMs	0.168933
EGR1_extended (5248g)	MMP9+TAMs	0.167984
TGIF1_extended (241g)	MMP9+TAMs	0.167931
HIVEP1 (84g)	MMP9+TAMs	0.167886
TGIF1 (201g)	MMP9+TAMs	0.167355
EGR1 (1744g)	MMP9+TAMs	0.16715
RBBP5_extended (563g)	MMP9+TAMs	0.166689
NFIL3_extended (735g)	MMP9+TAMs	0.16653
RBBP5 (355g)	MMP9+TAMs	0.166257
GABPB1 (1922g)	MMP9+TAMs	0.16603
ELF1 (4971g)	MMP9+TAMs	0.165216
ELF1_extended (6861g)	MMP9+TAMs	0.165214
BACH1_extended (844g)	MMP9+TAMs	0.164688
HNF4A_extended (188g)	MMP9+TAMs	0.164093
SPI1 (172g)	MMP9+TAMs	0.163938
BCLAF1 (3367g)	MMP9+TAMs	0.163197
STAT1_extended (3342g)	MMP9+TAMs	0.162507
MAX_extended (5997g)	MMP9+TAMs	0.162336
MYC_extended (5188g)	MMP9+TAMs	0.162146
EZH2_extended (573g)	MMP9+TAMs	0.161558
BCLAF1_extended (5811g)	MMP9+TAMs	0.161395
PRDM1_extended (115g)	MMP9+TAMs	0.161115
NFE2L2_extended (440g)	MMP9+TAMs	0.159871
NR2F6_extended (393g)	MMP9+TAMs	0.159188
ATF1_extended (1120g)	MMP9+TAMs	0.158736
FOSB_extended (166g)	MMP9+TAMs	0.158663
NR2F6 (41g)	MMP9+TAMs	0.15822
NR1H3 (18g)	MMP9+TAMs	0.158041
HNF4A (170g)	MMP9+TAMs	0.157916
YY1 (176g)	MMP9+TAMs	0.156853
REL_extended (135g)	MMP9+TAMs	0.156349
FOSB (56g)	MMP9+TAMs	0.156242
ZMIZ1_extended (1438g)	MMP9+TAMs	0.156162
REL (99g)	MMP9+TAMs	0.155975
CREM (394g)	MMP9+TAMs	0.155705
CREM_extended (562g)	MMP9+TAMs	0.154752
TFEC_extended (1462g)	MMP9+TAMs	0.154408
NR1H3_extended (26g)	MMP9+TAMs	0.154262
IRF8_extended (457g)	MMP9+TAMs	0.153869
E2F4_extended (941g)	MMP9+TAMs	0.15382
TFEC (420g)	MMP9+TAMs	0.152915
SPIB (193g)	MMP9+TAMs	0.152825
GTF2F1 (1390g)	MMP9+TAMs	0.152433
ETV5_extended (4962g)	MMP9+TAMs	0.151817
ETV5 (3375g)	MMP9+TAMs	0.151697
TCF4_extended (464g)	MMP9+TAMs	0.151611
NR3C1_extended (3252g)	MMP9+TAMs	0.151468
GTF2F1_extended (2520g)	MMP9+TAMs	0.151089
JUND_extended (1623g)	MMP9+TAMs	0.149944
IRF8 (171g)	MMP9+TAMs	0.149529
SPIB_extended (322g)	MMP9+TAMs	0.148454
SMARCA4_extended (802g)	MMP9+TAMs	0.148071
MAZ_extended (1024g)	MMP9+TAMs	0.147102
CREB1_extended (2448g)	MMP9+TAMs	0.146769
FOS_extended (38g)	MMP9+TAMs	0.142779
NR3C1 (238g)	MMP9+TAMs	0.142686
BCL3_extended (75g)	MMP9+TAMs	0.141932
ZNF274_extended (287g)	MMP9+TAMs	0.141888
PML_extended (1229g)	MMP9+TAMs	0.140043
ETS1_extended (762g)	MMP9+TAMs	0.139962
POLR2A_extended (2967g)	MMP9+TAMs	0.139884
PML (561g)	MMP9+TAMs	0.139766
ZBTB17_extended (57g)	MMP9+TAMs	0.139415
PRDM1 (20g)	MMP9+TAMs	0.138881
POLR2A (2218g)	MMP9+TAMs	0.138195
HOXB2 (40g)	MMP9+TAMs	0.137048
UBTF_extended (588g)	MMP9+TAMs	0.136226
CEBPD_extended (216g)	MMP9+TAMs	0.134864
IRF4_extended (154g)	MMP9+TAMs	0.133071
ZMIZ1 (109g)	MMP9+TAMs	0.132906
CHD2_extended (1267g)	MMP9+TAMs	0.131854
HIF1A (184g)	MMP9+TAMs	0.130601
E2F6_extended (109g)	MMP9+TAMs	0.129989
MYBL2_extended (121g)	MMP9+TAMs	0.129659
MXI1 (11g)	MMP9+TAMs	0.129602
E2F4 (147g)	MMP9+TAMs	0.128712
HLF_extended (94g)	MMP9+TAMs	0.128401
ZBTB7A_extended (927g)	MMP9+TAMs	0.127345
KDM5A_extended (2980g)	MMP9+TAMs	0.126862
STAT1 (86g)	MMP9+TAMs	0.126657
ELF2 (1604g)	MMP9+TAMs	0.125529
ERF_extended (135g)	MMP9+TAMs	0.125308
ELF2_extended (2659g)	MMP9+TAMs	0.125133
SREBF2_extended (109g)	MMP9+TAMs	0.125098
FOXO3 (131g)	MMP9+TAMs	0.122528
CTCF_extended (536g)	MMP9+TAMs	0.121544
REST_extended (784g)	MMP9+TAMs	0.120468
ARNT_extended (155g)	MMP9+TAMs	0.120234
MYBL2 (61g)	MMP9+TAMs	0.12014
FOXO3_extended (226g)	MMP9+TAMs	0.119748
ZNF143_extended (224g)	MMP9+TAMs	0.11885
MAFB (83g)	MMP9+TAMs	0.118728
CREB3L2_extended (208g)	MMP9+TAMs	0.118028
TP53_extended (139g)	MMP9+TAMs	0.117398
RUNX3 (96g)	MMP9+TAMs	0.116508
SREBF1_extended (314g)	MMP9+TAMs	0.116439
SIN3A_extended (455g)	MMP9+TAMs	0.116245
POLE3_extended (142g)	MMP9+TAMs	0.115683
ETV6_extended (281g)	MMP9+TAMs	0.115608
THAP11_extended (198g)	MMP9+TAMs	0.115375
CEBPD (52g)	MMP9+TAMs	0.114285
RUNX3_extended (99g)	MMP9+TAMs	0.114174
MAF_extended (301g)	MMP9+TAMs	0.113975
IRF2_extended (614g)	MMP9+TAMs	0.113235
ELK4 (697g)	MMP9+TAMs	0.113192
ESRRA_extended (698g)	MMP9+TAMs	0.112909
FLI1_extended (3494g)	MMP9+TAMs	0.112595
HIC1_extended (516g)	MMP9+TAMs	0.112458
FLI1 (2063g)	MMP9+TAMs	0.112301
MAFB_extended (127g)	MMP9+TAMs	0.111913
SRF_extended (125g)	MMP9+TAMs	0.111842
ZNF76_extended (131g)	MMP9+TAMs	0.111688
SIN3A (357g)	MMP9+TAMs	0.111292
ELK4_extended (1050g)	MMP9+TAMs	0.110784
RFX1_extended (184g)	MMP9+TAMs	0.109978
GABPA_extended (424g)	MMP9+TAMs	0.109901
DBP_extended (39g)	MMP9+TAMs	0.108552
HCFC1_extended (488g)	MMP9+TAMs	0.108136
ZBTB7B_extended (146g)	MMP9+TAMs	0.106384
MXD4_extended (217g)	MMP9+TAMs	0.106349
TFE3_extended (206g)	MMP9+TAMs	0.105896
ELK1_extended (352g)	MMP9+TAMs	0.105765
TFE3 (204g)	MMP9+TAMs	0.105685
KDM5A (292g)	MMP9+TAMs	0.105389
IRF2 (437g)	MMP9+TAMs	0.105009
THAP1 (54g)	MMP9+TAMs	0.104912
ELK1 (270g)	MMP9+TAMs	0.103594
IKZF1_extended (736g)	MMP9+TAMs	0.100127
SOX4_extended (14g)	MMP9+TAMs	0.0993431
ARNT (96g)	MMP9+TAMs	0.0964762
TAF1_extended (286g)	MMP9+TAMs	0.0964283
ATF4_extended (13g)	MMP9+TAMs	0.0956891
SP1_extended (205g)	MMP9+TAMs	0.0946336
ETS1 (70g)	MMP9+TAMs	0.0939574
KLF16_extended (129g)	MMP9+TAMs	0.0926864
EP300_extended (183g)	MMP9+TAMs	0.0915569
CREB3L2 (71g)	MMP9+TAMs	0.0912281
TAF1 (174g)	MMP9+TAMs	0.0901985
NPDC1_extended (34g)	MMP9+TAMs	0.0895319
NFYA_extended (10g)	MMP9+TAMs	0.0884601
BCL3 (11g)	MMP9+TAMs	0.0877312
SPIC_extended (264g)	MMP9+TAMs	0.086563
SPIC (142g)	MMP9+TAMs	0.0864491
PHF8_extended (110g)	MMP9+TAMs	0.0855445
STAT3_extended (51g)	MMP9+TAMs	0.0848049
TCF7L2 (53g)	MMP9+TAMs	0.08199
ZNF143 (64g)	MMP9+TAMs	0.0810793
PPARD_extended (17g)	MMP9+TAMs	0.0802626
ZNF91_extended (146g)	MMP9+TAMs	0.079708
MAF (48g)	MMP9+TAMs	0.0794898
CEBPA_extended (42g)	MMP9+TAMs	0.0782708
IRF4 (23g)	MMP9+TAMs	0.0779701
FOXP1_extended (21g)	MMP9+TAMs	0.0749385
ATF7_extended (29g)	MMP9+TAMs	0.0740443
TGIF2 (26g)	MMP9+TAMs	0.0722392
IRF9 (28g)	MMP9+TAMs	0.0705229
FOXP1 (11g)	MMP9+TAMs	0.0705117
STAT3 (33g)	MMP9+TAMs	0.07046
ZNF276 (40g)	MMP9+TAMs	0.0697868
MLX (20g)	MMP9+TAMs	0.0696063
SRF (15g)	MMP9+TAMs	0.068645
STAT2_extended (199g)	MMP9+TAMs	0.0666053
NFIC_extended (19g)	MMP9+TAMs	0.0656415
ZNF76 (28g)	MMP9+TAMs	0.0646988
SP3_extended (23g)	MMP9+TAMs	0.0642948
KLF3_extended (55g)	MMP9+TAMs	0.0641969
MYC (45g)	MMP9+TAMs	0.0615141
TRIM28_extended (19g)	MMP9+TAMs	0.061494
CEBPG_extended (20g)	MMP9+TAMs	0.0605864
HIVEP3_extended (15g)	MMP9+TAMs	0.0601925
SP1 (64g)	MMP9+TAMs	0.0567899
MAX (15g)	MMP9+TAMs	0.0555856
NFATC1_extended (14g)	MMP9+TAMs	0.0518639
CEBPG (13g)	MMP9+TAMs	0.05053
NFE2L3_extended (13g)	MMP9+TAMs	0.0469332
SETDB1_extended (32g)	MMP9+TAMs	0.0467755
JDP2_extended (31g)	MMP9+TAMs	0.0441742
CLOCK_extended (30g)	MMP9+TAMs	0.0438483
IRF3_extended (15g)	MMP9+TAMs	0.0432332
PBX3_extended (27g)	MMP9+TAMs	0.0417882
ELF4_extended (11g)	MMP9+TAMs	0.0412668
NR2C2_extended (18g)	MMP9+TAMs	0.0396652
NFYC_extended (11g)	MMP9+TAMs	0.0393419
CUX1_extended (12g)	MMP9+TAMs	0.0391683
SUPT20H_extended (19g)	MMP9+TAMs	0.0374437
TRPS1_extended (12g)	MMP9+TAMs	0.0371689
POLE3 (20g)	MMP9+TAMs	0.0367833
RCOR1_extended (14g)	MMP9+TAMs	0.0360062
ZNF445 (12g)	MMP9+TAMs	0.0349324
STAT2 (19g)	MMP9+TAMs	0.0347736
RARA_extended (11g)	MMP9+TAMs	0.0340224
SETDB1 (20g)	MMP9+TAMs	0.033679
RFX5_extended (16g)	MMP9+TAMs	0.0335408
E2F6 (11g)	MMP9+TAMs	0.0334106
TCF12_extended (20g)	MMP9+TAMs	0.0332058
HLF (26g)	MMP9+TAMs	0.0327086
GTF3C2_extended (12g)	MMP9+TAMs	0.0310123
HINFP_extended (10g)	MMP9+TAMs	0.0301048
TBL1XR1_extended (21g)	MMP9+TAMs	0.0299998
ZNF263_extended (13g)	MMP9+TAMs	0.0293153
RREB1_extended (25g)	MMP9+TAMs	0.0288828
SREBF1 (15g)	MMP9+TAMs	0.0257378
NFATC2 (15g)	MMP9+TAMs	0.0140462
SPIB (193g)	MT+RTM-TAMs	0.371757
SPIB_extended (322g)	MT+RTM-TAMs	0.369161
RUNX3_extended (99g)	MT+RTM-TAMs	0.368174
RUNX3 (96g)	MT+RTM-TAMs	0.367631
IRF4_extended (154g)	MT+RTM-TAMs	0.357965
ATF4_extended (13g)	MT+RTM-TAMs	0.357577
TGIF1 (201g)	MT+RTM-TAMs	0.354932
REL_extended (135g)	MT+RTM-TAMs	0.353162
TGIF1_extended (241g)	MT+RTM-TAMs	0.351852
BCL11A_extended (64g)	MT+RTM-TAMs	0.350534
REL (99g)	MT+RTM-TAMs	0.34885
FOSL2_extended (483g)	MT+RTM-TAMs	0.346911
CREM_extended (562g)	MT+RTM-TAMs	0.346043
CREM (394g)	MT+RTM-TAMs	0.344722
NFE2L2_extended (440g)	MT+RTM-TAMs	0.344465
NFIL3_extended (735g)	MT+RTM-TAMs	0.343693
SPI1 (172g)	MT+RTM-TAMs	0.337414
BCL3_extended (75g)	MT+RTM-TAMs	0.334401
POLE4_extended (80g)	MT+RTM-TAMs	0.3339
BACH1_extended (844g)	MT+RTM-TAMs	0.33306
FOSL2 (126g)	MT+RTM-TAMs	0.332043
HIC1_extended (516g)	MT+RTM-TAMs	0.330757
SPI1_extended (2293g)	MT+RTM-TAMs	0.330607
ZMIZ1_extended (1438g)	MT+RTM-TAMs	0.330585
NELFE_extended (550g)	MT+RTM-TAMs	0.329733
CEBPB_extended (4247g)	MT+RTM-TAMs	0.329411
JUNB_extended (343g)	MT+RTM-TAMs	0.329261
CEBPB (74g)	MT+RTM-TAMs	0.327139
CHD2_extended (1267g)	MT+RTM-TAMs	0.32691
IRF1_extended (4234g)	MT+RTM-TAMs	0.326477
YY1_extended (4583g)	MT+RTM-TAMs	0.325858
BCLAF1 (3367g)	MT+RTM-TAMs	0.324977
ETS2_extended (5500g)	MT+RTM-TAMs	0.32488
ELF1 (4971g)	MT+RTM-TAMs	0.32474
BCLAF1_extended (5811g)	MT+RTM-TAMs	0.324605
ZBTB7A_extended (927g)	MT+RTM-TAMs	0.324519
YY1 (176g)	MT+RTM-TAMs	0.324133
ETS2 (2780g)	MT+RTM-TAMs	0.323827
NFKB2 (171g)	MT+RTM-TAMs	0.323713
RAD21_extended (3854g)	MT+RTM-TAMs	0.323682
ELF1_extended (6861g)	MT+RTM-TAMs	0.323193
ATF3_extended (6035g)	MT+RTM-TAMs	0.322842
NFKB1_extended (97g)	MT+RTM-TAMs	0.32246
ATF3 (2909g)	MT+RTM-TAMs	0.32225
NFKB2_extended (200g)	MT+RTM-TAMs	0.322238
TAF7_extended (3337g)	MT+RTM-TAMs	0.321878
NFKB1 (82g)	MT+RTM-TAMs	0.32186
EGR1 (1744g)	MT+RTM-TAMs	0.32082
BHLHE40_extended (5752g)	MT+RTM-TAMs	0.320591
HIF1A (184g)	MT+RTM-TAMs	0.319889
BACH1 (123g)	MT+RTM-TAMs	0.319737
POLE4 (28g)	MT+RTM-TAMs	0.319017
ZMIZ1 (109g)	MT+RTM-TAMs	0.3189
HDAC2_extended (4622g)	MT+RTM-TAMs	0.318881
XBP1_extended (399g)	MT+RTM-TAMs	0.318874
EGR1_extended (5248g)	MT+RTM-TAMs	0.31706
STAT1_extended (3342g)	MT+RTM-TAMs	0.316204
GABPB1_extended (4452g)	MT+RTM-TAMs	0.315996
USF2_extended (1826g)	MT+RTM-TAMs	0.31583
PSMD12_extended (1701g)	MT+RTM-TAMs	0.315374
GABPB1 (1922g)	MT+RTM-TAMs	0.315361
JUND_extended (1623g)	MT+RTM-TAMs	0.314859
NR2F6_extended (393g)	MT+RTM-TAMs	0.313908
NR3C1_extended (3252g)	MT+RTM-TAMs	0.313777
ELF3 (1015g)	MT+RTM-TAMs	0.313759
ELF3_extended (1591g)	MT+RTM-TAMs	0.313727
IRF7_extended (112g)	MT+RTM-TAMs	0.312827
POLR2A_extended (2967g)	MT+RTM-TAMs	0.312665
IKZF1_extended (736g)	MT+RTM-TAMs	0.310497
CREB3_extended (639g)	MT+RTM-TAMs	0.309308
GTF2F1_extended (2520g)	MT+RTM-TAMs	0.308971
ETV3_extended (131g)	MT+RTM-TAMs	0.308965
MAX_extended (5997g)	MT+RTM-TAMs	0.308964
XBP1 (94g)	MT+RTM-TAMs	0.308921
POLR2A (2218g)	MT+RTM-TAMs	0.306575
BCL3 (11g)	MT+RTM-TAMs	0.305122
HNF4A (170g)	MT+RTM-TAMs	0.302821
FOSL1_extended (288g)	MT+RTM-TAMs	0.302796
GTF2F1 (1390g)	MT+RTM-TAMs	0.30217
ELF2_extended (2659g)	MT+RTM-TAMs	0.302044
NR3C1 (238g)	MT+RTM-TAMs	0.301371
ELF2 (1604g)	MT+RTM-TAMs	0.301124
ETS1_extended (762g)	MT+RTM-TAMs	0.30063
KDM5A_extended (2980g)	MT+RTM-TAMs	0.300556
JUNB (16g)	MT+RTM-TAMs	0.299881
FOSB_extended (166g)	MT+RTM-TAMs	0.29802
ATF5 (30g)	MT+RTM-TAMs	0.29757
MYC_extended (5188g)	MT+RTM-TAMs	0.297098
CEBPD_extended (216g)	MT+RTM-TAMs	0.2969
RELA_extended (969g)	MT+RTM-TAMs	0.296187
FLI1 (2063g)	MT+RTM-TAMs	0.296138
FLI1_extended (3494g)	MT+RTM-TAMs	0.296041
HNF4A_extended (188g)	MT+RTM-TAMs	0.29459
MAFF_extended (87g)	MT+RTM-TAMs	0.294465
HLF_extended (94g)	MT+RTM-TAMs	0.293143
RELB (124g)	MT+RTM-TAMs	0.292679
RELB_extended (136g)	MT+RTM-TAMs	0.29243
IRF4 (23g)	MT+RTM-TAMs	0.291865
ETV5 (3375g)	MT+RTM-TAMs	0.290996
EZH2_extended (573g)	MT+RTM-TAMs	0.290709
TCF4_extended (464g)	MT+RTM-TAMs	0.290682
ETV5_extended (4962g)	MT+RTM-TAMs	0.290449
FOSB (56g)	MT+RTM-TAMs	0.290346
IRF8_extended (457g)	MT+RTM-TAMs	0.290259
IRF7 (20g)	MT+RTM-TAMs	0.289682
TFDP1_extended (226g)	MT+RTM-TAMs	0.288918
IRF8 (171g)	MT+RTM-TAMs	0.288891
MITF_extended (1794g)	MT+RTM-TAMs	0.286901
TFEC_extended (1462g)	MT+RTM-TAMs	0.286891
HIVEP1 (84g)	MT+RTM-TAMs	0.285869
NR2F6 (41g)	MT+RTM-TAMs	0.28563
JUN_extended (70g)	MT+RTM-TAMs	0.285587
MXI1_extended (491g)	MT+RTM-TAMs	0.28513
FOXO3_extended (226g)	MT+RTM-TAMs	0.285073
CREB1_extended (2448g)	MT+RTM-TAMs	0.284841
HIVEP1_extended (109g)	MT+RTM-TAMs	0.283784
IRF1 (46g)	MT+RTM-TAMs	0.282164
FOXO3 (131g)	MT+RTM-TAMs	0.280232
KDM5A (292g)	MT+RTM-TAMs	0.279886
E2F4_extended (941g)	MT+RTM-TAMs	0.279066
CEBPD (52g)	MT+RTM-TAMs	0.278968
TFEC (420g)	MT+RTM-TAMs	0.278834
SMARCA4_extended (802g)	MT+RTM-TAMs	0.275535
PRDM1_extended (115g)	MT+RTM-TAMs	0.271053
MITF (380g)	MT+RTM-TAMs	0.270959
MLX_extended (138g)	MT+RTM-TAMs	0.270926
FOSL1 (60g)	MT+RTM-TAMs	0.270501
ETV6_extended (281g)	MT+RTM-TAMs	0.269211
ELK4_extended (1050g)	MT+RTM-TAMs	0.266879
DDIT3_extended (12g)	MT+RTM-TAMs	0.266609
XRCC4_extended (1297g)	MT+RTM-TAMs	0.266597
STAT1 (86g)	MT+RTM-TAMs	0.265773
TFDP1 (187g)	MT+RTM-TAMs	0.265733
ELK4 (697g)	MT+RTM-TAMs	0.265253
PML_extended (1229g)	MT+RTM-TAMs	0.264796
NR1H3 (18g)	MT+RTM-TAMs	0.264183
ZNF274_extended (287g)	MT+RTM-TAMs	0.263899
MAZ_extended (1024g)	MT+RTM-TAMs	0.262731
STAT3_extended (51g)	MT+RTM-TAMs	0.262138
FOS_extended (38g)	MT+RTM-TAMs	0.261582
ATF1_extended (1120g)	MT+RTM-TAMs	0.260792
NR1H3_extended (26g)	MT+RTM-TAMs	0.26051
RELA (178g)	MT+RTM-TAMs	0.259307
PML (561g)	MT+RTM-TAMs	0.258268
MAFB (83g)	MT+RTM-TAMs	0.258079
ESRRA_extended (698g)	MT+RTM-TAMs	0.253162
REST_extended (784g)	MT+RTM-TAMs	0.252936
HLF (26g)	MT+RTM-TAMs	0.252683
USF2 (137g)	MT+RTM-TAMs	0.252097
MAFB_extended (127g)	MT+RTM-TAMs	0.251528
EP300_extended (183g)	MT+RTM-TAMs	0.250761
IRF2_extended (614g)	MT+RTM-TAMs	0.249899
MXD4_extended (217g)	MT+RTM-TAMs	0.24709
IRF2 (437g)	MT+RTM-TAMs	0.245935
RBBP5_extended (563g)	MT+RTM-TAMs	0.245258
SIN3A_extended (455g)	MT+RTM-TAMs	0.244122
UBTF_extended (588g)	MT+RTM-TAMs	0.242661
BHLHE41_extended (145g)	MT+RTM-TAMs	0.240913
MYBL2_extended (121g)	MT+RTM-TAMs	0.239825
HCFC1_extended (488g)	MT+RTM-TAMs	0.236476
PRDM1 (20g)	MT+RTM-TAMs	0.236245
RBBP5 (355g)	MT+RTM-TAMs	0.235417
SIN3A (357g)	MT+RTM-TAMs	0.234591
MAF_extended (301g)	MT+RTM-TAMs	0.232879
ELK1_extended (352g)	MT+RTM-TAMs	0.230083
STAT3 (33g)	MT+RTM-TAMs	0.227401
RFX1_extended (184g)	MT+RTM-TAMs	0.226914
GABPA_extended (424g)	MT+RTM-TAMs	0.226432
CTCF_extended (536g)	MT+RTM-TAMs	0.223302
ELK1 (270g)	MT+RTM-TAMs	0.222213
KLF3_extended (55g)	MT+RTM-TAMs	0.220789
ZBTB7B_extended (146g)	MT+RTM-TAMs	0.218305
CREB3L2_extended (208g)	MT+RTM-TAMs	0.216969
SREBF1_extended (314g)	MT+RTM-TAMs	0.21515
TAF1_extended (286g)	MT+RTM-TAMs	0.214928
E2F4 (147g)	MT+RTM-TAMs	0.212809
TFE3_extended (206g)	MT+RTM-TAMs	0.21182
TFE3 (204g)	MT+RTM-TAMs	0.211607
POLE3_extended (142g)	MT+RTM-TAMs	0.211179
ETS1 (70g)	MT+RTM-TAMs	0.210817
THAP1_extended (382g)	MT+RTM-TAMs	0.210042
DBP_extended (39g)	MT+RTM-TAMs	0.208263
SPIC (142g)	MT+RTM-TAMs	0.206614
IRF9 (28g)	MT+RTM-TAMs	0.2065
SPIC_extended (264g)	MT+RTM-TAMs	0.204393
STAT2_extended (199g)	MT+RTM-TAMs	0.201652
KDM5B_extended (150g)	MT+RTM-TAMs	0.20043
ZNF143_extended (224g)	MT+RTM-TAMs	0.198242
TCF7L2 (53g)	MT+RTM-TAMs	0.197402
ERF_extended (135g)	MT+RTM-TAMs	0.196252
TAF1 (174g)	MT+RTM-TAMs	0.196034
MYBL2 (61g)	MT+RTM-TAMs	0.194534
KLF16_extended (129g)	MT+RTM-TAMs	0.194314
SP1_extended (205g)	MT+RTM-TAMs	0.192416
THAP11_extended (198g)	MT+RTM-TAMs	0.192098
ARNT_extended (155g)	MT+RTM-TAMs	0.187656
TP53_extended (139g)	MT+RTM-TAMs	0.187254
MAF (48g)	MT+RTM-TAMs	0.186679
RARA_extended (11g)	MT+RTM-TAMs	0.186452
ZNF91_extended (146g)	MT+RTM-TAMs	0.18336
FOXP1_extended (21g)	MT+RTM-TAMs	0.182507
SREBF2_extended (109g)	MT+RTM-TAMs	0.181223
FOXP1 (11g)	MT+RTM-TAMs	0.171668
ZNF76_extended (131g)	MT+RTM-TAMs	0.170782
ARNT (96g)	MT+RTM-TAMs	0.166761
SRF_extended (125g)	MT+RTM-TAMs	0.164459
CUX1_extended (12g)	MT+RTM-TAMs	0.158116
NFIC_extended (19g)	MT+RTM-TAMs	0.157148
E2F6_extended (109g)	MT+RTM-TAMs	0.156469
HOXB2 (40g)	MT+RTM-TAMs	0.15205
PHF8_extended (110g)	MT+RTM-TAMs	0.151387
JDP2_extended (31g)	MT+RTM-TAMs	0.149914
TGIF2 (26g)	MT+RTM-TAMs	0.143266
MYC (45g)	MT+RTM-TAMs	0.141953
STAT2 (19g)	MT+RTM-TAMs	0.128314
SOX4_extended (14g)	MT+RTM-TAMs	0.126944
NFATC1_extended (14g)	MT+RTM-TAMs	0.124393
ZNF143 (64g)	MT+RTM-TAMs	0.123928
ZBTB17_extended (57g)	MT+RTM-TAMs	0.122957
THAP1 (54g)	MT+RTM-TAMs	0.118241
CREB3L2 (71g)	MT+RTM-TAMs	0.116847
ZNF276 (40g)	MT+RTM-TAMs	0.116093
HIVEP3_extended (15g)	MT+RTM-TAMs	0.115932
MAX (15g)	MT+RTM-TAMs	0.113779
RREB1_extended (25g)	MT+RTM-TAMs	0.106511
SP1 (64g)	MT+RTM-TAMs	0.103777
PPARD_extended (17g)	MT+RTM-TAMs	0.102631
ATF7_extended (29g)	MT+RTM-TAMs	0.0938209
CEBPA_extended (42g)	MT+RTM-TAMs	0.093694
NPDC1_extended (34g)	MT+RTM-TAMs	0.0922844
RCOR1_extended (14g)	MT+RTM-TAMs	0.0907553
MXI1 (11g)	MT+RTM-TAMs	0.0872278
MLX (20g)	MT+RTM-TAMs	0.0843829
ZNF76 (28g)	MT+RTM-TAMs	0.0820642
CLOCK_extended (30g)	MT+RTM-TAMs	0.0781133
GTF3C2_extended (12g)	MT+RTM-TAMs	0.0778885
NR2C2_extended (18g)	MT+RTM-TAMs	0.0749191
SREBF1 (15g)	MT+RTM-TAMs	0.0736178
NFATC2 (15g)	MT+RTM-TAMs	0.0729669
NFE2L3_extended (13g)	MT+RTM-TAMs	0.0727956
SP3_extended (23g)	MT+RTM-TAMs	0.0705444
TCF12_extended (20g)	MT+RTM-TAMs	0.0695984
SETDB1_extended (32g)	MT+RTM-TAMs	0.0681574
TBL1XR1_extended (21g)	MT+RTM-TAMs	0.0668449
POLE3 (20g)	MT+RTM-TAMs	0.0657312
RFX5_extended (16g)	MT+RTM-TAMs	0.065425
TRPS1_extended (12g)	MT+RTM-TAMs	0.0631998
TRIM28_extended (19g)	MT+RTM-TAMs	0.0618562
PBX3_extended (27g)	MT+RTM-TAMs	0.0606488
ELF4_extended (11g)	MT+RTM-TAMs	0.0576391
SETDB1 (20g)	MT+RTM-TAMs	0.0548238
SUPT20H_extended (19g)	MT+RTM-TAMs	0.0544194
SRF (15g)	MT+RTM-TAMs	0.0537444
IRF3_extended (15g)	MT+RTM-TAMs	0.0531045
NFYA_extended (10g)	MT+RTM-TAMs	0.0508399
ZNF263_extended (13g)	MT+RTM-TAMs	0.0501284
CEBPG_extended (20g)	MT+RTM-TAMs	0.04683
HINFP_extended (10g)	MT+RTM-TAMs	0.0457119
NFYC_extended (11g)	MT+RTM-TAMs	0.0417685
CEBPG (13g)	MT+RTM-TAMs	0.0403141
ZNF445 (12g)	MT+RTM-TAMs	0.0373128
E2F6 (11g)	MT+RTM-TAMs	0.0308229
POLE3 (20g)	UBE2C+TAMs	0.385432
MYBL2 (61g)	UBE2C+TAMs	0.339905
MYBL2_extended (121g)	UBE2C+TAMs	0.288057
POLE3_extended (142g)	UBE2C+TAMs	0.257212
TFDP1 (187g)	UBE2C+TAMs	0.246761
TFDP1_extended (226g)	UBE2C+TAMs	0.211593
EZH2_extended (573g)	UBE2C+TAMs	0.177403
POLE4 (28g)	UBE2C+TAMs	0.100681
POLE4_extended (80g)	UBE2C+TAMs	0.0981185
PRDM1 (20g)	UBE2C+TAMs	0.0905039
NELFE_extended (550g)	UBE2C+TAMs	0.0890158
ATF5 (30g)	UBE2C+TAMs	0.088723
RAD21_extended (3854g)	UBE2C+TAMs	0.0877256
ELF3_extended (1591g)	UBE2C+TAMs	0.0876632
HDAC2_extended (4622g)	UBE2C+TAMs	0.0857487
RUNX3_extended (99g)	UBE2C+TAMs	0.0852043
PRDM1_extended (115g)	UBE2C+TAMs	0.0851521
ELF3 (1015g)	UBE2C+TAMs	0.0848518
DDIT3_extended (12g)	UBE2C+TAMs	0.0844999
ATF3 (2909g)	UBE2C+TAMs	0.0841201
ATF3_extended (6035g)	UBE2C+TAMs	0.083827
IRF1_extended (4234g)	UBE2C+TAMs	0.0834897
BHLHE40_extended (5752g)	UBE2C+TAMs	0.083477
CEBPB_extended (4247g)	UBE2C+TAMs	0.0829744
ETS2 (2780g)	UBE2C+TAMs	0.0829654
ETS2_extended (5500g)	UBE2C+TAMs	0.0828363
TAF7_extended (3337g)	UBE2C+TAMs	0.0824973
YY1 (176g)	UBE2C+TAMs	0.0823513
EGR1_extended (5248g)	UBE2C+TAMs	0.0822776
SPI1_extended (2293g)	UBE2C+TAMs	0.0821526
EGR1 (1744g)	UBE2C+TAMs	0.0820843
BCLAF1 (3367g)	UBE2C+TAMs	0.0819778
BCL11A_extended (64g)	UBE2C+TAMs	0.0819064
ELF1 (4971g)	UBE2C+TAMs	0.0818898
IRF1 (46g)	UBE2C+TAMs	0.0816625
ELF1_extended (6861g)	UBE2C+TAMs	0.081383
JUN_extended (70g)	UBE2C+TAMs	0.0812031
STAT1_extended (3342g)	UBE2C+TAMs	0.0811223
YY1_extended (4583g)	UBE2C+TAMs	0.0810245
BCLAF1_extended (5811g)	UBE2C+TAMs	0.0808933
CREM_extended (562g)	UBE2C+TAMs	0.0807689
JUNB_extended (343g)	UBE2C+TAMs	0.0801079
NFE2L2_extended (440g)	UBE2C+TAMs	0.0799846
SPIB (193g)	UBE2C+TAMs	0.0798995
CREM (394g)	UBE2C+TAMs	0.0797493
REL (99g)	UBE2C+TAMs	0.079632
FOS_extended (38g)	UBE2C+TAMs	0.0796077
SPIB_extended (322g)	UBE2C+TAMs	0.0794727
REL_extended (135g)	UBE2C+TAMs	0.0793232
SPI1 (172g)	UBE2C+TAMs	0.0792048
MAFF_extended (87g)	UBE2C+TAMs	0.0791323
FOSB_extended (166g)	UBE2C+TAMs	0.0789853
CREB3_extended (639g)	UBE2C+TAMs	0.078957
NFKB1 (82g)	UBE2C+TAMs	0.0788215
XBP1_extended (399g)	UBE2C+TAMs	0.0787849
JUNB (16g)	UBE2C+TAMs	0.0787188
FOSB (56g)	UBE2C+TAMs	0.0782971
MAX_extended (5997g)	UBE2C+TAMs	0.0782289
XBP1 (94g)	UBE2C+TAMs	0.0778281
NFKB1_extended (97g)	UBE2C+TAMs	0.0774743
RUNX3 (96g)	UBE2C+TAMs	0.0769661
CEBPD (52g)	UBE2C+TAMs	0.0768291
XRCC4_extended (1297g)	UBE2C+TAMs	0.076738
NR3C1 (238g)	UBE2C+TAMs	0.0766074
ETV5 (3375g)	UBE2C+TAMs	0.0760729
MXI1_extended (491g)	UBE2C+TAMs	0.0758991
USF2_extended (1826g)	UBE2C+TAMs	0.0757414
CEBPB (74g)	UBE2C+TAMs	0.0753789
ETV5_extended (4962g)	UBE2C+TAMs	0.0748323
FOSL2_extended (483g)	UBE2C+TAMs	0.074803
PSMD12_extended (1701g)	UBE2C+TAMs	0.0746771
TCF4_extended (464g)	UBE2C+TAMs	0.0746534
TGIF1 (201g)	UBE2C+TAMs	0.0743773
FOSL2 (126g)	UBE2C+TAMs	0.0743032
TGIF1_extended (241g)	UBE2C+TAMs	0.073538
NFKB2_extended (200g)	UBE2C+TAMs	0.0734041
NR3C1_extended (3252g)	UBE2C+TAMs	0.0730274
CEBPD_extended (216g)	UBE2C+TAMs	0.0729282
STAT1 (86g)	UBE2C+TAMs	0.0728904
JUND_extended (1623g)	UBE2C+TAMs	0.0727505
NFKB2 (171g)	UBE2C+TAMs	0.0727438
HNF4A_extended (188g)	UBE2C+TAMs	0.072334
MITF (380g)	UBE2C+TAMs	0.0722501
IRF4_extended (154g)	UBE2C+TAMs	0.0720849
MYC_extended (5188g)	UBE2C+TAMs	0.0720531
IRF8 (171g)	UBE2C+TAMs	0.071673
TFEC (420g)	UBE2C+TAMs	0.0715503
MITF_extended (1794g)	UBE2C+TAMs	0.0714796
BCL3 (11g)	UBE2C+TAMs	0.0713859
IRF8_extended (457g)	UBE2C+TAMs	0.0711233
ETV3_extended (131g)	UBE2C+TAMs	0.0707479
HIF1A (184g)	UBE2C+TAMs	0.0697427
ZMIZ1 (109g)	UBE2C+TAMs	0.069567
BHLHE41_extended (145g)	UBE2C+TAMs	0.069488
FOSL1_extended (288g)	UBE2C+TAMs	0.0694373
NFIL3_extended (735g)	UBE2C+TAMs	0.0692502
FOSL1 (60g)	UBE2C+TAMs	0.0690634
GABPB1_extended (4452g)	UBE2C+TAMs	0.0687585
HNF4A (170g)	UBE2C+TAMs	0.068717
NR1H3 (18g)	UBE2C+TAMs	0.0680352
HIVEP1 (84g)	UBE2C+TAMs	0.0679983
TFEC_extended (1462g)	UBE2C+TAMs	0.0677994
HIVEP1_extended (109g)	UBE2C+TAMs	0.0675035
SMARCA4_extended (802g)	UBE2C+TAMs	0.0672161
NR1H3_extended (26g)	UBE2C+TAMs	0.0671719
HIVEP3_extended (15g)	UBE2C+TAMs	0.0670149
CTCF_extended (536g)	UBE2C+TAMs	0.0669775
NR2F6_extended (393g)	UBE2C+TAMs	0.0662026
GABPB1 (1922g)	UBE2C+TAMs	0.0659049
ZMIZ1_extended (1438g)	UBE2C+TAMs	0.0658928
MAZ_extended (1024g)	UBE2C+TAMs	0.0650686
POLR2A_extended (2967g)	UBE2C+TAMs	0.0650271
BCL3_extended (75g)	UBE2C+TAMs	0.0649088
RELB (124g)	UBE2C+TAMs	0.063997
IRF4 (23g)	UBE2C+TAMs	0.0637377
RELB_extended (136g)	UBE2C+TAMs	0.0635776
BACH1_extended (844g)	UBE2C+TAMs	0.0629003
NR2F6 (41g)	UBE2C+TAMs	0.0624478
HIC1_extended (516g)	UBE2C+TAMs	0.0624254
POLR2A (2218g)	UBE2C+TAMs	0.0622762
CHD2_extended (1267g)	UBE2C+TAMs	0.0621039
MAF_extended (301g)	UBE2C+TAMs	0.0610951
IRF2 (437g)	UBE2C+TAMs	0.0605747
NFE2L3_extended (13g)	UBE2C+TAMs	0.0605396
HLF_extended (94g)	UBE2C+TAMs	0.0604447
IRF2_extended (614g)	UBE2C+TAMs	0.0602492
MLX_extended (138g)	UBE2C+TAMs	0.0593669
GTF2F1_extended (2520g)	UBE2C+TAMs	0.0593381
MAF (48g)	UBE2C+TAMs	0.0592035
KDM5A (292g)	UBE2C+TAMs	0.0589998
ZBTB7A_extended (927g)	UBE2C+TAMs	0.0587961
GTF2F1 (1390g)	UBE2C+TAMs	0.058595
ATF4_extended (13g)	UBE2C+TAMs	0.0583985
FOXO3 (131g)	UBE2C+TAMs	0.0582661
FLI1_extended (3494g)	UBE2C+TAMs	0.0579346
MAFB (83g)	UBE2C+TAMs	0.0577438
FOXO3_extended (226g)	UBE2C+TAMs	0.057545
MAFB_extended (127g)	UBE2C+TAMs	0.0574844
FLI1 (2063g)	UBE2C+TAMs	0.0574398
KDM5A_extended (2980g)	UBE2C+TAMs	0.0573462
IKZF1_extended (736g)	UBE2C+TAMs	0.0567168
BACH1 (123g)	UBE2C+TAMs	0.0562001
THAP11_extended (198g)	UBE2C+TAMs	0.0552119
RBBP5_extended (563g)	UBE2C+TAMs	0.0551694
CREB1_extended (2448g)	UBE2C+TAMs	0.0549341
RELA (178g)	UBE2C+TAMs	0.0547686
SIN3A_extended (455g)	UBE2C+TAMs	0.0545286
E2F4_extended (941g)	UBE2C+TAMs	0.0544545
ETS1_extended (762g)	UBE2C+TAMs	0.0541444
SIN3A (357g)	UBE2C+TAMs	0.0539439
NFATC1_extended (14g)	UBE2C+TAMs	0.0538419
E2F4 (147g)	UBE2C+TAMs	0.053617
RELA_extended (969g)	UBE2C+TAMs	0.0534657
RBBP5 (355g)	UBE2C+TAMs	0.0529219
ATF1_extended (1120g)	UBE2C+TAMs	0.0525632
NFIC_extended (19g)	UBE2C+TAMs	0.052461
PML_extended (1229g)	UBE2C+TAMs	0.0522558
PML (561g)	UBE2C+TAMs	0.0518144
USF2 (137g)	UBE2C+TAMs	0.0517592
ELF2_extended (2659g)	UBE2C+TAMs	0.0513335
IRF7 (20g)	UBE2C+TAMs	0.0510867
ZBTB7B_extended (146g)	UBE2C+TAMs	0.051064
SPIC (142g)	UBE2C+TAMs	0.0507419
UBTF_extended (588g)	UBE2C+TAMs	0.0505199
ELF2 (1604g)	UBE2C+TAMs	0.0502152
IRF7_extended (112g)	UBE2C+TAMs	0.0500931
STAT3_extended (51g)	UBE2C+TAMs	0.0496248
SPIC_extended (264g)	UBE2C+TAMs	0.0494643
CREB3L2_extended (208g)	UBE2C+TAMs	0.0490961
MXD4_extended (217g)	UBE2C+TAMs	0.0490206
STAT3 (33g)	UBE2C+TAMs	0.0485034
CREB3L2 (71g)	UBE2C+TAMs	0.0453664
TP53_extended (139g)	UBE2C+TAMs	0.0449826
KLF16_extended (129g)	UBE2C+TAMs	0.0447745
ELK1_extended (352g)	UBE2C+TAMs	0.0442498
REST_extended (784g)	UBE2C+TAMs	0.0440738
ELK4_extended (1050g)	UBE2C+TAMs	0.0437414
SP1_extended (205g)	UBE2C+TAMs	0.0436651
ELK4 (697g)	UBE2C+TAMs	0.0432884
ETV6_extended (281g)	UBE2C+TAMs	0.043136
THAP1_extended (382g)	UBE2C+TAMs	0.0428278
ESRRA_extended (698g)	UBE2C+TAMs	0.0428114
ETS1 (70g)	UBE2C+TAMs	0.042555
HCFC1_extended (488g)	UBE2C+TAMs	0.0421451
GABPA_extended (424g)	UBE2C+TAMs	0.0418807
ZNF76 (28g)	UBE2C+TAMs	0.0415776
SREBF1_extended (314g)	UBE2C+TAMs	0.0413808
TCF7L2 (53g)	UBE2C+TAMs	0.041324
SOX4_extended (14g)	UBE2C+TAMs	0.0411794
STAT2_extended (199g)	UBE2C+TAMs	0.0403954
HLF (26g)	UBE2C+TAMs	0.0403065
ZNF274_extended (287g)	UBE2C+TAMs	0.0402879
CLOCK_extended (30g)	UBE2C+TAMs	0.0399165
ELK1 (270g)	UBE2C+TAMs	0.0398437
IRF9 (28g)	UBE2C+TAMs	0.0396035
ZNF143_extended (224g)	UBE2C+TAMs	0.0394587
EP300_extended (183g)	UBE2C+TAMs	0.0387808
CEBPA_extended (42g)	UBE2C+TAMs	0.0382666
TCF12_extended (20g)	UBE2C+TAMs	0.0378324
TFE3_extended (206g)	UBE2C+TAMs	0.0375502
HOXB2 (40g)	UBE2C+TAMs	0.0373199
ARNT_extended (155g)	UBE2C+TAMs	0.037095
SREBF2_extended (109g)	UBE2C+TAMs	0.036965
RFX1_extended (184g)	UBE2C+TAMs	0.0366078
TFE3 (204g)	UBE2C+TAMs	0.0366035
RARA_extended (11g)	UBE2C+TAMs	0.0363261
JDP2_extended (31g)	UBE2C+TAMs	0.0361917
SRF_extended (125g)	UBE2C+TAMs	0.0359785
ZNF276 (40g)	UBE2C+TAMs	0.0356564
TAF1_extended (286g)	UBE2C+TAMs	0.0351041
STAT2 (19g)	UBE2C+TAMs	0.0339622
SP1 (64g)	UBE2C+TAMs	0.0337862
KLF3_extended (55g)	UBE2C+TAMs	0.0337793
ZNF76_extended (131g)	UBE2C+TAMs	0.0332658
ARNT (96g)	UBE2C+TAMs	0.0326094
ZBTB17_extended (57g)	UBE2C+TAMs	0.0325714
TAF1 (174g)	UBE2C+TAMs	0.0324836
KDM5B_extended (150g)	UBE2C+TAMs	0.0323426
ERF_extended (135g)	UBE2C+TAMs	0.0322552
RREB1_extended (25g)	UBE2C+TAMs	0.0322225
ZNF91_extended (146g)	UBE2C+TAMs	0.0317932
PPARD_extended (17g)	UBE2C+TAMs	0.0315788
DBP_extended (39g)	UBE2C+TAMs	0.0309389
E2F6_extended (109g)	UBE2C+TAMs	0.0307701
FOXP1_extended (21g)	UBE2C+TAMs	0.0293844
HINFP_extended (10g)	UBE2C+TAMs	0.0293772
TGIF2 (26g)	UBE2C+TAMs	0.0291608
CEBPG (13g)	UBE2C+TAMs	0.0290278
NR2C2_extended (18g)	UBE2C+TAMs	0.0289022
FOXP1 (11g)	UBE2C+TAMs	0.0287878
TRIM28_extended (19g)	UBE2C+TAMs	0.0285397
ZNF263_extended (13g)	UBE2C+TAMs	0.0284572
THAP1 (54g)	UBE2C+TAMs	0.0280692
NPDC1_extended (34g)	UBE2C+TAMs	0.0274092
CEBPG_extended (20g)	UBE2C+TAMs	0.0271226
ZNF143 (64g)	UBE2C+TAMs	0.0264704
TBL1XR1_extended (21g)	UBE2C+TAMs	0.0264275
MXI1 (11g)	UBE2C+TAMs	0.0257183
MYC (45g)	UBE2C+TAMs	0.0254101
PHF8_extended (110g)	UBE2C+TAMs	0.0250739
MAX (15g)	UBE2C+TAMs	0.023986
TRPS1_extended (12g)	UBE2C+TAMs	0.0228009
ATF7_extended (29g)	UBE2C+TAMs	0.0221738
MLX (20g)	UBE2C+TAMs	0.0203331
NFATC2 (15g)	UBE2C+TAMs	0.0202946
NFYA_extended (10g)	UBE2C+TAMs	0.0202933
SP3_extended (23g)	UBE2C+TAMs	0.0201043
RCOR1_extended (14g)	UBE2C+TAMs	0.0183054
SRF (15g)	UBE2C+TAMs	0.0177721
ZNF445 (12g)	UBE2C+TAMs	0.017298
SREBF1 (15g)	UBE2C+TAMs	0.016982
PBX3_extended (27g)	UBE2C+TAMs	0.0167247
RFX5_extended (16g)	UBE2C+TAMs	0.0166084
SETDB1_extended (32g)	UBE2C+TAMs	0.0152792
E2F6 (11g)	UBE2C+TAMs	0.0141343
ELF4_extended (11g)	UBE2C+TAMs	0.012864
SUPT20H_extended (19g)	UBE2C+TAMs	0.0118269
NFYC_extended (11g)	UBE2C+TAMs	0.0113614
CUX1_extended (12g)	UBE2C+TAMs	0.00993491
GTF3C2_extended (12g)	UBE2C+TAMs	0.00902328
IRF3_extended (15g)	UBE2C+TAMs	0.00865316
SETDB1 (20g)	UBE2C+TAMs	0.00830157
This table reports SCENIC-inferred regulons and their regulon specificity scores (RSS) across the five TAM subtypes.
Regulons are named by the transcription factor (TF); “_extended” indicates an extended regulon definition in SCENIC. The number in parentheses (g) is the total number of genes in that regulon.
RSS(desc) means RSS values are sorted in descending order within each TAM subtype; higher RSS indicates stronger subtype specificity.
