# Supplementary material for: Integrated Single-Cell and Spatial Transcriptomics Analyses Delineate a BAG3-Associated Macrophage Program with Microenvironmental and Prognostic Relevance in Hepatocellular Carcinoma
Source: Genes (Basel). 2026 May 11;17(5):562. doi: 10.3390/genes17050562 (PMC13206422; doi:10.3390/genes17050562)
Supplement: Supplementary file 1 [file genes-17-00562-s001.zip › genes-4280103-supplementary/Supplementary Data/Supplementary Data S4.xlsx]

## Sheet: Sheet1
Supplementary Data 4. Malignancy scores for hepatocytes from inferCNV analysis.
Cell	Celltype	CNV_S1（thr=0.030）	Malignant
HCC01T_AAGACCTGTTTGTTGG	Hepatocytes	0.0259811	Non-malignant
HCC01T_ACCAGTATCAGCTGGC	Hepatocytes	0.0206998	Non-malignant
HCC01T_ACGGAGATCCGCGCAA	Hepatocytes	0.0216725	Non-malignant
HCC01T_AGCAGCCTCGCTAGCG	Hepatocytes	0.0213187	Non-malignant
HCC01T_AGCGTCGTCGACAGCC	Hepatocytes	0.0257766	Non-malignant
HCC01T_AGGTCCGCAAGAGGCT	Hepatocytes	0.027796	Non-malignant
HCC01T_CAAGATCGTACTTGAC	Hepatocytes	0.0199513	Non-malignant
HCC01T_CCTTACGTCTGTTTGT	Hepatocytes	0.0233837	Non-malignant
HCC01T_CGAATGTCAAGTCTAC	Hepatocytes	0.021671	Non-malignant
HCC01T_CGATTGAAGCGCTTAT	Hepatocytes	0.0204877	Non-malignant
HCC01T_CGGAGCTGTTAAAGTG	Hepatocytes	0.0251008	Non-malignant
HCC01T_CGTCTACTCATGTGGT	Hepatocytes	0.0237788	Non-malignant
HCC01T_CTAGAGTAGCGTTTAC	Hepatocytes	0.0221717	Non-malignant
HCC01T_CTCATTAAGTTACGGG	Hepatocytes	0.0285572	Non-malignant
HCC01T_CTCGTACAGAGGTTGC	Hepatocytes	0.0261782	Non-malignant
HCC01T_CTCGTACCATCACAAC	Hepatocytes	0.0176998	Non-malignant
HCC01T_CTGAAACGTTCGTTGA	Hepatocytes	0.0246448	Non-malignant
HCC01T_CTGTGCTGTCGACTAT	Hepatocytes	0.0238734	Non-malignant
HCC01T_CTTTGCGGTTACGACT	Hepatocytes	0.021525	Non-malignant
HCC01T_GAGTCCGGTAGCTAAA	Hepatocytes	0.0201823	Non-malignant
HCC01T_GCCAAATGTTCAGACT	Hepatocytes	0.0212099	Non-malignant
HCC01T_GCGCGATGTGATAAAC	Hepatocytes	0.0260254	Non-malignant
HCC01T_GGATTACTCAAACCGT	Hepatocytes	0.0264213	Non-malignant
HCC01T_GGGAGATCAGTTAACC	Hepatocytes	0.0245722	Non-malignant
HCC01T_GGTATTGCATGACATC	Hepatocytes	0.0189535	Non-malignant
HCC01T_GTGAAGGGTCGGATCC	Hepatocytes	0.0331721	Malignant
HCC01T_TACTCGCTCCGCAGTG	Hepatocytes	0.0218069	Non-malignant
HCC01T_TATCTCAGTGGCTCCA	Hepatocytes	0.0212131	Non-malignant
HCC01T_TATTACCCACGAAATA	Hepatocytes	0.0235749	Non-malignant
HCC01T_TCGAGGCTCAGTGTTG	Hepatocytes	0.0205223	Non-malignant
HCC01T_TCTGAGAGTCTGATTG	Hepatocytes	0.0289271	Non-malignant
HCC01T_TGATTTCCATCCCATC	Hepatocytes	0.021174	Non-malignant
HCC01T_TGCTACCCACCATCCT	Hepatocytes	0.0213496	Non-malignant
HCC01T_TGGCCAGAGTACTTGC	Hepatocytes	0.0201163	Non-malignant
HCC01T_TGGCCAGTCAGCTCTC	Hepatocytes	0.0302525	Malignant
HCC02T_AAACCTGCAGCAGTTT	Hepatocytes	0.0307716	Malignant
HCC02T_AAACCTGTCAGAGCTT	Hepatocytes	0.0281892	Non-malignant
HCC02T_AAACGGGAGGAGTAGA	Hepatocytes	0.0232798	Non-malignant
HCC02T_AAACGGGCACTAAGTC	Hepatocytes	0.0317763	Malignant
HCC02T_AAACGGGCACTTCTGC	Hepatocytes	0.0311207	Malignant
HCC02T_AAAGATGAGATGGCGT	Hepatocytes	0.0310706	Malignant
HCC02T_AAAGATGCAAAGGAAG	Hepatocytes	0.029208	Non-malignant
HCC02T_AAAGATGCATATACCG	Hepatocytes	0.0313533	Malignant
HCC02T_AAAGATGTCCAACCAA	Hepatocytes	0.0299763	Malignant
HCC02T_AAAGCAAAGAGTTGGC	Hepatocytes	0.0263571	Non-malignant
HCC02T_AAAGCAAAGTCCAGGA	Hepatocytes	0.02769	Non-malignant
HCC02T_AAAGCAACAAGGTGTG	Hepatocytes	0.0329927	Malignant
HCC02T_AAAGCAACAATAAGCA	Hepatocytes	0.0289338	Non-malignant
HCC02T_AAAGCAATCATGTCCC	Hepatocytes	0.0327773	Malignant
HCC02T_AAAGCAATCGCCATAA	Hepatocytes	0.0276494	Non-malignant
HCC02T_AAAGTAGCAAGCCGCT	Hepatocytes	0.0307822	Malignant
HCC02T_AAAGTAGGTAGCGCTC	Hepatocytes	0.0300496	Malignant
HCC02T_AAAGTAGTCGCCATAA	Hepatocytes	0.0261415	Non-malignant
HCC02T_AAAGTAGTCTAACTTC	Hepatocytes	0.0240104	Non-malignant
HCC02T_AAATGCCCATGGGACA	Hepatocytes	0.0424274	Malignant
HCC02T_AAATGCCGTACCAGTT	Hepatocytes	0.0249208	Non-malignant
HCC02T_AAATGCCGTAGTACCT	Hepatocytes	0.0210089	Non-malignant
HCC02T_AAATGCCTCAAGAAGT	Hepatocytes	0.0303396	Malignant
HCC02T_AAATGCCTCACGAAGG	Hepatocytes	0.025997	Non-malignant
HCC02T_AAATGCCTCCGAGCCA	Hepatocytes	0.0272602	Non-malignant
HCC02T_AAATGCCTCTTACCGC	Hepatocytes	0.023972	Non-malignant
HCC02T_AACACGTAGATGGCGT	Hepatocytes	0.0195617	Non-malignant
HCC02T_AACACGTCACAGACAG	Hepatocytes	0.0289101	Non-malignant
HCC02T_AACACGTCAGGAACGT	Hepatocytes	0.0279222	Non-malignant
HCC02T_AACACGTGTCGCGGTT	Hepatocytes	0.0208682	Non-malignant
HCC02T_AACACGTTCAATCTCT	Hepatocytes	0.023787	Non-malignant
HCC02T_AACACGTTCCTTGGTC	Hepatocytes	0.0260478	Non-malignant
HCC02T_AACCATGCACTTAACG	Hepatocytes	0.0267739	Non-malignant
HCC02T_AACCATGCATGGTAGG	Hepatocytes	0.0299078	Malignant
HCC02T_AACCATGTCAAACCAC	Hepatocytes	0.0296233	Malignant
HCC02T_AACCGCGAGCGTTTAC	Hepatocytes	0.029903	Malignant
HCC02T_AACCGCGAGGCTCTTA	Hepatocytes	0.0356885	Malignant
HCC02T_AACCGCGTCAAGATCC	Hepatocytes	0.038849	Malignant
HCC02T_AACGTTGGTTTCCACC	Hepatocytes	0.028963	Non-malignant
HCC02T_AACGTTGTCCAGTAGT	Hepatocytes	0.025779	Non-malignant
HCC02T_AACGTTGTCGTTTATC	Hepatocytes	0.0310135	Malignant
HCC02T_AACTCAGAGACGCACA	Hepatocytes	0.0235421	Non-malignant
HCC02T_AACTCAGAGTTTAGGA	Hepatocytes	0.0325032	Malignant
HCC02T_AACTCAGCAATAGCAA	Hepatocytes	0.0272733	Non-malignant
HCC02T_AACTCAGCACCTTGTC	Hepatocytes	0.0299368	Malignant
HCC02T_AACTCAGGTGACTACT	Hepatocytes	0.0281059	Non-malignant
HCC02T_AACTCAGGTGAGTATA	Hepatocytes	0.0277448	Non-malignant
HCC02T_AACTCAGTCAGGCCCA	Hepatocytes	0.0269758	Non-malignant
HCC02T_AACTCCCAGAGGGCTT	Hepatocytes	0.0302945	Malignant
HCC02T_AACTCCCAGGGCTTCC	Hepatocytes	0.029292	Non-malignant
HCC02T_AACTCCCCAAGTACCT	Hepatocytes	0.0269835	Non-malignant
HCC02T_AACTCCCGTTCCGTCT	Hepatocytes	0.0273143	Non-malignant
HCC02T_AACTCCCTCATGTAGC	Hepatocytes	0.0238036	Non-malignant
HCC02T_AACTCCCTCCGTCATC	Hepatocytes	0.0308734	Malignant
HCC02T_AACTCCCTCCTTTCGG	Hepatocytes	0.0366469	Malignant
HCC02T_AACTCTTAGATGTGGC	Hepatocytes	0.0272572	Non-malignant
HCC02T_AACTCTTCAAGTAGTA	Hepatocytes	0.0266082	Non-malignant
HCC02T_AACTCTTGTCTAAAGA	Hepatocytes	0.0301159	Malignant
HCC02T_AACTCTTTCGCCGTGA	Hepatocytes	0.033372	Malignant
HCC02T_AACTGGTAGGGTTTCT	Hepatocytes	0.0294151	Non-malignant
HCC02T_AACTGGTAGTACTTGC	Hepatocytes	0.0259295	Non-malignant
HCC02T_AACTGGTCAACTGCTA	Hepatocytes	0.0312695	Malignant
HCC02T_AACTGGTTCTGAGGGA	Hepatocytes	0.0261304	Non-malignant
HCC02T_AACTTTCAGGGATGGG	Hepatocytes	0.026455	Non-malignant
HCC02T_AACTTTCGTGTGTGCC	Hepatocytes	0.0284938	Non-malignant
HCC02T_AACTTTCGTTCGCGAC	Hepatocytes	0.0276219	Non-malignant
HCC02T_AAGACCTAGTCCGGTC	Hepatocytes	0.0250513	Non-malignant
HCC02T_AAGCCGCAGAAGGTGA	Hepatocytes	0.0268107	Non-malignant
HCC02T_AAGCCGCAGGCGACAT	Hepatocytes	0.0263178	Non-malignant
HCC02T_AAGGAGCAGGCCATAG	Hepatocytes	0.0286577	Non-malignant
HCC02T_AAGGAGCGTTACGTCA	Hepatocytes	0.0280958	Non-malignant
HCC02T_AAGGAGCTCCTAGGGC	Hepatocytes	0.0246762	Non-malignant
HCC02T_AAGGCAGAGGCCCGTT	Hepatocytes	0.030901	Malignant
HCC02T_AAGGCAGCATCTCGCT	Hepatocytes	0.0288968	Non-malignant
HCC02T_AAGGCAGGTACAGCAG	Hepatocytes	0.0330967	Malignant
HCC02T_AAGGCAGGTGCTGTAT	Hepatocytes	0.0271753	Non-malignant
HCC02T_AAGGCAGTCCTGTAGA	Hepatocytes	0.0270949	Non-malignant
HCC02T_AAGGCAGTCGGTTCGG	Hepatocytes	0.0252703	Non-malignant
HCC02T_AAGGTTCAGCTGCGAA	Hepatocytes	0.028487	Non-malignant
HCC02T_AAGGTTCAGGTGATTA	Hepatocytes	0.0335678	Malignant
HCC02T_AAGGTTCCAAGCGAGT	Hepatocytes	0.0318626	Malignant
HCC02T_AAGGTTCCAATCGGTT	Hepatocytes	0.0269741	Non-malignant
HCC02T_AAGGTTCGTAGAGCTG	Hepatocytes	0.0344252	Malignant
HCC02T_AAGTCTGCAATAGCAA	Hepatocytes	0.0279329	Non-malignant
HCC02T_AAGTCTGCATATACGC	Hepatocytes	0.0162941	Non-malignant
HCC02T_AAGTCTGGTCTCCATC	Hepatocytes	0.0278668	Non-malignant
HCC02T_AAGTCTGTCACCCTCA	Hepatocytes	0.0298456	Malignant
HCC02T_AAGTCTGTCTTGGGTA	Hepatocytes	0.0239993	Non-malignant
HCC02T_AATCCAGAGACCACGA	Hepatocytes	0.0303033	Malignant
HCC02T_AATCCAGGTACCAGTT	Hepatocytes	0.0312725	Malignant
HCC02T_AATCCAGTCCTAGTGA	Hepatocytes	0.0278997	Non-malignant
HCC02T_AATCCAGTCGTCGTTC	Hepatocytes	0.0358188	Malignant
HCC02T_ACACCAAGTAAGTGGC	Hepatocytes	0.0275859	Non-malignant
HCC02T_ACACCAAGTACAAGTA	Hepatocytes	0.0280433	Non-malignant
HCC02T_ACACCAAGTCTCATCC	Hepatocytes	0.0283874	Non-malignant
HCC02T_ACACCAATCATGCATG	Hepatocytes	0.0281307	Non-malignant
HCC02T_ACACCAATCTGCGGCA	Hepatocytes	0.0308557	Malignant
HCC02T_ACACCAATCTTCTGGC	Hepatocytes	0.0275166	Non-malignant
HCC02T_ACACCCTAGCCAGAAC	Hepatocytes	0.0287357	Non-malignant
HCC02T_ACACCCTAGTGTGGCA	Hepatocytes	0.0237723	Non-malignant
HCC02T_ACACCCTGTTCGGCAC	Hepatocytes	0.0254494	Non-malignant
HCC02T_ACACCCTTCTACTCAT	Hepatocytes	0.02235	Non-malignant
HCC02T_ACACCCTTCTGGGCCA	Hepatocytes	0.0264137	Non-malignant
HCC02T_ACACCGGCATATACGC	Hepatocytes	0.030033	Malignant
HCC02T_ACACTGAAGAAGGCCT	Hepatocytes	0.025427	Non-malignant
HCC02T_ACACTGACATGACATC	Hepatocytes	0.0286258	Non-malignant
HCC02T_ACACTGAGTCCGAATT	Hepatocytes	0.0250041	Non-malignant
HCC02T_ACACTGAGTCGTTGTA	Hepatocytes	0.02625	Non-malignant
HCC02T_ACACTGATCACGGTTA	Hepatocytes	0.0240077	Non-malignant
HCC02T_ACAGCCGAGAAACCTA	Hepatocytes	0.0277597	Non-malignant
HCC02T_ACAGCCGGTCTCAACA	Hepatocytes	0.0272624	Non-malignant
HCC02T_ACAGCCGGTTCTGTTT	Hepatocytes	0.0172676	Non-malignant
HCC02T_ACAGCCGTCACCATAG	Hepatocytes	0.033992	Malignant
HCC02T_ACAGCCGTCCCTCTTT	Hepatocytes	0.0270856	Non-malignant
HCC02T_ACAGCTAAGGTGCACA	Hepatocytes	0.0296412	Malignant
HCC02T_ACAGCTACAAGCTGTT	Hepatocytes	0.0284872	Non-malignant
HCC02T_ACAGCTACAGTATAAG	Hepatocytes	0.0280778	Non-malignant
HCC02T_ACAGCTAGTCAGAAGC	Hepatocytes	0.0265526	Non-malignant
HCC02T_ACATCAGAGGGAACGG	Hepatocytes	0.026868	Non-malignant
HCC02T_ACATCAGCAATAACGA	Hepatocytes	0.0285147	Non-malignant
HCC02T_ACATCAGCATTCCTCG	Hepatocytes	0.0298269	Malignant
HCC02T_ACATCAGGTATGAATG	Hepatocytes	0.0307225	Malignant
HCC02T_ACATCAGTCACGACTA	Hepatocytes	0.0309626	Malignant
HCC02T_ACATCAGTCTGGTTCC	Hepatocytes	0.0275394	Non-malignant
HCC02T_ACATCAGTCTGTCTAT	Hepatocytes	0.0252734	Non-malignant
HCC02T_ACATGGTAGTGTCCCG	Hepatocytes	0.0237729	Non-malignant
HCC02T_ACATGGTCAAGGTTTC	Hepatocytes	0.0269109	Non-malignant
HCC02T_ACATGGTCACTAAGTC	Hepatocytes	0.0250317	Non-malignant
HCC02T_ACATGGTCATCGACGC	Hepatocytes	0.027962	Non-malignant
HCC02T_ACATGGTCATGTTCCC	Hepatocytes	0.0237521	Non-malignant
HCC02T_ACATGGTGTACTCAAC	Hepatocytes	0.0274481	Non-malignant
HCC02T_ACATGGTGTCTAAAGA	Hepatocytes	0.0290104	Non-malignant
HCC02T_ACATGGTTCGCAGGCT	Hepatocytes	0.0286118	Non-malignant
HCC02T_ACATGGTTCTTCCTTC	Hepatocytes	0.0299521	Malignant
HCC02T_ACCAGTACACAAGTAA	Hepatocytes	0.0291959	Non-malignant
HCC02T_ACCAGTAGTACATGTC	Hepatocytes	0.0234157	Non-malignant
HCC02T_ACCAGTATCAGTTGAC	Hepatocytes	0.0349379	Malignant
HCC02T_ACCAGTATCCAGATCA	Hepatocytes	0.0216835	Non-malignant
HCC02T_ACCAGTATCCGCGCAA	Hepatocytes	0.0261241	Non-malignant
HCC02T_ACCCACTTCATGTAGC	Hepatocytes	0.0282819	Non-malignant
HCC02T_ACCGTAACATATGGTC	Hepatocytes	0.0287512	Non-malignant
HCC02T_ACCGTAAGTGACTACT	Hepatocytes	0.0325168	Malignant
HCC02T_ACCGTAAGTTATTCTC	Hepatocytes	0.0319543	Malignant
HCC02T_ACCGTAATCGCTTGTC	Hepatocytes	0.028814	Non-malignant
HCC02T_ACCGTAATCGTGGTCG	Hepatocytes	0.0275074	Non-malignant
HCC02T_ACCGTAATCTTACCGC	Hepatocytes	0.0237127	Non-malignant
HCC02T_ACCTTTAGTTTGCATG	Hepatocytes	0.0280588	Non-malignant
HCC02T_ACGAGCCAGAGCCCAA	Hepatocytes	0.0304113	Malignant
HCC02T_ACGAGCCAGGCAGGTT	Hepatocytes	0.0454136	Malignant
HCC02T_ACGAGCCGTGTTCTTT	Hepatocytes	0.0276763	Non-malignant
HCC02T_ACGAGGAAGAGACTAT	Hepatocytes	0.0312003	Malignant
HCC02T_ACGAGGAAGCCTATGT	Hepatocytes	0.0310039	Malignant
HCC02T_ACGAGGACACCCTATC	Hepatocytes	0.0347845	Malignant
HCC02T_ACGAGGACAGTAAGCG	Hepatocytes	0.0282997	Non-malignant
HCC02T_ACGAGGACATCCTAGA	Hepatocytes	0.0251655	Non-malignant
HCC02T_ACGAGGACATGCTAGT	Hepatocytes	0.0282599	Non-malignant
HCC02T_ACGAGGAGTAATAGCA	Hepatocytes	0.0307013	Malignant
HCC02T_ACGAGGATCATCTGCC	Hepatocytes	0.036839	Malignant
HCC02T_ACGAGGATCTGTCCGT	Hepatocytes	0.0243691	Non-malignant
HCC02T_ACGATACAGCCGATTT	Hepatocytes	0.0284389	Non-malignant
HCC02T_ACGATACAGCGCTCCA	Hepatocytes	0.025407	Non-malignant
HCC02T_ACGATACAGGGTCTCC	Hepatocytes	0.0236378	Non-malignant
HCC02T_ACGATACCAAGGTTTC	Hepatocytes	0.0302576	Malignant
HCC02T_ACGATACCATGTCTCC	Hepatocytes	0.0275861	Non-malignant
HCC02T_ACGATACGTGCACCAC	Hepatocytes	0.0238694	Non-malignant
HCC02T_ACGATACGTTGGACCC	Hepatocytes	0.0265608	Non-malignant
HCC02T_ACGATACTCACAGTAC	Hepatocytes	0.0265558	Non-malignant
HCC02T_ACGATACTCCTGCTTG	Hepatocytes	0.032707	Malignant
HCC02T_ACGATACTCGCCATAA	Hepatocytes	0.0257381	Non-malignant
HCC02T_ACGATACTCTTCAACT	Hepatocytes	0.0332724	Malignant
HCC02T_ACGATGTAGAGCCTAG	Hepatocytes	0.0404113	Malignant
HCC02T_ACGATGTTCTTGAGAC	Hepatocytes	0.026946	Non-malignant
HCC02T_ACGCAGCGTAAAGGAG	Hepatocytes	0.0300549	Malignant
HCC02T_ACGCAGCTCGGTGTCG	Hepatocytes	0.0264964	Non-malignant
HCC02T_ACGCAGCTCTTGAGAC	Hepatocytes	0.0262153	Non-malignant
HCC02T_ACGCCAGCACACGCTG	Hepatocytes	0.0267667	Non-malignant
HCC02T_ACGCCAGCACGTCAGC	Hepatocytes	0.0254077	Non-malignant
HCC02T_ACGCCAGGTCTGCAAT	Hepatocytes	0.0281883	Non-malignant
HCC02T_ACGCCGAAGGCTCATT	Hepatocytes	0.0239448	Non-malignant
HCC02T_ACGCCGAAGTACACCT	Hepatocytes	0.0264419	Non-malignant
HCC02T_ACGCCGAAGTGCGATG	Hepatocytes	0.0220947	Non-malignant
HCC02T_ACGCCGACAGCCACCA	Hepatocytes	0.0202274	Non-malignant
HCC02T_ACGCCGACATGGTAGG	Hepatocytes	0.0289017	Non-malignant
HCC02T_ACGCCGAGTGATGTGG	Hepatocytes	0.0280588	Non-malignant
HCC02T_ACGCCGAGTTATCACG	Hepatocytes	0.0312474	Malignant
HCC02T_ACGCCGATCCATGAAC	Hepatocytes	0.0268749	Non-malignant
HCC02T_ACGCCGATCCTTAATC	Hepatocytes	0.0266365	Non-malignant
HCC02T_ACGCCGATCTGCAGTA	Hepatocytes	0.0316293	Malignant
HCC02T_ACGGAGACAACACGCC	Hepatocytes	0.0270761	Non-malignant
HCC02T_ACGGCCACATACGCTA	Hepatocytes	0.0283119	Non-malignant
HCC02T_ACGGGCTAGATCCGAG	Hepatocytes	0.0290589	Non-malignant
HCC02T_ACGGGCTAGCTTCGCG	Hepatocytes	0.025386	Non-malignant
HCC02T_ACGGGCTAGTTCGATC	Hepatocytes	0.0276056	Non-malignant
HCC02T_ACGGGCTCAACTTGAC	Hepatocytes	0.0278209	Non-malignant
HCC02T_ACGGGCTCACAACGCC	Hepatocytes	0.0277316	Non-malignant
HCC02T_ACGGGCTGTTATGCGT	Hepatocytes	0.0318466	Malignant
HCC02T_ACGGGCTGTTGGACCC	Hepatocytes	0.0234542	Non-malignant
HCC02T_ACGGGCTGTTGTCTTT	Hepatocytes	0.0281157	Non-malignant
HCC02T_ACGGGCTTCTGGGCCA	Hepatocytes	0.0307889	Malignant
HCC02T_ACGGGTCAGATCCCAT	Hepatocytes	0.0290469	Non-malignant
HCC02T_ACGGGTCCAATGACCT	Hepatocytes	0.0272984	Non-malignant
HCC02T_ACGGGTCGTTATCACG	Hepatocytes	0.0238145	Non-malignant
HCC02T_ACGGGTCTCCTCATTA	Hepatocytes	0.0274998	Non-malignant
HCC02T_ACGGGTCTCCTTTCTC	Hepatocytes	0.0287422	Non-malignant
HCC02T_ACGTCAAAGCGTTCCG	Hepatocytes	0.0272174	Non-malignant
HCC02T_ACGTCAAGTTGATTGC	Hepatocytes	0.0243107	Non-malignant
HCC02T_ACGTCAATCTCGCTTG	Hepatocytes	0.0287698	Non-malignant
HCC02T_ACGTCAATCTTCTGGC	Hepatocytes	0.0258694	Non-malignant
HCC02T_ACTATCTAGTTGAGTA	Hepatocytes	0.0281059	Non-malignant
HCC02T_ACTATCTCACAGAGGT	Hepatocytes	0.0308071	Malignant
HCC02T_ACTATCTCACATCCAA	Hepatocytes	0.0309103	Malignant
HCC02T_ACTATCTCACGACTCG	Hepatocytes	0.029247	Non-malignant
HCC02T_ACTATCTCAGATGGCA	Hepatocytes	0.0206802	Non-malignant
HCC02T_ACTATCTTCATTTGGG	Hepatocytes	0.0296982	Malignant
HCC02T_ACTGAACAGAAGATTC	Hepatocytes	0.0287775	Non-malignant
HCC02T_ACTGAACAGACCTTTG	Hepatocytes	0.0319508	Malignant
HCC02T_ACTGAACAGGCGATAC	Hepatocytes	0.0295428	Non-malignant
HCC02T_ACTGAACCAGGAATGC	Hepatocytes	0.0324982	Malignant
HCC02T_ACTGAACGTATGCTTG	Hepatocytes	0.0279108	Non-malignant
HCC02T_ACTGAACGTCTGATTG	Hepatocytes	0.0284212	Non-malignant
HCC02T_ACTGAACGTTGTGGAG	Hepatocytes	0.0319337	Malignant
HCC02T_ACTGAACTCCGCGCAA	Hepatocytes	0.0274413	Non-malignant
HCC02T_ACTGAACTCGTAGATC	Hepatocytes	0.0294613	Non-malignant
HCC02T_ACTGAACTCTAAGCCA	Hepatocytes	0.0338685	Malignant
HCC02T_ACTGAGTGTGGGTATG	Hepatocytes	0.0312539	Malignant
HCC02T_ACTGAGTTCGCCGTGA	Hepatocytes	0.0335218	Malignant
HCC02T_ACTGATGAGGCTATCT	Hepatocytes	0.029696	Malignant
HCC02T_ACTGATGCAGCCTTGG	Hepatocytes	0.0275689	Non-malignant
HCC02T_ACTGATGCAGGCGATA	Hepatocytes	0.0302155	Malignant
HCC02T_ACTGATGTCCAATGGT	Hepatocytes	0.0271928	Non-malignant
HCC02T_ACTGATGTCTGCTTGC	Hepatocytes	0.024493	Non-malignant
HCC02T_ACTGCTCAGCTGCAAG	Hepatocytes	0.0350669	Malignant
HCC02T_ACTGTCCCACCTCGTT	Hepatocytes	0.0324024	Malignant
HCC02T_ACTGTCCCAGCGTTCG	Hepatocytes	0.0329348	Malignant
HCC02T_ACTGTCCCAGGTCCAC	Hepatocytes	0.0289898	Non-malignant
HCC02T_ACTGTCCTCAAGAAGT	Hepatocytes	0.0269933	Non-malignant
HCC02T_ACTGTCCTCCCAACGG	Hepatocytes	0.0290193	Non-malignant
HCC02T_ACTGTCCTCCTCCTAG	Hepatocytes	0.0255882	Non-malignant
HCC02T_ACTTACTCATATACCG	Hepatocytes	0.0257236	Non-malignant
HCC02T_ACTTACTGTCATCGGC	Hepatocytes	0.0283734	Non-malignant
HCC02T_ACTTACTTCGACAGCC	Hepatocytes	0.0312307	Malignant
HCC02T_ACTTGTTAGAGCTTCT	Hepatocytes	0.0336826	Malignant
HCC02T_ACTTGTTGTCTTGTCC	Hepatocytes	0.0301181	Malignant
HCC02T_ACTTGTTGTGCATCTA	Hepatocytes	0.0322797	Malignant
HCC02T_ACTTGTTTCAGGCGAA	Hepatocytes	0.0279641	Non-malignant
HCC02T_ACTTGTTTCGGCCGAT	Hepatocytes	0.0311337	Malignant
HCC02T_ACTTTCAAGACTGTAA	Hepatocytes	0.0319156	Malignant
HCC02T_ACTTTCAAGCTAAGAT	Hepatocytes	0.0249266	Non-malignant
HCC02T_ACTTTCACAACAACCT	Hepatocytes	0.0300779	Malignant
HCC02T_ACTTTCACATCGGGTC	Hepatocytes	0.0237342	Non-malignant
HCC02T_ACTTTCACATGCTAGT	Hepatocytes	0.0258246	Non-malignant
HCC02T_ACTTTCAGTCCGAATT	Hepatocytes	0.0289296	Non-malignant
HCC02T_ACTTTCAGTCTCTCTG	Hepatocytes	0.0305161	Malignant
HCC02T_AGAATAGCAATAAGCA	Hepatocytes	0.0313983	Malignant
HCC02T_AGAATAGCAGGCAGTA	Hepatocytes	0.0268302	Non-malignant
HCC02T_AGAATAGGTAATTGGA	Hepatocytes	0.026606	Non-malignant
HCC02T_AGAATAGGTGCCTTGG	Hepatocytes	0.026268	Non-malignant
HCC02T_AGAATAGGTTCGTCTC	Hepatocytes	0.0278293	Non-malignant
HCC02T_AGAATAGTCGCGCCAA	Hepatocytes	0.0274917	Non-malignant
HCC02T_AGACGTTAGTACGCGA	Hepatocytes	0.0262434	Non-malignant
HCC02T_AGACGTTGTCTCCCTA	Hepatocytes	0.0313595	Malignant
HCC02T_AGAGCGAAGGTGCACA	Hepatocytes	0.0297257	Malignant
HCC02T_AGAGCGACAAGACGTG	Hepatocytes	0.0356288	Malignant
HCC02T_AGAGCGACATATGAGA	Hepatocytes	0.035197	Malignant
HCC02T_AGAGCGACATCGTCGG	Hepatocytes	0.0269622	Non-malignant
HCC02T_AGAGCTTAGAGTCGGT	Hepatocytes	0.0263863	Non-malignant
HCC02T_AGAGCTTAGATCCCGC	Hepatocytes	0.0261904	Non-malignant
HCC02T_AGAGCTTAGCCTATGT	Hepatocytes	0.0273726	Non-malignant
HCC02T_AGAGCTTCAAGGTTCT	Hepatocytes	0.0288022	Non-malignant
HCC02T_AGAGCTTTCAGCTTAG	Hepatocytes	0.0244526	Non-malignant
HCC02T_AGAGCTTTCTATCCTA	Hepatocytes	0.0295467	Non-malignant
HCC02T_AGAGTGGAGGTGATAT	Hepatocytes	0.0266518	Non-malignant
HCC02T_AGAGTGGCAAGCCGTC	Hepatocytes	0.0259522	Non-malignant
HCC02T_AGAGTGGCAATGGAGC	Hepatocytes	0.0248752	Non-malignant
HCC02T_AGAGTGGCATATACCG	Hepatocytes	0.0273387	Non-malignant
HCC02T_AGATCTGCAAGAAGAG	Hepatocytes	0.0333309	Malignant
HCC02T_AGATCTGCAGTATGCT	Hepatocytes	0.0268568	Non-malignant
HCC02T_AGATCTGGTTCTGAAC	Hepatocytes	0.0283927	Non-malignant
HCC02T_AGATCTGTCTTGCAAG	Hepatocytes	0.0267221	Non-malignant
HCC02T_AGATTGCAGTCCCACG	Hepatocytes	0.029163	Non-malignant
HCC02T_AGATTGCGTGACTCAT	Hepatocytes	0.0313523	Malignant
HCC02T_AGATTGCGTTGTGGCC	Hepatocytes	0.0299661	Malignant
HCC02T_AGATTGCTCAGATAAG	Hepatocytes	0.0280975	Non-malignant
HCC02T_AGATTGCTCCTCAATT	Hepatocytes	0.0297111	Malignant
HCC02T_AGCAGCCCAATCTACG	Hepatocytes	0.0259448	Non-malignant
HCC02T_AGCAGCCGTGAGCGAT	Hepatocytes	0.0280685	Non-malignant
HCC02T_AGCAGCCTCCTTGCCA	Hepatocytes	0.0249579	Non-malignant
HCC02T_AGCAGCCTCTACCTGC	Hepatocytes	0.026654	Non-malignant
HCC02T_AGCATACCAGCCTATA	Hepatocytes	0.0294325	Non-malignant
HCC02T_AGCATACGTCGTTGTA	Hepatocytes	0.0293506	Non-malignant
HCC02T_AGCCTAAAGAGTACCG	Hepatocytes	0.0284329	Non-malignant
HCC02T_AGCCTAACAAGGTTTC	Hepatocytes	0.0276097	Non-malignant
HCC02T_AGCCTAACACCGTTGG	Hepatocytes	0.0271598	Non-malignant
HCC02T_AGCCTAAGTACAAGTA	Hepatocytes	0.0303461	Malignant
HCC02T_AGCCTAAGTCAATGTC	Hepatocytes	0.0289694	Non-malignant
HCC02T_AGCCTAAGTCTTTCAT	Hepatocytes	0.0260091	Non-malignant
HCC02T_AGCCTAATCCAGATCA	Hepatocytes	0.0290426	Non-malignant
HCC02T_AGCCTAATCGTGGACC	Hepatocytes	0.0303997	Malignant
HCC02T_AGCGGTCAGAAGAAGC	Hepatocytes	0.0236422	Non-malignant
HCC02T_AGCGGTCCAGAGCCAA	Hepatocytes	0.0311269	Malignant
HCC02T_AGCGGTCGTTAAGACA	Hepatocytes	0.0257386	Non-malignant
HCC02T_AGCGGTCTCTACTCAT	Hepatocytes	0.0665021	Malignant
HCC02T_AGCGGTCTCTGCGGCA	Hepatocytes	0.0299414	Malignant
HCC02T_AGCGTATCAATCGGTT	Hepatocytes	0.0302988	Malignant
HCC02T_AGCGTATCACAGATTC	Hepatocytes	0.0273525	Non-malignant
HCC02T_AGCGTATCACTCGACG	Hepatocytes	0.0310815	Malignant
HCC02T_AGCGTATGTGACGCCT	Hepatocytes	0.0303675	Malignant
HCC02T_AGCGTCGAGATCCCAT	Hepatocytes	0.0226652	Non-malignant
HCC02T_AGCGTCGAGTATTGGA	Hepatocytes	0.0276439	Non-malignant
HCC02T_AGCGTCGGTACCGTTA	Hepatocytes	0.0262368	Non-malignant
HCC02T_AGCGTCGTCCTCCTAG	Hepatocytes	0.031696	Malignant
HCC02T_AGCGTCGTCTTCGGTC	Hepatocytes	0.0263333	Non-malignant
HCC02T_AGCTCCTAGAAGGGTA	Hepatocytes	0.033858	Malignant
HCC02T_AGCTCTCAGCTATGCT	Hepatocytes	0.0356811	Malignant
HCC02T_AGCTCTCCAAACTGTC	Hepatocytes	0.0288331	Non-malignant
HCC02T_AGCTCTCTCCTTGGTC	Hepatocytes	0.0252638	Non-malignant
HCC02T_AGCTTGAAGCACCGCT	Hepatocytes	0.0272641	Non-malignant
HCC02T_AGCTTGAAGGAGTACC	Hepatocytes	0.0287236	Non-malignant
HCC02T_AGCTTGAAGGCCGAAT	Hepatocytes	0.0459228	Malignant
HCC02T_AGCTTGAAGTCCTCCT	Hepatocytes	0.0254383	Non-malignant
HCC02T_AGCTTGACACATTCGA	Hepatocytes	0.022375	Non-malignant
HCC02T_AGCTTGACACTGTCGG	Hepatocytes	0.031806	Malignant
HCC02T_AGCTTGAGTAAGAGAG	Hepatocytes	0.0263254	Non-malignant
HCC02T_AGCTTGAGTTGGTTTG	Hepatocytes	0.0345683	Malignant
HCC02T_AGCTTGATCACAACGT	Hepatocytes	0.0273458	Non-malignant
HCC02T_AGCTTGATCACTGGGC	Hepatocytes	0.0275693	Non-malignant
HCC02T_AGCTTGATCGAATCCA	Hepatocytes	0.0251039	Non-malignant
HCC02T_AGGCCACTCAGGTTCA	Hepatocytes	0.0199175	Non-malignant
HCC02T_AGGCCGTAGGCGCTCT	Hepatocytes	0.0236256	Non-malignant
HCC02T_AGGCCGTAGGGATACC	Hepatocytes	0.0257934	Non-malignant
HCC02T_AGGCCGTCACCTTGTC	Hepatocytes	0.0316665	Malignant
HCC02T_AGGCCGTCAGAAGCAC	Hepatocytes	0.0292217	Non-malignant
HCC02T_AGGCCGTCAGATGGGT	Hepatocytes	0.029182	Non-malignant
HCC02T_AGGCCGTGTAATAGCA	Hepatocytes	0.038421	Malignant
HCC02T_AGGCCGTGTCAAGCGA	Hepatocytes	0.0277831	Non-malignant
HCC02T_AGGGAGTCAAACCCAT	Hepatocytes	0.0289771	Non-malignant
HCC02T_AGGGAGTCACTCGACG	Hepatocytes	0.022765	Non-malignant
HCC02T_AGGGAGTGTCCTCTTG	Hepatocytes	0.0278705	Non-malignant
HCC02T_AGGGAGTTCAACACTG	Hepatocytes	0.0304302	Malignant
HCC02T_AGGGAGTTCATCGGAT	Hepatocytes	0.0311723	Malignant
HCC02T_AGGGATGAGGACTGGT	Hepatocytes	0.0307304	Malignant
HCC02T_AGGGATGAGGGTATCG	Hepatocytes	0.031305	Malignant
HCC02T_AGGGATGGTAGCGATG	Hepatocytes	0.0155745	Non-malignant
HCC02T_AGGGATGGTTATCCGA	Hepatocytes	0.0236578	Non-malignant
HCC02T_AGGGATGTCCCGACTT	Hepatocytes	0.0241283	Non-malignant
HCC02T_AGGGTGACACATCTTT	Hepatocytes	0.0313935	Malignant
HCC02T_AGGGTGACAGGTCCAC	Hepatocytes	0.0300225	Malignant
HCC02T_AGGGTGAGTAGGAGTC	Hepatocytes	0.0175054	Non-malignant
HCC02T_AGGGTGAGTCAAACTC	Hepatocytes	0.0260346	Non-malignant
HCC02T_AGGGTGAGTTAAGATG	Hepatocytes	0.030686	Malignant
HCC02T_AGGGTGATCATGCATG	Hepatocytes	0.0237111	Non-malignant
HCC02T_AGGTCATAGGGCATGT	Hepatocytes	0.0285071	Non-malignant
HCC02T_AGGTCATGTCGGCTCA	Hepatocytes	0.0245711	Non-malignant
HCC02T_AGGTCATGTGGGTATG	Hepatocytes	0.0265896	Non-malignant
HCC02T_AGGTCCGCAGTAAGCG	Hepatocytes	0.0270452	Non-malignant
HCC02T_AGGTCCGGTGAACCTT	Hepatocytes	0.0292085	Non-malignant
HCC02T_AGTAGTCCACGGTAAG	Hepatocytes	0.0257153	Non-malignant
HCC02T_AGTAGTCCATCGATGT	Hepatocytes	0.0249232	Non-malignant
HCC02T_AGTAGTCCATTACGAC	Hepatocytes	0.0230252	Non-malignant
HCC02T_AGTAGTCGTTGACGTT	Hepatocytes	0.0311247	Malignant
HCC02T_AGTCTTTAGACTGGGT	Hepatocytes	0.0607828	Malignant
HCC02T_AGTCTTTCACATTCGA	Hepatocytes	0.0251367	Non-malignant
HCC02T_AGTCTTTGTCATGCAT	Hepatocytes	0.0289773	Non-malignant
HCC02T_AGTCTTTGTGGCTCCA	Hepatocytes	0.0286316	Non-malignant
HCC02T_AGTCTTTTCAACGAAA	Hepatocytes	0.0198163	Non-malignant
HCC02T_AGTGAGGCAAGTACCT	Hepatocytes	0.0317305	Malignant
HCC02T_AGTGAGGCAGGAATCG	Hepatocytes	0.0308809	Malignant
HCC02T_AGTGAGGCATCGGAAG	Hepatocytes	0.0296433	Malignant
HCC02T_AGTGAGGTCCCAACGG	Hepatocytes	0.0305766	Malignant
HCC02T_AGTGAGGTCCGTAGGC	Hepatocytes	0.0321306	Malignant
HCC02T_AGTGGGACACAACTGT	Hepatocytes	0.0196604	Non-malignant
HCC02T_AGTGTCACAATCCAAC	Hepatocytes	0.026123	Non-malignant
HCC02T_AGTGTCATCAGCGATT	Hepatocytes	0.0288888	Non-malignant
HCC02T_AGTGTCATCATGGTCA	Hepatocytes	0.0261333	Non-malignant
HCC02T_AGTTGGTCAAGTACCT	Hepatocytes	0.022851	Non-malignant
HCC02T_AGTTGGTGTAGAGGAA	Hepatocytes	0.0231507	Non-malignant
HCC02T_AGTTGGTGTGCCTTGG	Hepatocytes	0.0260386	Non-malignant
HCC02T_ATAACGCAGGCGATAC	Hepatocytes	0.0278005	Non-malignant
HCC02T_ATAACGCCACAGAGGT	Hepatocytes	0.0265317	Non-malignant
HCC02T_ATAACGCCAGCGATCC	Hepatocytes	0.0320358	Malignant
HCC02T_ATAACGCGTCCAAGTT	Hepatocytes	0.0310215	Malignant
HCC02T_ATAACGCGTGGTCCGT	Hepatocytes	0.0232108	Non-malignant
HCC02T_ATAACGCGTTGGTAAA	Hepatocytes	0.030781	Malignant
HCC02T_ATAACGCTCAGGCCCA	Hepatocytes	0.0282063	Non-malignant
HCC02T_ATAACGCTCATTGCGA	Hepatocytes	0.0215764	Non-malignant
HCC02T_ATAACGCTCGATGAGG	Hepatocytes	0.0280293	Non-malignant
HCC02T_ATAACGCTCGTCGTTC	Hepatocytes	0.0242005	Non-malignant
HCC02T_ATAAGAGAGATTACCC	Hepatocytes	0.0253785	Non-malignant
HCC02T_ATAAGAGAGGGCATGT	Hepatocytes	0.030351	Malignant
HCC02T_ATAAGAGCACAACGTT	Hepatocytes	0.0229423	Non-malignant
HCC02T_ATAAGAGCAGGGTACA	Hepatocytes	0.0271351	Non-malignant
HCC02T_ATAAGAGGTACAAGTA	Hepatocytes	0.0159017	Non-malignant
HCC02T_ATAAGAGGTAGTACCT	Hepatocytes	0.0284368	Non-malignant
HCC02T_ATAAGAGTCCCTGACT	Hepatocytes	0.0261111	Non-malignant
HCC02T_ATAAGAGTCTTATCTG	Hepatocytes	0.0274756	Non-malignant
HCC02T_ATAGACCTCTACGAGT	Hepatocytes	0.0338096	Malignant
HCC02T_ATCACGAAGCACACAG	Hepatocytes	0.0278609	Non-malignant
HCC02T_ATCACGACACATGGGA	Hepatocytes	0.0290181	Non-malignant
HCC02T_ATCACGACACATTCGA	Hepatocytes	0.0292692	Non-malignant
HCC02T_ATCACGACAGCCTTGG	Hepatocytes	0.0291118	Non-malignant
HCC02T_ATCACGACATGTCTCC	Hepatocytes	0.0295522	Non-malignant
HCC02T_ATCACGAGTCCGAAGA	Hepatocytes	0.0319037	Malignant
HCC02T_ATCACGAGTTGTCGCG	Hepatocytes	0.0256381	Non-malignant
HCC02T_ATCACGATCAAACCAC	Hepatocytes	0.0322653	Malignant
HCC02T_ATCATCTCAAACCTAC	Hepatocytes	0.025572	Non-malignant
HCC02T_ATCATCTGTTCAGCGC	Hepatocytes	0.0285178	Non-malignant
HCC02T_ATCATCTGTTGTGGCC	Hepatocytes	0.0283825	Non-malignant
HCC02T_ATCATCTTCACAATGC	Hepatocytes	0.0292586	Non-malignant
HCC02T_ATCATGGGTGTCTGAT	Hepatocytes	0.0280049	Non-malignant
HCC02T_ATCATGGTCCGATATG	Hepatocytes	0.0264411	Non-malignant
HCC02T_ATCCACCCAGTAAGCG	Hepatocytes	0.0241072	Non-malignant
HCC02T_ATCCACCGTTTGGCGC	Hepatocytes	0.0340092	Malignant
HCC02T_ATCCACCTCACTGGGC	Hepatocytes	0.0300459	Malignant
HCC02T_ATCCACCTCTTATCTG	Hepatocytes	0.0298849	Malignant
HCC02T_ATCCGAAAGTGTCCAT	Hepatocytes	0.0337745	Malignant
HCC02T_ATCCGAAAGTGTCCCG	Hepatocytes	0.030352	Malignant
HCC02T_ATCCGAAGTATAAACG	Hepatocytes	0.0292298	Non-malignant
HCC02T_ATCCGAAGTGCGAAAC	Hepatocytes	0.0295546	Malignant
HCC02T_ATCCGAATCTGATTCT	Hepatocytes	0.0285468	Non-malignant
HCC02T_ATCGAGTAGCGTGAGT	Hepatocytes	0.0295498	Non-malignant
HCC02T_ATCGAGTCACAGACTT	Hepatocytes	0.0284407	Non-malignant
HCC02T_ATCGAGTGTAAGCACG	Hepatocytes	0.0289143	Non-malignant
HCC02T_ATCGAGTGTAAGGGAA	Hepatocytes	0.0299506	Malignant
HCC02T_ATCGAGTGTTCGTCTC	Hepatocytes	0.0249125	Non-malignant
HCC02T_ATCGAGTTCACAACGT	Hepatocytes	0.0247029	Non-malignant
HCC02T_ATCGAGTTCGGAGCAA	Hepatocytes	0.0279192	Non-malignant
HCC02T_ATCTACTCAACTGCTA	Hepatocytes	0.02424	Non-malignant
HCC02T_ATCTACTCACCCTATC	Hepatocytes	0.026872	Non-malignant
HCC02T_ATCTACTGTATTCTCT	Hepatocytes	0.0292935	Non-malignant
HCC02T_ATCTACTGTCATCCCT	Hepatocytes	0.03556	Malignant
HCC02T_ATCTACTGTCCGTCAG	Hepatocytes	0.0262828	Non-malignant
HCC02T_ATCTACTGTTACGCGC	Hepatocytes	0.0343426	Malignant
HCC02T_ATCTACTTCCTACAGA	Hepatocytes	0.0302596	Malignant
HCC02T_ATCTGCCAGGTGACCA	Hepatocytes	0.0278702	Non-malignant
HCC02T_ATCTGCCAGTACGTAA	Hepatocytes	0.0257879	Non-malignant
HCC02T_ATCTGCCCACGGTAGA	Hepatocytes	0.0247042	Non-malignant
HCC02T_ATCTGCCGTCCTCCAT	Hepatocytes	0.0314183	Malignant
HCC02T_ATCTGCCGTGCAGTAG	Hepatocytes	0.0237279	Non-malignant
HCC02T_ATCTGCCTCGGTGTCG	Hepatocytes	0.0307608	Malignant
HCC02T_ATGAGGGAGGCTACGA	Hepatocytes	0.0280381	Non-malignant
HCC02T_ATGAGGGCAAACTGTC	Hepatocytes	0.0274839	Non-malignant
HCC02T_ATGAGGGGTACCGTAT	Hepatocytes	0.0277214	Non-malignant
HCC02T_ATGAGGGGTACTCGCG	Hepatocytes	0.0243305	Non-malignant
HCC02T_ATGAGGGGTGAGGGAG	Hepatocytes	0.0362112	Malignant
HCC02T_ATGAGGGTCTAGCACA	Hepatocytes	0.0257889	Non-malignant
HCC02T_ATGAGGGTCTTAGAGC	Hepatocytes	0.0352181	Malignant
HCC02T_ATGAGGGTCTTGTATC	Hepatocytes	0.0395446	Malignant
HCC02T_ATGCGATAGAAACCAT	Hepatocytes	0.0322287	Malignant
HCC02T_ATGCGATGTAAACGCG	Hepatocytes	0.0302602	Malignant
HCC02T_ATGTGTGAGACGACGT	Hepatocytes	0.0290837	Non-malignant
HCC02T_ATGTGTGAGGAACTGC	Hepatocytes	0.0253498	Non-malignant
HCC02T_ATGTGTGAGGGTATCG	Hepatocytes	0.0287108	Non-malignant
HCC02T_ATGTGTGCAGAAGCAC	Hepatocytes	0.0356573	Malignant
HCC02T_ATGTGTGGTCCGTTAA	Hepatocytes	0.0305257	Malignant
HCC02T_ATTACTCAGCGCCTTG	Hepatocytes	0.0282135	Non-malignant
HCC02T_ATTACTCAGTCAAGCG	Hepatocytes	0.0304997	Malignant
HCC02T_ATTACTCGTAGGCATG	Hepatocytes	0.0308272	Malignant
HCC02T_ATTACTCTCAAAGACA	Hepatocytes	0.0371738	Malignant
HCC02T_ATTATCCCACGGACAA	Hepatocytes	0.0319037	Malignant
HCC02T_ATTATCCCAGCAGTTT	Hepatocytes	0.0263641	Non-malignant
HCC02T_ATTATCCCATATGAGA	Hepatocytes	0.0204379	Non-malignant
HCC02T_ATTATCCGTTATCACG	Hepatocytes	0.0319296	Malignant
HCC02T_ATTATCCTCTCGAGTA	Hepatocytes	0.0297575	Malignant
HCC02T_ATTCTACGTCCTAGCG	Hepatocytes	0.0315673	Malignant
HCC02T_ATTCTACGTTTGACTG	Hepatocytes	0.0197442	Non-malignant
HCC02T_ATTGGACAGTGGGCTA	Hepatocytes	0.0269692	Non-malignant
HCC02T_ATTGGACGTTGATTGC	Hepatocytes	0.0295871	Malignant
HCC02T_ATTGGACTCACCGTAA	Hepatocytes	0.0249856	Non-malignant
HCC02T_ATTGGTGAGACTTTCG	Hepatocytes	0.028033	Non-malignant
HCC02T_ATTGGTGAGTGTGGCA	Hepatocytes	0.0371772	Malignant
HCC02T_ATTGGTGCAAAGCGGT	Hepatocytes	0.0272992	Non-malignant
HCC02T_ATTGGTGCAGTGGAGT	Hepatocytes	0.0263547	Non-malignant
HCC02T_ATTGGTGGTAGCACGA	Hepatocytes	0.0293456	Non-malignant
HCC02T_ATTGGTGGTCGCGAAA	Hepatocytes	0.0329591	Malignant
HCC02T_ATTTCTGCAAGCGCTC	Hepatocytes	0.0304353	Malignant
HCC02T_ATTTCTGGTCTGGAGA	Hepatocytes	0.0264496	Non-malignant
HCC02T_ATTTCTGTCCCTAACC	Hepatocytes	0.0270525	Non-malignant
HCC02T_ATTTCTGTCTCTGCTG	Hepatocytes	0.0323206	Malignant
HCC02T_CAACCAAAGTGGAGAA	Hepatocytes	0.0271022	Non-malignant
HCC02T_CAACCAACATCTATGG	Hepatocytes	0.0280277	Non-malignant
HCC02T_CAACCAATCATTCACT	Hepatocytes	0.0295169	Non-malignant
HCC02T_CAACCTCAGGATGTAT	Hepatocytes	0.028182	Non-malignant
HCC02T_CAACCTCAGGCTCATT	Hepatocytes	0.0305183	Malignant
HCC02T_CAACCTCGTTACGCGC	Hepatocytes	0.0270036	Non-malignant
HCC02T_CAACCTCTCATGCTCC	Hepatocytes	0.0284895	Non-malignant
HCC02T_CAACCTCTCCAAACAC	Hepatocytes	0.0237479	Non-malignant
HCC02T_CAACTAGCACATGACT	Hepatocytes	0.0277412	Non-malignant
HCC02T_CAACTAGCAGACGCTC	Hepatocytes	0.0263925	Non-malignant
HCC02T_CAACTAGGTCAAGCGA	Hepatocytes	0.025731	Non-malignant
HCC02T_CAACTAGGTCATATCG	Hepatocytes	0.0280151	Non-malignant
HCC02T_CAACTAGGTTGCGCAC	Hepatocytes	0.0356044	Malignant
HCC02T_CAAGAAAAGGGTCGAT	Hepatocytes	0.030787	Malignant
HCC02T_CAAGAAACAATCCAAC	Hepatocytes	0.0286699	Non-malignant
HCC02T_CAAGAAACATGTAGTC	Hepatocytes	0.02786	Non-malignant
HCC02T_CAAGAAAGTAAGAGGA	Hepatocytes	0.0276554	Non-malignant
HCC02T_CAAGAAAGTTTGACTG	Hepatocytes	0.024042	Non-malignant
HCC02T_CAAGATCAGTCCGGTC	Hepatocytes	0.0231761	Non-malignant
HCC02T_CAAGATCAGTGGGCTA	Hepatocytes	0.0262118	Non-malignant
HCC02T_CAAGATCCACATTTCT	Hepatocytes	0.0289943	Non-malignant
HCC02T_CAAGATCCATTACCTT	Hepatocytes	0.0332861	Malignant
HCC02T_CAAGATCGTAGAGCTG	Hepatocytes	0.0312859	Malignant
HCC02T_CAAGATCTCTCTTATG	Hepatocytes	0.0281211	Non-malignant
HCC02T_CAAGGCCAGCAGCGTA	Hepatocytes	0.02715	Non-malignant
HCC02T_CAAGGCCCAAAGAATC	Hepatocytes	0.0251355	Non-malignant
HCC02T_CAAGGCCCAAGGTTTC	Hepatocytes	0.026352	Non-malignant
HCC02T_CAAGGCCCAGGCAGTA	Hepatocytes	0.026633	Non-malignant
HCC02T_CAAGGCCGTTCCGTCT	Hepatocytes	0.026265	Non-malignant
HCC02T_CAAGGCCGTTGTGGAG	Hepatocytes	0.0288657	Non-malignant
HCC02T_CAAGGCCTCTGCCAGG	Hepatocytes	0.0327916	Malignant
HCC02T_CAAGTTGCAATTCCTT	Hepatocytes	0.0269294	Non-malignant
HCC02T_CAAGTTGGTAGCGCTC	Hepatocytes	0.0318001	Malignant
HCC02T_CAAGTTGGTGATGTCT	Hepatocytes	0.0298476	Malignant
HCC02T_CAAGTTGGTTAGTGGG	Hepatocytes	0.0242239	Non-malignant
HCC02T_CACAAACAGACCCACC	Hepatocytes	0.0260418	Non-malignant
HCC02T_CACAAACAGACTGGGT	Hepatocytes	0.0265289	Non-malignant
HCC02T_CACAAACGTACACCGC	Hepatocytes	0.0316618	Malignant
HCC02T_CACAAACGTAGTGAAT	Hepatocytes	0.0227682	Non-malignant
HCC02T_CACAAACGTCTTCAAG	Hepatocytes	0.0264537	Non-malignant
HCC02T_CACAAACGTTATGCGT	Hepatocytes	0.0294905	Non-malignant
HCC02T_CACAAACTCATAACCG	Hepatocytes	0.0325385	Malignant
HCC02T_CACACAACATGCTGGC	Hepatocytes	0.0236067	Non-malignant
HCC02T_CACACAAGTGCCTTGG	Hepatocytes	0.0308044	Malignant
HCC02T_CACACAATCCCTTGTG	Hepatocytes	0.0269485	Non-malignant
HCC02T_CACACAATCGCTAGCG	Hepatocytes	0.0328355	Malignant
HCC02T_CACACAATCTGACCTC	Hepatocytes	0.0288241	Non-malignant
HCC02T_CACACCTAGAGGGCTT	Hepatocytes	0.0370488	Malignant
HCC02T_CACACCTCAATCCAAC	Hepatocytes	0.0248503	Non-malignant
HCC02T_CACACCTCACGGCGTT	Hepatocytes	0.0268078	Non-malignant
HCC02T_CACACCTGTCTAAAGA	Hepatocytes	0.0302507	Malignant
HCC02T_CACACCTGTTATTCTC	Hepatocytes	0.0291971	Non-malignant
HCC02T_CACACCTGTTCACGGC	Hepatocytes	0.0319495	Malignant
HCC02T_CACACCTGTTTGTGTG	Hepatocytes	0.0311716	Malignant
HCC02T_CACACTCCATCGGAAG	Hepatocytes	0.030695	Malignant
HCC02T_CACACTCTCAGAGACG	Hepatocytes	0.0294663	Non-malignant
HCC02T_CACAGGCAGACGCACA	Hepatocytes	0.0294902	Non-malignant
HCC02T_CACAGGCAGGCATGTG	Hepatocytes	0.0202222	Non-malignant
HCC02T_CACAGGCAGTCACGCC	Hepatocytes	0.031598	Malignant
HCC02T_CACAGGCTCATTGCGA	Hepatocytes	0.0296202	Malignant
HCC02T_CACAGGCTCCTGCTTG	Hepatocytes	0.0370483	Malignant
HCC02T_CACAGGCTCTGGCGAC	Hepatocytes	0.0275365	Non-malignant
HCC02T_CACAGTAAGAGGTTGC	Hepatocytes	0.0296586	Malignant
HCC02T_CACAGTACACTAGTAC	Hepatocytes	0.0296087	Malignant
HCC02T_CACAGTACAGTCAGCC	Hepatocytes	0.0301837	Malignant
HCC02T_CACAGTAGTGAGGGTT	Hepatocytes	0.0280753	Non-malignant
HCC02T_CACAGTATCAGCAACT	Hepatocytes	0.0293865	Non-malignant
HCC02T_CACAGTATCCAGAGGA	Hepatocytes	0.0256327	Non-malignant
HCC02T_CACATAGAGCAGCGTA	Hepatocytes	0.0270099	Non-malignant
HCC02T_CACATAGAGTGATCGG	Hepatocytes	0.0298238	Malignant
HCC02T_CACATAGGTGTTTGGT	Hepatocytes	0.0257788	Non-malignant
HCC02T_CACATAGGTTCGCGAC	Hepatocytes	0.0301663	Malignant
HCC02T_CACATAGGTTGAACTC	Hepatocytes	0.0309335	Malignant
HCC02T_CACATTTAGTGGTAAT	Hepatocytes	0.03108	Malignant
HCC02T_CACATTTCAATGCCAT	Hepatocytes	0.0259096	Non-malignant
HCC02T_CACATTTGTGAGGCTA	Hepatocytes	0.0236205	Non-malignant
HCC02T_CACATTTTCAAGATCC	Hepatocytes	0.0312585	Malignant
HCC02T_CACATTTTCCCAACGG	Hepatocytes	0.0298562	Malignant
HCC02T_CACATTTTCGAATGGG	Hepatocytes	0.0275943	Non-malignant
HCC02T_CACCACTCACATTCGA	Hepatocytes	0.0315603	Malignant
HCC02T_CACCACTGTACGCTGC	Hepatocytes	0.0302129	Malignant
HCC02T_CACCACTGTCGAGATG	Hepatocytes	0.0113318	Non-malignant
HCC02T_CACCAGGAGGCTACGA	Hepatocytes	0.0260383	Non-malignant
HCC02T_CACCAGGCAACGATGG	Hepatocytes	0.027179	Non-malignant
HCC02T_CACCAGGCACACGCTG	Hepatocytes	0.0294082	Non-malignant
HCC02T_CACCAGGCACAGGAGT	Hepatocytes	0.0492371	Malignant
HCC02T_CACCAGGCATCAGTAC	Hepatocytes	0.026974	Non-malignant
HCC02T_CACCAGGCATGGAATA	Hepatocytes	0.0254517	Non-malignant
HCC02T_CACCAGGTCACGACTA	Hepatocytes	0.0265191	Non-malignant
HCC02T_CACCTTGAGATTACCC	Hepatocytes	0.0300511	Malignant
HCC02T_CACCTTGAGGCATTGG	Hepatocytes	0.029583	Malignant
HCC02T_CACCTTGCATTCCTGC	Hepatocytes	0.0291405	Non-malignant
HCC02T_CACCTTGGTAGCGTGA	Hepatocytes	0.0253465	Non-malignant
HCC02T_CACTCCAAGACGACGT	Hepatocytes	0.0277095	Non-malignant
HCC02T_CACTCCACACAGGTTT	Hepatocytes	0.0268775	Non-malignant
HCC02T_CACTCCACAGACAGGT	Hepatocytes	0.0236507	Non-malignant
HCC02T_CACTCCACATTACGAC	Hepatocytes	0.0252929	Non-malignant
HCC02T_CACTCCAGTTACGTCA	Hepatocytes	0.0325601	Malignant
HCC02T_CACTCCATCCTAGTGA	Hepatocytes	0.025921	Non-malignant
HCC02T_CAGAATCAGAAGGACA	Hepatocytes	0.0279658	Non-malignant
HCC02T_CAGAATCAGGTACTCT	Hepatocytes	0.0290711	Non-malignant
HCC02T_CAGAATCGTCCAAGTT	Hepatocytes	0.0350822	Malignant
HCC02T_CAGAATCTCGAGCCCA	Hepatocytes	0.0303173	Malignant
HCC02T_CAGAGAGCATCAGTCA	Hepatocytes	0.0255612	Non-malignant
HCC02T_CAGAGAGGTAACGTTC	Hepatocytes	0.0293845	Non-malignant
HCC02T_CAGAGAGGTCCAGTAT	Hepatocytes	0.0239692	Non-malignant
HCC02T_CAGAGAGTCACGGTTA	Hepatocytes	0.0290094	Non-malignant
HCC02T_CAGAGAGTCCTAGAAC	Hepatocytes	0.0272707	Non-malignant
HCC02T_CAGATCAAGTACCGGA	Hepatocytes	0.026592	Non-malignant
HCC02T_CAGATCAAGTACGCGA	Hepatocytes	0.0331871	Malignant
HCC02T_CAGATCACAAGTCATC	Hepatocytes	0.0273893	Non-malignant
HCC02T_CAGATCACATGGTTGT	Hepatocytes	0.0298219	Malignant
HCC02T_CAGATCAGTCGACTAT	Hepatocytes	0.0214498	Non-malignant
HCC02T_CAGCAGCGTGTTGAGG	Hepatocytes	0.0331079	Malignant
HCC02T_CAGCAGCTCCCATTTA	Hepatocytes	0.026475	Non-malignant
HCC02T_CAGCATACAATGGATA	Hepatocytes	0.0232219	Non-malignant
HCC02T_CAGCATACATTTCAGG	Hepatocytes	0.02513	Non-malignant
HCC02T_CAGCCGAAGGACAGCT	Hepatocytes	0.0266889	Non-malignant
HCC02T_CAGCCGAGTTCGCTAA	Hepatocytes	0.0296223	Malignant
HCC02T_CAGCGACAGTAATCCC	Hepatocytes	0.0252379	Non-malignant
HCC02T_CAGCGACCACACAGAG	Hepatocytes	0.0265259	Non-malignant
HCC02T_CAGCGACCAGGATCGA	Hepatocytes	0.0280501	Non-malignant
HCC02T_CAGCGACCATGTCTCC	Hepatocytes	0.0197092	Non-malignant
HCC02T_CAGCGACGTGATGCCC	Hepatocytes	0.0244675	Non-malignant
HCC02T_CAGCGACGTGCAGGTA	Hepatocytes	0.0230427	Non-malignant
HCC02T_CAGCGACTCGCGGATC	Hepatocytes	0.0210692	Non-malignant
HCC02T_CAGCTAAAGCCCTAAT	Hepatocytes	0.0292495	Non-malignant
HCC02T_CAGCTAAAGGGAAACA	Hepatocytes	0.0128443	Non-malignant
HCC02T_CAGCTAAAGGGAGTAA	Hepatocytes	0.0265388	Non-malignant
HCC02T_CAGCTAATCAGTGCAT	Hepatocytes	0.0248491	Non-malignant
HCC02T_CAGCTAATCATCGGAT	Hepatocytes	0.0264033	Non-malignant
HCC02T_CAGCTGGAGGTGTTAA	Hepatocytes	0.0294987	Non-malignant
HCC02T_CAGCTGGGTAAATGTG	Hepatocytes	0.0298369	Malignant
HCC02T_CAGCTGGTCGGTGTCG	Hepatocytes	0.0220412	Non-malignant
HCC02T_CAGCTGGTCTCGTATT	Hepatocytes	0.0275391	Non-malignant
HCC02T_CAGGTGCAGACAGGCT	Hepatocytes	0.02681	Non-malignant
HCC02T_CAGGTGCAGCTGAACG	Hepatocytes	0.0320354	Malignant
HCC02T_CAGGTGCCATCGGTTA	Hepatocytes	0.0302429	Malignant
HCC02T_CAGGTGCTCCGTAGTA	Hepatocytes	0.029417	Non-malignant
HCC02T_CAGGTGCTCTATCGCC	Hepatocytes	0.0296648	Malignant
HCC02T_CAGTAACAGAAGGACA	Hepatocytes	0.0314524	Malignant
HCC02T_CAGTAACCAAGCCCAC	Hepatocytes	0.0258963	Non-malignant
HCC02T_CAGTAACCACAGCGTC	Hepatocytes	0.0283625	Non-malignant
HCC02T_CAGTAACGTTATTCTC	Hepatocytes	0.0289114	Non-malignant
HCC02T_CAGTCCTCATGGTCTA	Hepatocytes	0.030578	Malignant
HCC02T_CAGTCCTGTACCGTTA	Hepatocytes	0.0277526	Non-malignant
HCC02T_CAGTCCTTCTATGTGG	Hepatocytes	0.0294183	Non-malignant
HCC02T_CAGTCCTTCTGGTATG	Hepatocytes	0.0207778	Non-malignant
HCC02T_CAGTCCTTCTTGAGAC	Hepatocytes	0.0311941	Malignant
HCC02T_CATATGGGTTCTGTTT	Hepatocytes	0.029263	Non-malignant
HCC02T_CATATGGGTTGCGCAC	Hepatocytes	0.0275856	Non-malignant
HCC02T_CATATGGTCATCGATG	Hepatocytes	0.025884	Non-malignant
HCC02T_CATATGGTCTGCCAGG	Hepatocytes	0.0280353	Non-malignant
HCC02T_CATATTCAGATCACGG	Hepatocytes	0.0257988	Non-malignant
HCC02T_CATATTCCACAGGCCT	Hepatocytes	0.0292987	Non-malignant
HCC02T_CATATTCCATACGCCG	Hepatocytes	0.0249087	Non-malignant
HCC02T_CATCAAGAGCTAAACA	Hepatocytes	0.0282231	Non-malignant
HCC02T_CATCAAGAGGCATGGT	Hepatocytes	0.03336	Malignant
HCC02T_CATCAAGAGTGAACAT	Hepatocytes	0.0316495	Malignant
HCC02T_CATCAAGCAATGGACG	Hepatocytes	0.0234451	Non-malignant
HCC02T_CATCAAGCAGCTGGCT	Hepatocytes	0.0337303	Malignant
HCC02T_CATCAAGCATTGAGCT	Hepatocytes	0.0236104	Non-malignant
HCC02T_CATCAGAAGGCTCTTA	Hepatocytes	0.0246268	Non-malignant
HCC02T_CATCAGAAGTAACCCT	Hepatocytes	0.0243906	Non-malignant
HCC02T_CATCAGACAGTCCTTC	Hepatocytes	0.0299996	Malignant
HCC02T_CATCAGACATACTCTT	Hepatocytes	0.0305952	Malignant
HCC02T_CATCAGACATCACAAC	Hepatocytes	0.0263856	Non-malignant
HCC02T_CATCAGACATCTATGG	Hepatocytes	0.033519	Malignant
HCC02T_CATCAGATCAACACCA	Hepatocytes	0.031008	Malignant
HCC02T_CATCAGATCTGGTATG	Hepatocytes	0.0310839	Malignant
HCC02T_CATCCACAGAAGATTC	Hepatocytes	0.0274621	Non-malignant
HCC02T_CATCCACAGCTAACAA	Hepatocytes	0.0481391	Malignant
HCC02T_CATCCACCAAGGTGTG	Hepatocytes	0.0317248	Malignant
HCC02T_CATCCACGTAGCACGA	Hepatocytes	0.0304205	Malignant
HCC02T_CATCCACGTGCGGTAA	Hepatocytes	0.026282	Non-malignant
HCC02T_CATCCACGTTCATGGT	Hepatocytes	0.0250795	Non-malignant
HCC02T_CATCCACTCCGCATAA	Hepatocytes	0.0297372	Malignant
HCC02T_CATCCACTCGTCACGG	Hepatocytes	0.0245985	Non-malignant
HCC02T_CATCGAAAGGCTATCT	Hepatocytes	0.0365584	Malignant
HCC02T_CATCGAAAGGTTCCTA	Hepatocytes	0.029273	Non-malignant
HCC02T_CATCGAAAGTCTCGGC	Hepatocytes	0.0308915	Malignant
HCC02T_CATCGAAGTGCACCAC	Hepatocytes	0.0248569	Non-malignant
HCC02T_CATCGGGAGCCACGTC	Hepatocytes	0.0244005	Non-malignant
HCC02T_CATCGGGAGCGTTCCG	Hepatocytes	0.0283129	Non-malignant
HCC02T_CATCGGGAGTCGCCGT	Hepatocytes	0.0305636	Malignant
HCC02T_CATCGGGCAAAGTCAA	Hepatocytes	0.0290458	Non-malignant
HCC02T_CATCGGGCAATCCGAT	Hepatocytes	0.0325605	Malignant
HCC02T_CATCGGGCATCATCCC	Hepatocytes	0.0288449	Non-malignant
HCC02T_CATCGGGGTAGCGATG	Hepatocytes	0.0253306	Non-malignant
HCC02T_CATCGGGGTGAAGGCT	Hepatocytes	0.0275872	Non-malignant
HCC02T_CATCGGGGTTGTCGCG	Hepatocytes	0.0303428	Malignant
HCC02T_CATGACACACGTCAGC	Hepatocytes	0.0258657	Non-malignant
HCC02T_CATGACACATCACGTA	Hepatocytes	0.0191135	Non-malignant
HCC02T_CATGACAGTGACTACT	Hepatocytes	0.0194562	Non-malignant
HCC02T_CATGCCTAGCACGCCT	Hepatocytes	0.0233101	Non-malignant
HCC02T_CATGCCTAGCGTCAAG	Hepatocytes	0.0347003	Malignant
HCC02T_CATGCCTAGGGTTTCT	Hepatocytes	0.0346553	Malignant
HCC02T_CATGCCTCACATGTGT	Hepatocytes	0.0253177	Non-malignant
HCC02T_CATGCCTGTATAATGG	Hepatocytes	0.0333105	Malignant
HCC02T_CATGGCGCAACACCTA	Hepatocytes	0.026843	Non-malignant
HCC02T_CATGGCGCATAGTAAG	Hepatocytes	0.0255914	Non-malignant
HCC02T_CATGGCGGTAATCGTC	Hepatocytes	0.0261388	Non-malignant
HCC02T_CATGGCGGTCGCATAT	Hepatocytes	0.0294441	Non-malignant
HCC02T_CATTATCCAAGTTCTG	Hepatocytes	0.0283496	Non-malignant
HCC02T_CATTATCTCTTTACGT	Hepatocytes	0.0274623	Non-malignant
HCC02T_CATTCGCCACTCAGGC	Hepatocytes	0.0303128	Malignant
HCC02T_CATTCGCGTATAATGG	Hepatocytes	0.0279133	Non-malignant
HCC02T_CATTCGCGTCTACCTC	Hepatocytes	0.0272988	Non-malignant
HCC02T_CATTCGCTCCGTTGCT	Hepatocytes	0.0236956	Non-malignant
HCC02T_CATTCGCTCTCACATT	Hepatocytes	0.0287724	Non-malignant
HCC02T_CCAATCCAGACTAGAT	Hepatocytes	0.0335371	Malignant
HCC02T_CCAATCCAGAGACGAA	Hepatocytes	0.0259557	Non-malignant
HCC02T_CCAATCCAGAGACTTA	Hepatocytes	0.0283334	Non-malignant
HCC02T_CCAATCCCACCTATCC	Hepatocytes	0.0251277	Non-malignant
HCC02T_CCAATCCCAGACAAAT	Hepatocytes	0.0297057	Malignant
HCC02T_CCAATCCTCAACGCTA	Hepatocytes	0.0262372	Non-malignant
HCC02T_CCAATCCTCACGCATA	Hepatocytes	0.0287962	Non-malignant
HCC02T_CCACCTACAATAGAGT	Hepatocytes	0.0186828	Non-malignant
HCC02T_CCACCTACACCGCTAG	Hepatocytes	0.0293505	Non-malignant
HCC02T_CCACCTAGTAGTAGTA	Hepatocytes	0.0264343	Non-malignant
HCC02T_CCACCTAGTGATGATA	Hepatocytes	0.0316037	Malignant
HCC02T_CCACCTATCACCCGAG	Hepatocytes	0.0263272	Non-malignant
HCC02T_CCACCTATCACCGGGT	Hepatocytes	0.0361546	Malignant
HCC02T_CCACCTATCACCGTAA	Hepatocytes	0.0289596	Non-malignant
HCC02T_CCACGGAGTCGAATCT	Hepatocytes	0.0256255	Non-malignant
HCC02T_CCACGGATCTTGGGTA	Hepatocytes	0.0231869	Non-malignant
HCC02T_CCACTACAGGATTCGG	Hepatocytes	0.0304192	Malignant
HCC02T_CCAGCGAAGATAGCAT	Hepatocytes	0.0282184	Non-malignant
HCC02T_CCAGCGAGTATGAAAC	Hepatocytes	0.0254745	Non-malignant
HCC02T_CCAGCGATCCCACTTG	Hepatocytes	0.0296625	Malignant
HCC02T_CCATGTCAGGTGCACA	Hepatocytes	0.0269719	Non-malignant
HCC02T_CCATGTCCAGTATAAG	Hepatocytes	0.026853	Non-malignant
HCC02T_CCATGTCGTCGGCATC	Hepatocytes	0.0258087	Non-malignant
HCC02T_CCATGTCTCCGCTGTT	Hepatocytes	0.0329592	Malignant
HCC02T_CCATTCGAGAGACTTA	Hepatocytes	0.0294987	Non-malignant
HCC02T_CCATTCGGTTAGATGA	Hepatocytes	0.0267319	Non-malignant
HCC02T_CCATTCGTCCCTGACT	Hepatocytes	0.0259663	Non-malignant
HCC02T_CCATTCGTCGTCTGCT	Hepatocytes	0.0269567	Non-malignant
HCC02T_CCCAATCAGACACGAC	Hepatocytes	0.0289165	Non-malignant
HCC02T_CCCAGTTAGATGTCGG	Hepatocytes	0.0287861	Non-malignant
HCC02T_CCCTCCTAGCGCCTCA	Hepatocytes	0.0307454	Malignant
HCC02T_CCCTCCTCAATGTTGC	Hepatocytes	0.0351825	Malignant
HCC02T_CCCTCCTGTATAGTAG	Hepatocytes	0.0241863	Non-malignant
HCC02T_CCCTCCTGTCATACTG	Hepatocytes	0.018288	Non-malignant
HCC02T_CCGGGATGTGGTAACG	Hepatocytes	0.0294778	Non-malignant
HCC02T_CCGGTAGAGGCATGTG	Hepatocytes	0.0273942	Non-malignant
HCC02T_CCGGTAGCACCTCGTT	Hepatocytes	0.0278668	Non-malignant
HCC02T_CCGGTAGTCTGGGCCA	Hepatocytes	0.0279968	Non-malignant
HCC02T_CCGTACTAGATGTGGC	Hepatocytes	0.0293595	Non-malignant
HCC02T_CCGTACTAGTCGATAA	Hepatocytes	0.0314179	Malignant
HCC02T_CCGTACTCAAATCCGT	Hepatocytes	0.0238029	Non-malignant
HCC02T_CCGTACTCAAGGGTCA	Hepatocytes	0.027558	Non-malignant
HCC02T_CCGTACTCAGCTGGCT	Hepatocytes	0.0300359	Malignant
HCC02T_CCGTACTCATATACGC	Hepatocytes	0.0284244	Non-malignant
HCC02T_CCGTGGAAGTACGTTC	Hepatocytes	0.033602	Malignant
HCC02T_CCGTGGAAGTGGGATC	Hepatocytes	0.0320663	Malignant
HCC02T_CCGTGGATCGGAAACG	Hepatocytes	0.0316372	Malignant
HCC02T_CCGTTCAAGGCTAGAC	Hepatocytes	0.0320962	Malignant
HCC02T_CCGTTCACACAGACAG	Hepatocytes	0.035037	Malignant
HCC02T_CCGTTCACACTAAGTC	Hepatocytes	0.0344267	Malignant
HCC02T_CCGTTCACAGCATACT	Hepatocytes	0.0342694	Malignant
HCC02T_CCGTTCACATCGGTTA	Hepatocytes	0.0329264	Malignant
HCC02T_CCGTTCAGTTCGTGAT	Hepatocytes	0.0256052	Non-malignant
HCC02T_CCGTTCATCGAGAGCA	Hepatocytes	0.0342732	Malignant
HCC02T_CCGTTCATCGTCTGAA	Hepatocytes	0.0278798	Non-malignant
HCC02T_CCTAAAGAGCGTAGTG	Hepatocytes	0.0272147	Non-malignant
HCC02T_CCTAAAGCATTCTTAC	Hepatocytes	0.0372195	Malignant
HCC02T_CCTAAAGGTCTCCATC	Hepatocytes	0.0328991	Malignant
HCC02T_CCTAAAGGTCTTCGTC	Hepatocytes	0.0309077	Malignant
HCC02T_CCTAAAGTCTGCAAGT	Hepatocytes	0.0274316	Non-malignant
HCC02T_CCTACACAGGCTATCT	Hepatocytes	0.0282528	Non-malignant
HCC02T_CCTACACCAGCTGTTA	Hepatocytes	0.0149214	Non-malignant
HCC02T_CCTACACCATTTGCCC	Hepatocytes	0.0308462	Malignant
HCC02T_CCTACACTCAGTTGAC	Hepatocytes	0.0300769	Malignant
HCC02T_CCTACACTCCACGCAG	Hepatocytes	0.0290892	Non-malignant
HCC02T_CCTACACTCGGTCCGA	Hepatocytes	0.0303347	Malignant
HCC02T_CCTACACTCGTATCAG	Hepatocytes	0.0290995	Non-malignant
HCC02T_CCTACACTCTTCATGT	Hepatocytes	0.0273975	Non-malignant
HCC02T_CCTACCATCAGCGATT	Hepatocytes	0.0315823	Malignant
HCC02T_CCTACCATCCTGTAGA	Hepatocytes	0.0290631	Non-malignant
HCC02T_CCTAGCTAGTCTCGGC	Hepatocytes	0.0318473	Malignant
HCC02T_CCTAGCTAGTGGGCTA	Hepatocytes	0.0266794	Non-malignant
HCC02T_CCTAGCTTCTGCTGCT	Hepatocytes	0.0288784	Non-malignant
HCC02T_CCTAGCTTCTTGAGGT	Hepatocytes	0.0285651	Non-malignant
HCC02T_CCTATTACAATCCGAT	Hepatocytes	0.0255196	Non-malignant
HCC02T_CCTATTACACAAGACG	Hepatocytes	0.0254858	Non-malignant
HCC02T_CCTATTACACTAGTAC	Hepatocytes	0.0282332	Non-malignant
HCC02T_CCTATTAGTACTTGAC	Hepatocytes	0.0273976	Non-malignant
HCC02T_CCTATTAGTCGGCATC	Hepatocytes	0.025972	Non-malignant
HCC02T_CCTCAGTAGTAGCGGT	Hepatocytes	0.0293275	Non-malignant
HCC02T_CCTCAGTCAAACCTAC	Hepatocytes	0.0294552	Non-malignant
HCC02T_CCTCAGTCATAGAAAC	Hepatocytes	0.0275846	Non-malignant
HCC02T_CCTCAGTGTTGCGCAC	Hepatocytes	0.0304695	Malignant
HCC02T_CCTCAGTGTTTAAGCC	Hepatocytes	0.023599	Non-malignant
HCC02T_CCTCTGAAGGGATACC	Hepatocytes	0.0323331	Malignant
HCC02T_CCTCTGACACCATGTA	Hepatocytes	0.0269919	Non-malignant
HCC02T_CCTCTGACATCCGGGT	Hepatocytes	0.0302129	Malignant
HCC02T_CCTCTGATCCATGAAC	Hepatocytes	0.0266464	Non-malignant
HCC02T_CCTCTGATCGACCAGC	Hepatocytes	0.0282098	Non-malignant
HCC02T_CCTCTGATCTTTACGT	Hepatocytes	0.0300009	Malignant
HCC02T_CCTTACGAGATCTGAA	Hepatocytes	0.0271965	Non-malignant
HCC02T_CCTTACGAGGCGCTCT	Hepatocytes	0.0242796	Non-malignant
HCC02T_CCTTACGCAATGGATA	Hepatocytes	0.0293299	Non-malignant
HCC02T_CCTTACGCAGCTGCTG	Hepatocytes	0.0249256	Non-malignant
HCC02T_CCTTACGCATACTCTT	Hepatocytes	0.0207531	Non-malignant
HCC02T_CCTTACGGTCCATCCT	Hepatocytes	0.0279842	Non-malignant
HCC02T_CCTTACGGTGTTGAGG	Hepatocytes	0.0140833	Non-malignant
HCC02T_CCTTACGTCAGTGCAT	Hepatocytes	0.0394947	Malignant
HCC02T_CCTTACGTCTTACCGC	Hepatocytes	0.029553	Non-malignant
HCC02T_CCTTCCCAGAAACCTA	Hepatocytes	0.025945	Non-malignant
HCC02T_CCTTCCCAGATCGATA	Hepatocytes	0.0279735	Non-malignant
HCC02T_CCTTCCCCATTATCTC	Hepatocytes	0.0308168	Malignant
HCC02T_CCTTCCCTCAGGCCCA	Hepatocytes	0.0320554	Malignant
HCC02T_CCTTCCCTCCGGGTGT	Hepatocytes	0.0264597	Non-malignant
HCC02T_CCTTCCCTCTCGGACG	Hepatocytes	0.0251583	Non-malignant
HCC02T_CCTTCGAAGGACTGGT	Hepatocytes	0.0379581	Malignant
HCC02T_CCTTCGACACCACCAG	Hepatocytes	0.028706	Non-malignant
HCC02T_CCTTCGACATAGACTC	Hepatocytes	0.0235781	Non-malignant
HCC02T_CCTTCGACATGCCCGA	Hepatocytes	0.0280471	Non-malignant
HCC02T_CCTTCGAGTAAGTTCC	Hepatocytes	0.0244874	Non-malignant
HCC02T_CCTTCGAGTACCGAGA	Hepatocytes	0.0285505	Non-malignant
HCC02T_CCTTCGAGTACGAAAT	Hepatocytes	0.0264428	Non-malignant
HCC02T_CCTTCGATCTCGCTTG	Hepatocytes	0.0258323	Non-malignant
HCC02T_CCTTTCTCACGGTAGA	Hepatocytes	0.0346078	Malignant
HCC02T_CCTTTCTCAGCTGTTA	Hepatocytes	0.0317075	Malignant
HCC02T_CCTTTCTTCACTTCAT	Hepatocytes	0.0329601	Malignant
HCC02T_CCTTTCTTCAGGCCCA	Hepatocytes	0.0308492	Malignant
HCC02T_CCTTTCTTCTCCCTGA	Hepatocytes	0.0263064	Non-malignant
HCC02T_CCTTTCTTCTCTTGAT	Hepatocytes	0.0302987	Malignant
HCC02T_CGAACATAGAGTAAGG	Hepatocytes	0.0144298	Non-malignant
HCC02T_CGAACATAGTATTGGA	Hepatocytes	0.0254755	Non-malignant
HCC02T_CGAACATAGTGACTCT	Hepatocytes	0.0379991	Malignant
HCC02T_CGAACATAGTGGGATC	Hepatocytes	0.024705	Non-malignant
HCC02T_CGAACATCAATCCGAT	Hepatocytes	0.025916	Non-malignant
HCC02T_CGAACATCACATGTGT	Hepatocytes	0.0308376	Malignant
HCC02T_CGAACATCATATGCTG	Hepatocytes	0.0354046	Malignant
HCC02T_CGAACATGTAGCAAAT	Hepatocytes	0.0260647	Non-malignant
HCC02T_CGAACATGTCCGAAGA	Hepatocytes	0.0242811	Non-malignant
HCC02T_CGAACATGTTCCACTC	Hepatocytes	0.0307365	Malignant
HCC02T_CGAATGTCACCTTGTC	Hepatocytes	0.0233356	Non-malignant
HCC02T_CGAATGTGTTTGTTGG	Hepatocytes	0.0288351	Non-malignant
HCC02T_CGAATGTTCGGCGCTA	Hepatocytes	0.0270263	Non-malignant
HCC02T_CGAATGTTCTGACCTC	Hepatocytes	0.0331005	Malignant
HCC02T_CGACCTTAGCGTCAAG	Hepatocytes	0.0259706	Non-malignant
HCC02T_CGACCTTTCACGCATA	Hepatocytes	0.0303977	Malignant
HCC02T_CGACTTCAGCTAGTGG	Hepatocytes	0.0283412	Non-malignant
HCC02T_CGACTTCGTTAAGACA	Hepatocytes	0.0283021	Non-malignant
HCC02T_CGACTTCGTTGAGGTG	Hepatocytes	0.0302206	Malignant
HCC02T_CGAGAAGAGCCGGTAA	Hepatocytes	0.0293074	Non-malignant
HCC02T_CGAGAAGCAAGTCTAC	Hepatocytes	0.0263434	Non-malignant
HCC02T_CGAGAAGGTCTGGAGA	Hepatocytes	0.022772	Non-malignant
HCC02T_CGAGAAGGTGGGTCAA	Hepatocytes	0.0300181	Malignant
HCC02T_CGAGAAGTCCCAAGAT	Hepatocytes	0.0259066	Non-malignant
HCC02T_CGAGCACCACAAGACG	Hepatocytes	0.0214899	Non-malignant
HCC02T_CGAGCCACAACGCACC	Hepatocytes	0.0278806	Non-malignant
HCC02T_CGAGCCAGTCGAGTTT	Hepatocytes	0.0265597	Non-malignant
HCC02T_CGAGCCATCTCAAACG	Hepatocytes	0.0263742	Non-malignant
HCC02T_CGATCGGAGCGTTGCC	Hepatocytes	0.0320865	Malignant
HCC02T_CGATCGGGTCCCTACT	Hepatocytes	0.0262289	Non-malignant
HCC02T_CGATGGCAGACACGAC	Hepatocytes	0.0251689	Non-malignant
HCC02T_CGATGTACATCCTAGA	Hepatocytes	0.0321988	Malignant
HCC02T_CGATTGACAGGCGATA	Hepatocytes	0.0480839	Malignant
HCC02T_CGATTGATCCAAGCCG	Hepatocytes	0.0275137	Non-malignant
HCC02T_CGCCAAGAGTGTCCCG	Hepatocytes	0.0265719	Non-malignant
HCC02T_CGCCAAGGTAAACCTC	Hepatocytes	0.0257574	Non-malignant
HCC02T_CGCCAAGGTAGTAGTA	Hepatocytes	0.0258111	Non-malignant
HCC02T_CGCCAAGGTATTCTCT	Hepatocytes	0.0306264	Malignant
HCC02T_CGCCAAGGTCTCCATC	Hepatocytes	0.0274936	Non-malignant
HCC02T_CGCCAAGTCCTTGCCA	Hepatocytes	0.0311197	Malignant
HCC02T_CGCGGTACACAGGTTT	Hepatocytes	0.0288951	Non-malignant
HCC02T_CGCGTTTCAGACAGGT	Hepatocytes	0.0268455	Non-malignant
HCC02T_CGCGTTTCATGCCTTC	Hepatocytes	0.0270072	Non-malignant
HCC02T_CGCTATCAGAGCTGGT	Hepatocytes	0.0313224	Malignant
HCC02T_CGCTATCCATAGTAAG	Hepatocytes	0.0270664	Non-malignant
HCC02T_CGCTATCTCACATAGC	Hepatocytes	0.0351988	Malignant
HCC02T_CGCTATCTCATAGCAC	Hepatocytes	0.0294034	Non-malignant
HCC02T_CGCTATCTCCAGTAGT	Hepatocytes	0.026047	Non-malignant
HCC02T_CGCTATCTCGGATGGA	Hepatocytes	0.0292668	Non-malignant
HCC02T_CGCTGGAAGATAGTCA	Hepatocytes	0.0305193	Malignant
HCC02T_CGCTGGACAAAGGCGT	Hepatocytes	0.024815	Non-malignant
HCC02T_CGCTGGAGTAGATTAG	Hepatocytes	0.0253925	Non-malignant
HCC02T_CGCTTCAAGATAGCAT	Hepatocytes	0.0227027	Non-malignant
HCC02T_CGCTTCACACCAGTTA	Hepatocytes	0.0277442	Non-malignant
HCC02T_CGGACACAGGCTAGCA	Hepatocytes	0.0286172	Non-malignant
HCC02T_CGGACACCAACCGCCA	Hepatocytes	0.0319133	Malignant
HCC02T_CGGACACCAGCCAGAA	Hepatocytes	0.026904	Non-malignant
HCC02T_CGGACACCATAAGACA	Hepatocytes	0.0285875	Non-malignant
HCC02T_CGGACACCATTAGGCT	Hepatocytes	0.0340768	Malignant
HCC02T_CGGACACTCCAGGGCT	Hepatocytes	0.022777	Non-malignant
HCC02T_CGGACACTCCGGCACA	Hepatocytes	0.029109	Non-malignant
HCC02T_CGGACGTAGCCATCGC	Hepatocytes	0.0219583	Non-malignant
HCC02T_CGGACGTCAGCTCGAC	Hepatocytes	0.0268183	Non-malignant
HCC02T_CGGACGTGTCCTAGCG	Hepatocytes	0.0273638	Non-malignant
HCC02T_CGGACGTTCCTGTAGA	Hepatocytes	0.0267201	Non-malignant
HCC02T_CGGACTGAGAAGCCCA	Hepatocytes	0.028508	Non-malignant
HCC02T_CGGACTGAGGCAATTA	Hepatocytes	0.0267584	Non-malignant
HCC02T_CGGACTGAGGCGATAC	Hepatocytes	0.028667	Non-malignant
HCC02T_CGGACTGGTGTCTGAT	Hepatocytes	0.0299986	Malignant
HCC02T_CGGAGCTAGTAACCCT	Hepatocytes	0.0320709	Malignant
HCC02T_CGGAGCTCAGGACCCT	Hepatocytes	0.0257279	Non-malignant
HCC02T_CGGAGCTGTATCACCA	Hepatocytes	0.0274971	Non-malignant
HCC02T_CGGAGCTTCACATACG	Hepatocytes	0.0253915	Non-malignant
HCC02T_CGGAGTCCACGGCTAC	Hepatocytes	0.0299051	Malignant
HCC02T_CGGAGTCGTCCATGAT	Hepatocytes	0.0251604	Non-malignant
HCC02T_CGGAGTCTCAGTTGAC	Hepatocytes	0.0250182	Non-malignant
HCC02T_CGGAGTCTCCGAACGC	Hepatocytes	0.0252074	Non-malignant
HCC02T_CGGCTAGAGGCTACGA	Hepatocytes	0.0268284	Non-malignant
HCC02T_CGGCTAGCAAAGCAAT	Hepatocytes	0.0261098	Non-malignant
HCC02T_CGGCTAGGTGGCGAAT	Hepatocytes	0.0125712	Non-malignant
HCC02T_CGGCTAGGTTTGGCGC	Hepatocytes	0.0269197	Non-malignant
HCC02T_CGGCTAGTCCGCGCAA	Hepatocytes	0.0257543	Non-malignant
HCC02T_CGGGTCAAGTTTCCTT	Hepatocytes	0.0251367	Non-malignant
HCC02T_CGGGTCACAGCTTAAC	Hepatocytes	0.0281356	Non-malignant
HCC02T_CGGGTCATCCACGTTC	Hepatocytes	0.0248853	Non-malignant
HCC02T_CGGGTCATCGTACCGG	Hepatocytes	0.0268438	Non-malignant
HCC02T_CGGGTCATCGTAGGAG	Hepatocytes	0.028669	Non-malignant
HCC02T_CGGTTAACATCGATTG	Hepatocytes	0.0329441	Malignant
HCC02T_CGGTTAATCCAGAAGG	Hepatocytes	0.0285952	Non-malignant
HCC02T_CGGTTAATCCAGTAGT	Hepatocytes	0.0320663	Malignant
HCC02T_CGTAGCGAGACAAAGG	Hepatocytes	0.0264904	Non-malignant
HCC02T_CGTAGCGAGCGATTCT	Hepatocytes	0.0281842	Non-malignant
HCC02T_CGTAGCGCATACGCTA	Hepatocytes	0.0291881	Non-malignant
HCC02T_CGTAGCGGTGATGCCC	Hepatocytes	0.0286365	Non-malignant
HCC02T_CGTAGCGGTGGGTATG	Hepatocytes	0.0335472	Malignant
HCC02T_CGTAGCGGTTCGTGAT	Hepatocytes	0.0264949	Non-malignant
HCC02T_CGTAGCGTCTCGATGA	Hepatocytes	0.0276824	Non-malignant
HCC02T_CGTAGGCAGCCGTCGT	Hepatocytes	0.0281684	Non-malignant
HCC02T_CGTAGGCCACGGCGTT	Hepatocytes	0.0267869	Non-malignant
HCC02T_CGTAGGCGTCCAGTTA	Hepatocytes	0.0291863	Non-malignant
HCC02T_CGTAGGCGTCCGTTAA	Hepatocytes	0.0252024	Non-malignant
HCC02T_CGTAGGCGTCGAACAG	Hepatocytes	0.0245497	Non-malignant
HCC02T_CGTAGGCGTGTAACGG	Hepatocytes	0.0263438	Non-malignant
HCC02T_CGTCACTCACATTAGC	Hepatocytes	0.0264223	Non-malignant
HCC02T_CGTCACTGTTAGGGTG	Hepatocytes	0.028447	Non-malignant
HCC02T_CGTCACTGTTGAGTTC	Hepatocytes	0.0334019	Malignant
HCC02T_CGTCACTTCAAGGTAA	Hepatocytes	0.0259061	Non-malignant
HCC02T_CGTCAGGAGCGTTCCG	Hepatocytes	0.0250465	Non-malignant
HCC02T_CGTCAGGCAGATCTGT	Hepatocytes	0.0256384	Non-malignant
HCC02T_CGTCAGGGTAAGGGAA	Hepatocytes	0.0267851	Non-malignant
HCC02T_CGTCAGGTCCAGGGCT	Hepatocytes	0.0240436	Non-malignant
HCC02T_CGTCCATAGCCCAGCT	Hepatocytes	0.0269494	Non-malignant
HCC02T_CGTCCATAGTGCTGCC	Hepatocytes	0.0250919	Non-malignant
HCC02T_CGTCCATGTCCGTGAC	Hepatocytes	0.0301283	Malignant
HCC02T_CGTCCATGTTATCACG	Hepatocytes	0.0255895	Non-malignant
HCC02T_CGTCCATTCATCACCC	Hepatocytes	0.0321063	Malignant
HCC02T_CGTCCATTCGAGGTAG	Hepatocytes	0.024941	Non-malignant
HCC02T_CGTCTACAGATCGATA	Hepatocytes	0.0322231	Malignant
HCC02T_CGTCTACCACCACCAG	Hepatocytes	0.0294489	Non-malignant
HCC02T_CGTCTACTCAACTCTT	Hepatocytes	0.02687	Non-malignant
HCC02T_CGTCTACTCACCCGAG	Hepatocytes	0.0312781	Malignant
HCC02T_CGTGAGCAGAGCCTAG	Hepatocytes	0.0293764	Non-malignant
HCC02T_CGTGAGCCAAGCCGCT	Hepatocytes	0.0321653	Malignant
HCC02T_CGTGAGCCACGACGAA	Hepatocytes	0.0222336	Non-malignant
HCC02T_CGTGAGCTCAGTGCAT	Hepatocytes	0.0274948	Non-malignant
HCC02T_CGTGTAACAAGAAAGG	Hepatocytes	0.025824	Non-malignant
HCC02T_CGTGTAACAGAAGCAC	Hepatocytes	0.0336036	Malignant
HCC02T_CGTGTAAGTATTAGCC	Hepatocytes	0.0231126	Non-malignant
HCC02T_CGTGTAAGTTGGTAAA	Hepatocytes	0.0209262	Non-malignant
HCC02T_CGTGTAATCTCGTTTA	Hepatocytes	0.0286283	Non-malignant
HCC02T_CGTGTCTCATCCGGGT	Hepatocytes	0.026275	Non-malignant
HCC02T_CGTGTCTGTCTACCTC	Hepatocytes	0.0380262	Malignant
HCC02T_CGTGTCTTCTACCAGA	Hepatocytes	0.0294528	Non-malignant
HCC02T_CGTTAGAAGCTGAACG	Hepatocytes	0.0305277	Malignant
HCC02T_CGTTAGAAGGTGATAT	Hepatocytes	0.0264306	Non-malignant
HCC02T_CGTTAGACAACGATGG	Hepatocytes	0.0257222	Non-malignant
HCC02T_CGTTAGACACAGACTT	Hepatocytes	0.0234703	Non-malignant
HCC02T_CGTTAGACAGACTCGC	Hepatocytes	0.0322429	Malignant
HCC02T_CGTTAGACAGCCTTGG	Hepatocytes	0.0349337	Malignant
HCC02T_CGTTAGAGTCGCGAAA	Hepatocytes	0.0318748	Malignant
HCC02T_CGTTAGATCACAAACC	Hepatocytes	0.0227034	Non-malignant
HCC02T_CGTTAGATCGGCTACG	Hepatocytes	0.0236858	Non-malignant
HCC02T_CGTTCTGAGGCATTGG	Hepatocytes	0.0280091	Non-malignant
HCC02T_CGTTCTGCAGTAAGAT	Hepatocytes	0.0243064	Non-malignant
HCC02T_CGTTGGGAGTTAGCGG	Hepatocytes	0.0299035	Malignant
HCC02T_CGTTGGGCAGGTTTCA	Hepatocytes	0.0274325	Non-malignant
HCC02T_CGTTGGGCATCGGAAG	Hepatocytes	0.016334	Non-malignant
HCC02T_CGTTGGGGTCCGAAGA	Hepatocytes	0.0314941	Malignant
HCC02T_CGTTGGGTCACATACG	Hepatocytes	0.0344931	Malignant
HCC02T_CTAACTTAGTGTGAAT	Hepatocytes	0.0269473	Non-malignant
HCC02T_CTAACTTCATGGTCTA	Hepatocytes	0.0239392	Non-malignant
HCC02T_CTAACTTTCAAAGACA	Hepatocytes	0.0230699	Non-malignant
HCC02T_CTAACTTTCGAATGGG	Hepatocytes	0.0304456	Malignant
HCC02T_CTAAGACCAATAGCAA	Hepatocytes	0.0312519	Malignant
HCC02T_CTAAGACGTACCATCA	Hepatocytes	0.0293021	Non-malignant
HCC02T_CTAAGACGTCGAATCT	Hepatocytes	0.0321644	Malignant
HCC02T_CTAAGACTCAAGATCC	Hepatocytes	0.027157	Non-malignant
HCC02T_CTAAGACTCCGCATAA	Hepatocytes	0.0301083	Malignant
HCC02T_CTAAGACTCTTGTATC	Hepatocytes	0.0276395	Non-malignant
HCC02T_CTAATGGAGCGTGTCC	Hepatocytes	0.029906	Malignant
HCC02T_CTAATGGGTAGCTCCG	Hepatocytes	0.0328835	Malignant
HCC02T_CTACACCTCAATCTCT	Hepatocytes	0.0395917	Malignant
HCC02T_CTACACCTCTTATCTG	Hepatocytes	0.0310005	Malignant
HCC02T_CTACATTCACAACGCC	Hepatocytes	0.0304139	Malignant
HCC02T_CTACATTCAGCTGTTA	Hepatocytes	0.0311203	Malignant
HCC02T_CTACATTCATGTCCTC	Hepatocytes	0.0281118	Non-malignant
HCC02T_CTACCCAAGAATGTTG	Hepatocytes	0.0260287	Non-malignant
HCC02T_CTACCCAAGACTACAA	Hepatocytes	0.0268708	Non-malignant
HCC02T_CTACCCAAGCGTGAGT	Hepatocytes	0.0252247	Non-malignant
HCC02T_CTACCCACAATCGGTT	Hepatocytes	0.0299082	Malignant
HCC02T_CTACCCACACGAAAGC	Hepatocytes	0.0296518	Malignant
HCC02T_CTACCCACACGAGAGT	Hepatocytes	0.0285339	Non-malignant
HCC02T_CTACCCACATATGGTC	Hepatocytes	0.0299317	Malignant
HCC02T_CTACCCACATCGGAAG	Hepatocytes	0.0285755	Non-malignant
HCC02T_CTACCCAGTTAAGATG	Hepatocytes	0.028533	Non-malignant
HCC02T_CTACCCATCTCTAAGG	Hepatocytes	0.0255806	Non-malignant
HCC02T_CTACGTCAGCAATATG	Hepatocytes	0.0230843	Non-malignant
HCC02T_CTACGTCAGGACGAAA	Hepatocytes	0.0273775	Non-malignant
HCC02T_CTACGTCAGGCTAGGT	Hepatocytes	0.027285	Non-malignant
HCC02T_CTACGTCCATTAACCG	Hepatocytes	0.0256894	Non-malignant
HCC02T_CTACGTCGTCCGTTAA	Hepatocytes	0.0142064	Non-malignant
HCC02T_CTACGTCGTGATGTCT	Hepatocytes	0.0263477	Non-malignant
HCC02T_CTAGAGTAGTGAATTG	Hepatocytes	0.0235631	Non-malignant
HCC02T_CTAGAGTCAAGCCGCT	Hepatocytes	0.0287617	Non-malignant
HCC02T_CTAGAGTCAATTCCTT	Hepatocytes	0.0258091	Non-malignant
HCC02T_CTAGAGTCAGGAATCG	Hepatocytes	0.0257715	Non-malignant
HCC02T_CTAGAGTGTACTCTCC	Hepatocytes	0.0270784	Non-malignant
HCC02T_CTAGAGTTCCGAATGT	Hepatocytes	0.0294519	Non-malignant
HCC02T_CTAGAGTTCCGTAGGC	Hepatocytes	0.0277648	Non-malignant
HCC02T_CTAGAGTTCCTTGACC	Hepatocytes	0.0292134	Non-malignant
HCC02T_CTAGCCTAGACAGACC	Hepatocytes	0.0256155	Non-malignant
HCC02T_CTAGCCTCACAAGTAA	Hepatocytes	0.0279494	Non-malignant
HCC02T_CTAGCCTGTCCGAATT	Hepatocytes	0.0345841	Malignant
HCC02T_CTAGCCTTCACCATAG	Hepatocytes	0.0499199	Malignant
HCC02T_CTAGCCTTCCGTACAA	Hepatocytes	0.0309151	Malignant
HCC02T_CTAGTGAAGAGACGAA	Hepatocytes	0.0299208	Malignant
HCC02T_CTAGTGATCGGTTCGG	Hepatocytes	0.025137	Non-malignant
HCC02T_CTCACACAGACAAAGG	Hepatocytes	0.0254939	Non-malignant
HCC02T_CTCACACAGATGTGGC	Hepatocytes	0.0245946	Non-malignant
HCC02T_CTCACACAGTCAAGCG	Hepatocytes	0.0231276	Non-malignant
HCC02T_CTCACACCACTGTGTA	Hepatocytes	0.0358267	Malignant
HCC02T_CTCACACCATCTGGTA	Hepatocytes	0.0331669	Malignant
HCC02T_CTCACACGTTGGAGGT	Hepatocytes	0.0260367	Non-malignant
HCC02T_CTCACACTCCGGGTGT	Hepatocytes	0.0271809	Non-malignant
HCC02T_CTCAGAAGTGTTCTTT	Hepatocytes	0.0199141	Non-malignant
HCC02T_CTCAGAATCAAGCCTA	Hepatocytes	0.031265	Malignant
HCC02T_CTCAGAATCCCACTTG	Hepatocytes	0.026558	Non-malignant
HCC02T_CTCATTAAGAGGTTGC	Hepatocytes	0.0283376	Non-malignant
HCC02T_CTCATTACATCCTAGA	Hepatocytes	0.0316787	Malignant
HCC02T_CTCATTAGTAGCGATG	Hepatocytes	0.031566	Malignant
HCC02T_CTCATTAGTGGCGAAT	Hepatocytes	0.0294256	Non-malignant
HCC02T_CTCCTAGAGGCACATG	Hepatocytes	0.0268558	Non-malignant
HCC02T_CTCCTAGCAATCTACG	Hepatocytes	0.0280334	Non-malignant
HCC02T_CTCCTAGCAGGGATTG	Hepatocytes	0.011684	Non-malignant
HCC02T_CTCCTAGGTTGCTCCT	Hepatocytes	0.0330623	Malignant
HCC02T_CTCCTAGTCACAGGCC	Hepatocytes	0.0322518	Malignant
HCC02T_CTCCTAGTCTTCGAGA	Hepatocytes	0.0268381	Non-malignant
HCC02T_CTCGAAAAGTACACCT	Hepatocytes	0.0252551	Non-malignant
HCC02T_CTCGAAAAGTCTCGGC	Hepatocytes	0.0280987	Non-malignant
HCC02T_CTCGAAACATACGCTA	Hepatocytes	0.0286768	Non-malignant
HCC02T_CTCGAGGAGCTGATAA	Hepatocytes	0.0293428	Non-malignant
HCC02T_CTCGAGGCAAGGTGTG	Hepatocytes	0.0306371	Malignant
HCC02T_CTCGAGGCAAGTTCTG	Hepatocytes	0.0284922	Non-malignant
HCC02T_CTCGAGGCATGTTGAC	Hepatocytes	0.0290954	Non-malignant
HCC02T_CTCGAGGGTACTCGCG	Hepatocytes	0.0267416	Non-malignant
HCC02T_CTCGGAGAGTCACGCC	Hepatocytes	0.0356246	Malignant
HCC02T_CTCGGAGCAGGTGGAT	Hepatocytes	0.0282491	Non-malignant
HCC02T_CTCGGAGGTGCAGGTA	Hepatocytes	0.027456	Non-malignant
HCC02T_CTCGGAGGTGTATGGG	Hepatocytes	0.0282503	Non-malignant
HCC02T_CTCGGAGTCCAAGCCG	Hepatocytes	0.0377844	Malignant
HCC02T_CTCGGGACATGCGCAC	Hepatocytes	0.0271834	Non-malignant
HCC02T_CTCGGGATCAGGTAAA	Hepatocytes	0.032102	Malignant
HCC02T_CTCGTACAGATCCCGC	Hepatocytes	0.0300765	Malignant
HCC02T_CTCGTACAGGCAAAGA	Hepatocytes	0.0315392	Malignant
HCC02T_CTCGTACCACACAGAG	Hepatocytes	0.0339876	Malignant
HCC02T_CTCGTACCAGACAAAT	Hepatocytes	0.0288985	Non-malignant
HCC02T_CTCGTACTCGCGATCG	Hepatocytes	0.026997	Non-malignant
HCC02T_CTCGTCAAGCTCCCAG	Hepatocytes	0.0330253	Malignant
HCC02T_CTCGTCAAGTGCGATG	Hepatocytes	0.0288487	Non-malignant
HCC02T_CTCGTCACAAGCCTAT	Hepatocytes	0.0255675	Non-malignant
HCC02T_CTCGTCATCCTAAGTG	Hepatocytes	0.0233572	Non-malignant
HCC02T_CTCGTCATCTTGCCGT	Hepatocytes	0.0278511	Non-malignant
HCC02T_CTCTAATAGGAGTTGC	Hepatocytes	0.0246743	Non-malignant
HCC02T_CTCTAATAGTAGATGT	Hepatocytes	0.0294542	Non-malignant
HCC02T_CTCTAATAGTGAACAT	Hepatocytes	0.0242228	Non-malignant
HCC02T_CTCTAATGTAGCCTAT	Hepatocytes	0.0276785	Non-malignant
HCC02T_CTCTACGCAAACGCGA	Hepatocytes	0.0286916	Non-malignant
HCC02T_CTCTACGCATTTCAGG	Hepatocytes	0.0240549	Non-malignant
HCC02T_CTCTACGGTCTTTCAT	Hepatocytes	0.023505	Non-malignant
HCC02T_CTCTACGTCCTAAGTG	Hepatocytes	0.028252	Non-malignant
HCC02T_CTCTACGTCTAACTCT	Hepatocytes	0.0295969	Malignant
HCC02T_CTCTGGTAGGACTGGT	Hepatocytes	0.0317603	Malignant
HCC02T_CTCTGGTCATAGGATA	Hepatocytes	0.0271178	Non-malignant
HCC02T_CTCTGGTGTAGGAGTC	Hepatocytes	0.0303144	Malignant
HCC02T_CTCTGGTGTGGTGTAG	Hepatocytes	0.0270413	Non-malignant
HCC02T_CTCTGGTGTTACGACT	Hepatocytes	0.0267433	Non-malignant
HCC02T_CTCTGGTTCAGTTCGA	Hepatocytes	0.0304224	Malignant
HCC02T_CTCTGGTTCGGTCCGA	Hepatocytes	0.0230217	Non-malignant
HCC02T_CTCTGGTTCTCTGAGA	Hepatocytes	0.0292888	Non-malignant
HCC02T_CTGAAACAGCTATGCT	Hepatocytes	0.0278533	Non-malignant
HCC02T_CTGAAACCACAGACAG	Hepatocytes	0.0287356	Non-malignant
HCC02T_CTGAAACGTGGAAAGA	Hepatocytes	0.0265851	Non-malignant
HCC02T_CTGAAACTCGTGGACC	Hepatocytes	0.0292741	Non-malignant
HCC02T_CTGAAGTAGCGCCTTG	Hepatocytes	0.0264668	Non-malignant
HCC02T_CTGAAGTAGCGGCTTC	Hepatocytes	0.0324368	Malignant
HCC02T_CTGAAGTAGTAACCCT	Hepatocytes	0.0228326	Non-malignant
HCC02T_CTGAAGTCAATCCGAT	Hepatocytes	0.0273682	Non-malignant
HCC02T_CTGAAGTCATGACGGA	Hepatocytes	0.0267609	Non-malignant
HCC02T_CTGAAGTGTATATCCG	Hepatocytes	0.0263694	Non-malignant
HCC02T_CTGAAGTTCATCACCC	Hepatocytes	0.0298847	Malignant
HCC02T_CTGATAGAGAGTACAT	Hepatocytes	0.032694	Malignant
HCC02T_CTGATAGCACCAGATT	Hepatocytes	0.0299961	Malignant
HCC02T_CTGATAGCACCTCGTT	Hepatocytes	0.0240498	Non-malignant
HCC02T_CTGATAGGTCAGATAA	Hepatocytes	0.0267981	Non-malignant
HCC02T_CTGATCCAGCGATCCC	Hepatocytes	0.029751	Malignant
HCC02T_CTGATCCAGTAGTGCG	Hepatocytes	0.0270962	Non-malignant
HCC02T_CTGATCCCACATTCGA	Hepatocytes	0.0256342	Non-malignant
HCC02T_CTGATCCCACCTGGTG	Hepatocytes	0.048331	Malignant
HCC02T_CTGATCCGTACTCTCC	Hepatocytes	0.0219648	Non-malignant
HCC02T_CTGCCTAAGGTTCCTA	Hepatocytes	0.0262302	Non-malignant
HCC02T_CTGCCTAAGTGAATTG	Hepatocytes	0.0312612	Malignant
HCC02T_CTGCCTACATAACCTG	Hepatocytes	0.0329568	Malignant
HCC02T_CTGCCTAGTCTCCCTA	Hepatocytes	0.0298447	Malignant
HCC02T_CTGCCTATCGGACAAG	Hepatocytes	0.0166109	Non-malignant
HCC02T_CTGCCTATCGTCCAGG	Hepatocytes	0.0243388	Non-malignant
HCC02T_CTGCCTATCTTATCTG	Hepatocytes	0.0272727	Non-malignant
HCC02T_CTGCGGAAGATGTAAC	Hepatocytes	0.0280283	Non-malignant
HCC02T_CTGCGGACAGCTGCAC	Hepatocytes	0.0276872	Non-malignant
HCC02T_CTGCGGAGTCCTCCAT	Hepatocytes	0.0261565	Non-malignant
HCC02T_CTGCGGATCAGTTTGG	Hepatocytes	0.0300223	Malignant
HCC02T_CTGCGGATCTAACGGT	Hepatocytes	0.0236211	Non-malignant
HCC02T_CTGCTGTCAGATCCAT	Hepatocytes	0.0252402	Non-malignant
HCC02T_CTGCTGTGTGTGACCC	Hepatocytes	0.031676	Malignant
HCC02T_CTGCTGTTCAGCTGGC	Hepatocytes	0.0240502	Non-malignant
HCC02T_CTGGTCTAGATGTGTA	Hepatocytes	0.0262142	Non-malignant
HCC02T_CTGGTCTGTCAACTGT	Hepatocytes	0.0243393	Non-malignant
HCC02T_CTGGTCTGTCACCCAG	Hepatocytes	0.0254467	Non-malignant
HCC02T_CTGGTCTGTTAAGACA	Hepatocytes	0.0289109	Non-malignant
HCC02T_CTGGTCTTCGTCCAGG	Hepatocytes	0.0276458	Non-malignant
HCC02T_CTGTGCTCACGGTAAG	Hepatocytes	0.0248168	Non-malignant
HCC02T_CTGTGCTGTGATGTCT	Hepatocytes	0.0291825	Non-malignant
HCC02T_CTGTTTAAGGACTGGT	Hepatocytes	0.0365538	Malignant
HCC02T_CTGTTTAAGTCGAGTG	Hepatocytes	0.0255042	Non-malignant
HCC02T_CTGTTTAGTGCCTGTG	Hepatocytes	0.0283262	Non-malignant
HCC02T_CTGTTTATCAAAGTAG	Hepatocytes	0.0280908	Non-malignant
HCC02T_CTTAACTAGATGTCGG	Hepatocytes	0.0267982	Non-malignant
HCC02T_CTTAACTAGTGACATA	Hepatocytes	0.0261637	Non-malignant
HCC02T_CTTAACTGTAGATTAG	Hepatocytes	0.0231973	Non-malignant
HCC02T_CTTAACTGTAGCACGA	Hepatocytes	0.0262151	Non-malignant
HCC02T_CTTAACTGTCCGAGTC	Hepatocytes	0.0260182	Non-malignant
HCC02T_CTTAACTTCAACCATG	Hepatocytes	0.0231918	Non-malignant
HCC02T_CTTAACTTCCAAAGTC	Hepatocytes	0.0289124	Non-malignant
HCC02T_CTTACCGCATCCAACA	Hepatocytes	0.0293585	Non-malignant
HCC02T_CTTACCGCATTTGCCC	Hepatocytes	0.0318541	Malignant
HCC02T_CTTACCGGTCCGAGTC	Hepatocytes	0.0313225	Malignant
HCC02T_CTTACCGGTCTCATCC	Hepatocytes	0.0244275	Non-malignant
HCC02T_CTTACCGGTTAAAGTG	Hepatocytes	0.014685	Non-malignant
HCC02T_CTTACCGTCAGGATCT	Hepatocytes	0.0288903	Non-malignant
HCC02T_CTTACCGTCAGGTTCA	Hepatocytes	0.0217792	Non-malignant
HCC02T_CTTACCGTCTGCCAGG	Hepatocytes	0.0259236	Non-malignant
HCC02T_CTTAGGAGTCGCATAT	Hepatocytes	0.0262442	Non-malignant
HCC02T_CTTAGGAGTTGTTTGG	Hepatocytes	0.0383548	Malignant
HCC02T_CTTAGGATCACGAAGG	Hepatocytes	0.0280713	Non-malignant
HCC02T_CTTAGGATCCTGCAGG	Hepatocytes	0.0239163	Non-malignant
HCC02T_CTTCTCTGTAAAGTCA	Hepatocytes	0.0296246	Malignant
HCC02T_CTTCTCTTCGTTTATC	Hepatocytes	0.0282149	Non-malignant
HCC02T_CTTGGCTCATAACCTG	Hepatocytes	0.027464	Non-malignant
HCC02T_CTTGGCTGTCCAACTA	Hepatocytes	0.0276719	Non-malignant
HCC02T_CTTGGCTGTCTCTCTG	Hepatocytes	0.0308182	Malignant
HCC02T_CTTTGCGCAAAGCAAT	Hepatocytes	0.0337614	Malignant
HCC02T_CTTTGCGCAGCGAACA	Hepatocytes	0.0294429	Non-malignant
HCC02T_CTTTGCGGTGAGTATA	Hepatocytes	0.0276411	Non-malignant
HCC02T_CTTTGCGGTTATTCTC	Hepatocytes	0.0256665	Non-malignant
HCC02T_CTTTGCGTCTACCAGA	Hepatocytes	0.0316922	Malignant
HCC02T_GAAACTCCACGCATCG	Hepatocytes	0.0227825	Non-malignant
HCC02T_GAAACTCCATCGACGC	Hepatocytes	0.0284618	Non-malignant
HCC02T_GAAACTCGTATGCTTG	Hepatocytes	0.0266361	Non-malignant
HCC02T_GAAACTCGTGTTAAGA	Hepatocytes	0.0298234	Malignant
HCC02T_GAAATGACACAAGACG	Hepatocytes	0.0285913	Non-malignant
HCC02T_GAAATGAGTACCGTAT	Hepatocytes	0.0294526	Non-malignant
HCC02T_GAAATGAGTGCAACTT	Hepatocytes	0.0322052	Malignant
HCC02T_GAAATGATCCAGAGGA	Hepatocytes	0.0435966	Malignant
HCC02T_GAAATGATCGTGTAGT	Hepatocytes	0.0288245	Non-malignant
HCC02T_GAACATCCATCAGTAC	Hepatocytes	0.0291591	Non-malignant
HCC02T_GAACATCCATCTATGG	Hepatocytes	0.0247207	Non-malignant
HCC02T_GAACATCTCAGTCAGT	Hepatocytes	0.0290106	Non-malignant
HCC02T_GAACATCTCGCGCCAA	Hepatocytes	0.025548	Non-malignant
HCC02T_GAACATCTCTAACGGT	Hepatocytes	0.0238782	Non-malignant
HCC02T_GAACCTACAAACGCGA	Hepatocytes	0.0243923	Non-malignant
HCC02T_GAACCTACAATCCAAC	Hepatocytes	0.0238522	Non-malignant
HCC02T_GAACCTAGTGGGTCAA	Hepatocytes	0.0266132	Non-malignant
HCC02T_GAACCTAGTTGTCTTT	Hepatocytes	0.0328373	Malignant
HCC02T_GAACCTATCCCAGGTG	Hepatocytes	0.0276704	Non-malignant
HCC02T_GAACGGAAGTCCGTAT	Hepatocytes	0.0237984	Non-malignant
HCC02T_GAACGGACATACCATG	Hepatocytes	0.029517	Non-malignant
HCC02T_GAACGGACATCGTCGG	Hepatocytes	0.0280465	Non-malignant
HCC02T_GAACGGAGTTAAAGAC	Hepatocytes	0.0266148	Non-malignant
HCC02T_GAACGGATCAGGTAAA	Hepatocytes	0.0347477	Malignant
HCC02T_GAAGCAGAGACCGGAT	Hepatocytes	0.0256099	Non-malignant
HCC02T_GAAGCAGAGCCTCGTG	Hepatocytes	0.026244	Non-malignant
HCC02T_GAAGCAGCAAAGCGGT	Hepatocytes	0.0280273	Non-malignant
HCC02T_GAAGCAGCAGATGGGT	Hepatocytes	0.0313164	Malignant
HCC02T_GAAGCAGCAGCCACCA	Hepatocytes	0.0268014	Non-malignant
HCC02T_GAAGCAGGTACTTAGC	Hepatocytes	0.0280664	Non-malignant
HCC02T_GAAGCAGTCTCGTATT	Hepatocytes	0.0269954	Non-malignant
HCC02T_GAATAAGTCTACGAGT	Hepatocytes	0.0136887	Non-malignant
HCC02T_GAATAAGTCTCCAACC	Hepatocytes	0.042936	Malignant
HCC02T_GAATGAACACCCAGTG	Hepatocytes	0.0233405	Non-malignant
HCC02T_GAATGAATCTACCTGC	Hepatocytes	0.0139726	Non-malignant
HCC02T_GACACGCGTTCTCATT	Hepatocytes	0.0282185	Non-malignant
HCC02T_GACACGCGTTGGTGGA	Hepatocytes	0.0297771	Malignant
HCC02T_GACAGAGGTGTGTGCC	Hepatocytes	0.028329	Non-malignant
HCC02T_GACAGAGTCAACGCTA	Hepatocytes	0.0250905	Non-malignant
HCC02T_GACAGAGTCAGGTAAA	Hepatocytes	0.0260021	Non-malignant
HCC02T_GACAGAGTCTCGCTTG	Hepatocytes	0.0252964	Non-malignant
HCC02T_GACCAATAGATATACG	Hepatocytes	0.029798	Malignant
HCC02T_GACCAATAGCCCAGCT	Hepatocytes	0.0296663	Malignant
HCC02T_GACCAATCATCAGTCA	Hepatocytes	0.0162781	Non-malignant
HCC02T_GACCAATCATGCCTTC	Hepatocytes	0.0361067	Malignant
HCC02T_GACCAATGTTTAGCTG	Hepatocytes	0.0289643	Non-malignant
HCC02T_GACCTGGAGCGTAGTG	Hepatocytes	0.0308422	Malignant
HCC02T_GACCTGGCAGGTCTCG	Hepatocytes	0.0352373	Malignant
HCC02T_GACCTGGGTATGCTTG	Hepatocytes	0.0281679	Non-malignant
HCC02T_GACCTGGGTCTGATTG	Hepatocytes	0.0273121	Non-malignant
HCC02T_GACCTGGGTTCACCTC	Hepatocytes	0.0262138	Non-malignant
HCC02T_GACCTGGGTTCGGCAC	Hepatocytes	0.0281977	Non-malignant
HCC02T_GACCTGGTCGTGGGAA	Hepatocytes	0.02865	Non-malignant
HCC02T_GACGCGTAGTCCCACG	Hepatocytes	0.0290664	Non-malignant
HCC02T_GACGCGTCAATACGCT	Hepatocytes	0.0247146	Non-malignant
HCC02T_GACGCGTCACAGGTTT	Hepatocytes	0.0402453	Malignant
HCC02T_GACGCGTCACCAACCG	Hepatocytes	0.0257344	Non-malignant
HCC02T_GACGCGTCATTACCTT	Hepatocytes	0.0262816	Non-malignant
HCC02T_GACGCGTTCAGCTGGC	Hepatocytes	0.0302823	Malignant
HCC02T_GACGCGTTCGCGTTTC	Hepatocytes	0.0284138	Non-malignant
HCC02T_GACGGCTCACTTAAGC	Hepatocytes	0.0287785	Non-malignant
HCC02T_GACGGCTGTTCGCTAA	Hepatocytes	0.0283832	Non-malignant
HCC02T_GACGGCTGTTGCCTCT	Hepatocytes	0.0264606	Non-malignant
HCC02T_GACGTGCAGAGCCTAG	Hepatocytes	0.0367162	Malignant
HCC02T_GACGTGCCACAGACTT	Hepatocytes	0.0327341	Malignant
HCC02T_GACGTGCCAGTTTACG	Hepatocytes	0.0207788	Non-malignant
HCC02T_GACGTGCCATATACCG	Hepatocytes	0.0278718	Non-malignant
HCC02T_GACGTGCGTTCGGGCT	Hepatocytes	0.0282083	Non-malignant
HCC02T_GACGTGCTCCATGAAC	Hepatocytes	0.0254256	Non-malignant
HCC02T_GACGTGCTCGAATGCT	Hepatocytes	0.0276744	Non-malignant
HCC02T_GACGTTAAGTCGTTTG	Hepatocytes	0.0245688	Non-malignant
HCC02T_GACGTTAAGTGCGATG	Hepatocytes	0.0305032	Malignant
HCC02T_GACGTTAAGTTAGCGG	Hepatocytes	0.0270308	Non-malignant
HCC02T_GACGTTACATTTGCTT	Hepatocytes	0.0283165	Non-malignant
HCC02T_GACGTTAGTAGCGCAA	Hepatocytes	0.0256076	Non-malignant
HCC02T_GACGTTAGTATAGTAG	Hepatocytes	0.0260457	Non-malignant
HCC02T_GACGTTAGTCAGCTAT	Hepatocytes	0.0268851	Non-malignant
HCC02T_GACGTTATCGAACTGT	Hepatocytes	0.0316427	Malignant
HCC02T_GACTAACAGACCGGAT	Hepatocytes	0.0263318	Non-malignant
HCC02T_GACTAACAGCGAAGGG	Hepatocytes	0.0308647	Malignant
HCC02T_GACTAACAGCTGCCCA	Hepatocytes	0.0268893	Non-malignant
HCC02T_GACTAACAGTGTACCT	Hepatocytes	0.0277783	Non-malignant
HCC02T_GACTAACCAGCTTAAC	Hepatocytes	0.0272655	Non-malignant
HCC02T_GACTAACGTTCAGTAC	Hepatocytes	0.0245602	Non-malignant
HCC02T_GACTACAAGACAATAC	Hepatocytes	0.0314717	Malignant
HCC02T_GACTACAAGGAACTGC	Hepatocytes	0.0289268	Non-malignant
HCC02T_GACTACAAGGACATTA	Hepatocytes	0.0362039	Malignant
HCC02T_GACTACAAGGGTGTTG	Hepatocytes	0.028115	Non-malignant
HCC02T_GACTACACAATCTGCA	Hepatocytes	0.0281463	Non-malignant
HCC02T_GACTACACATACTACG	Hepatocytes	0.0351027	Malignant
HCC02T_GACTACACATCGGTTA	Hepatocytes	0.0333263	Malignant
HCC02T_GACTACATCCACGAAT	Hepatocytes	0.0279596	Non-malignant
HCC02T_GACTACATCTACCTGC	Hepatocytes	0.0226524	Non-malignant
HCC02T_GACTGCGCAACGATCT	Hepatocytes	0.0300881	Malignant
HCC02T_GACTGCGCAATTGCTG	Hepatocytes	0.0275635	Non-malignant
HCC02T_GACTGCGCAGCTGCAC	Hepatocytes	0.0315037	Malignant
HCC02T_GACTGCGCAGTGGGAT	Hepatocytes	0.0167085	Non-malignant
HCC02T_GACTGCGCATTTCAGG	Hepatocytes	0.0302166	Malignant
HCC02T_GACTGCGGTACTTCTT	Hepatocytes	0.0225197	Non-malignant
HCC02T_GAGCAGACACCATCCT	Hepatocytes	0.0263419	Non-malignant
HCC02T_GAGCAGACACGGCTAC	Hepatocytes	0.0269662	Non-malignant
HCC02T_GAGCAGACATTCCTCG	Hepatocytes	0.0261116	Non-malignant
HCC02T_GAGGTGACAATACGCT	Hepatocytes	0.0292478	Non-malignant
HCC02T_GAGGTGACATGCATGT	Hepatocytes	0.0306274	Malignant
HCC02T_GAGGTGAGTCTGCCAG	Hepatocytes	0.0281174	Non-malignant
HCC02T_GAGTCCGAGGGAACGG	Hepatocytes	0.0252016	Non-malignant
HCC02T_GAGTCCGTCCGAGCCA	Hepatocytes	0.0270694	Non-malignant
HCC02T_GATCAGTCAGTGACAG	Hepatocytes	0.0342558	Malignant
HCC02T_GATCAGTCATTCCTCG	Hepatocytes	0.0291601	Non-malignant
HCC02T_GATCAGTTCGCCCTTA	Hepatocytes	0.037691	Malignant
HCC02T_GATCGATGTACCCAAT	Hepatocytes	0.0316513	Malignant
HCC02T_GATCGATGTCGCGAAA	Hepatocytes	0.0275115	Non-malignant
HCC02T_GATCGCGGTCAAGCGA	Hepatocytes	0.0279768	Non-malignant
HCC02T_GATCGCGGTTGACGTT	Hepatocytes	0.0268046	Non-malignant
HCC02T_GATCGTACAAACTGCT	Hepatocytes	0.0312289	Malignant
HCC02T_GATCGTACAAACTGTC	Hepatocytes	0.0275764	Non-malignant
HCC02T_GATCGTATCTACCAGA	Hepatocytes	0.0319438	Malignant
HCC02T_GATCTAGCAGCCACCA	Hepatocytes	0.0228658	Non-malignant
HCC02T_GATCTAGTCAGCGACC	Hepatocytes	0.0275405	Non-malignant
HCC02T_GATCTAGTCATGTAGC	Hepatocytes	0.0288103	Non-malignant
HCC02T_GATGAAAAGAGGTAGA	Hepatocytes	0.0286038	Non-malignant
HCC02T_GATGAAAAGCTACCGC	Hepatocytes	0.018076	Non-malignant
HCC02T_GATGAAACATGAAGTA	Hepatocytes	0.0274487	Non-malignant
HCC02T_GATGAAACATTGGTAC	Hepatocytes	0.0260272	Non-malignant
HCC02T_GATGAAAGTCGTTGTA	Hepatocytes	0.0299184	Malignant
HCC02T_GATGAAAGTGTGGCTC	Hepatocytes	0.0257675	Non-malignant
HCC02T_GATGAAAGTTATTCTC	Hepatocytes	0.0290677	Non-malignant
HCC02T_GATGAGGAGCTGAAAT	Hepatocytes	0.0265215	Non-malignant
HCC02T_GATGAGGCACTTGGAT	Hepatocytes	0.0275156	Non-malignant
HCC02T_GATGAGGGTGCGAAAC	Hepatocytes	0.024999	Non-malignant
HCC02T_GATGAGGTCACCGGGT	Hepatocytes	0.0269204	Non-malignant
HCC02T_GATGCTAAGGTACTCT	Hepatocytes	0.0251938	Non-malignant
HCC02T_GATGCTACACAGACAG	Hepatocytes	0.0300588	Malignant
HCC02T_GATGCTACACCCTATC	Hepatocytes	0.0270531	Non-malignant
HCC02T_GATGCTACATGAGCGA	Hepatocytes	0.0245259	Non-malignant
HCC02T_GATGCTATCAGCATGT	Hepatocytes	0.0281425	Non-malignant
HCC02T_GATGCTATCGAGAACG	Hepatocytes	0.0258183	Non-malignant
HCC02T_GATTCAGCAGTAAGAT	Hepatocytes	0.0273276	Non-malignant
HCC02T_GATTCAGGTAGCTCCG	Hepatocytes	0.031899	Malignant
HCC02T_GATTCAGGTCTGCAAT	Hepatocytes	0.0308928	Malignant
HCC02T_GATTCAGTCTCGGACG	Hepatocytes	0.0263259	Non-malignant
HCC02T_GCAAACTAGTGTACTC	Hepatocytes	0.0276405	Non-malignant
HCC02T_GCAAACTCAAACCTAC	Hepatocytes	0.0295897	Malignant
HCC02T_GCAAACTCATTCTTAC	Hepatocytes	0.0362756	Malignant
HCC02T_GCAAACTGTCCCTTGT	Hepatocytes	0.028219	Non-malignant
HCC02T_GCAAACTGTTAGATGA	Hepatocytes	0.0276697	Non-malignant
HCC02T_GCAAACTTCAAGGTAA	Hepatocytes	0.0237098	Non-malignant
HCC02T_GCAAACTTCCGTTGCT	Hepatocytes	0.0312734	Malignant
HCC02T_GCAATCAAGTAATCCC	Hepatocytes	0.0279941	Non-malignant
HCC02T_GCAATCATCCAGATCA	Hepatocytes	0.0301147	Malignant
HCC02T_GCACATAAGACAGGCT	Hepatocytes	0.0251378	Non-malignant
HCC02T_GCACATAAGTCCAGGA	Hepatocytes	0.0241171	Non-malignant
HCC02T_GCACATACAGCTGTAT	Hepatocytes	0.0258913	Non-malignant
HCC02T_GCACATAGTCTTCTCG	Hepatocytes	0.0270506	Non-malignant
HCC02T_GCACATATCTCCCTGA	Hepatocytes	0.0284404	Non-malignant
HCC02T_GCACATATCTGATACG	Hepatocytes	0.0316732	Malignant
HCC02T_GCACTCTAGATGTCGG	Hepatocytes	0.0240847	Non-malignant
HCC02T_GCACTCTAGCACAGGT	Hepatocytes	0.0293558	Non-malignant
HCC02T_GCACTCTAGCGACGTA	Hepatocytes	0.0287717	Non-malignant
HCC02T_GCACTCTCATCGATTG	Hepatocytes	0.0268991	Non-malignant
HCC02T_GCACTCTTCGGAAACG	Hepatocytes	0.0291177	Non-malignant
HCC02T_GCAGCCATCGCCTGTT	Hepatocytes	0.0279247	Non-malignant
HCC02T_GCAGTTAAGTAGGTGC	Hepatocytes	0.029434	Non-malignant
HCC02T_GCAGTTACAGGGTATG	Hepatocytes	0.0323712	Malignant
HCC02T_GCATACAAGTTACCCA	Hepatocytes	0.0271469	Non-malignant
HCC02T_GCATACACATGTCTCC	Hepatocytes	0.0296906	Malignant
HCC02T_GCATACAGTGTGAAAT	Hepatocytes	0.0335441	Malignant
HCC02T_GCATACAGTTAAAGAC	Hepatocytes	0.0209515	Non-malignant
HCC02T_GCATACATCAACACAC	Hepatocytes	0.0312456	Malignant
HCC02T_GCATGATCAGCAGTTT	Hepatocytes	0.0246092	Non-malignant
HCC02T_GCATGATGTCTCATCC	Hepatocytes	0.028654	Non-malignant
HCC02T_GCATGATTCACGAAGG	Hepatocytes	0.0260372	Non-malignant
HCC02T_GCATGATTCCTCATTA	Hepatocytes	0.0279324	Non-malignant
HCC02T_GCATGCGCACGACGAA	Hepatocytes	0.0305563	Malignant
HCC02T_GCATGCGGTATGAAAC	Hepatocytes	0.0283475	Non-malignant
HCC02T_GCATGCGGTCCGTCAG	Hepatocytes	0.0270049	Non-malignant
HCC02T_GCATGCGGTTCCCTTG	Hepatocytes	0.0280836	Non-malignant
HCC02T_GCATGCGTCACGACTA	Hepatocytes	0.0263455	Non-malignant
HCC02T_GCATGCGTCCATGAAC	Hepatocytes	0.0268388	Non-malignant
HCC02T_GCATGCGTCCTGCAGG	Hepatocytes	0.0315118	Malignant
HCC02T_GCATGTAAGCCAACAG	Hepatocytes	0.028773	Non-malignant
HCC02T_GCATGTACAGCTGTGC	Hepatocytes	0.0348256	Malignant
HCC02T_GCATGTAGTCATCCCT	Hepatocytes	0.0283369	Non-malignant
HCC02T_GCATGTAGTGTTTGTG	Hepatocytes	0.0269672	Non-malignant
HCC02T_GCATGTATCGAACGGA	Hepatocytes	0.0298539	Malignant
HCC02T_GCCAAATCACTGAAGG	Hepatocytes	0.026187	Non-malignant
HCC02T_GCCAAATCATACGCTA	Hepatocytes	0.0303205	Malignant
HCC02T_GCCAAATCATTCCTGC	Hepatocytes	0.0239427	Non-malignant
HCC02T_GCCAAATTCGGCCGAT	Hepatocytes	0.0308482	Malignant
HCC02T_GCCTCTAAGATGGGTC	Hepatocytes	0.0264745	Non-malignant
HCC02T_GCCTCTAAGCAATCTC	Hepatocytes	0.0256895	Non-malignant
HCC02T_GCCTCTAAGTCGAGTG	Hepatocytes	0.0277909	Non-malignant
HCC02T_GCCTCTACAAGAAAGG	Hepatocytes	0.026505	Non-malignant
HCC02T_GCCTCTACAGTTAACC	Hepatocytes	0.0255842	Non-malignant
HCC02T_GCCTCTATCATCGCTC	Hepatocytes	0.0367517	Malignant
HCC02T_GCCTCTATCTGTTTGT	Hepatocytes	0.0259807	Non-malignant
HCC02T_GCGACCAAGACACGAC	Hepatocytes	0.0248989	Non-malignant
HCC02T_GCGACCAAGACGCACA	Hepatocytes	0.0278728	Non-malignant
HCC02T_GCGACCAAGGAGTACC	Hepatocytes	0.0288112	Non-malignant
HCC02T_GCGACCACAAAGGCGT	Hepatocytes	0.0280588	Non-malignant
HCC02T_GCGACCACAAGTAATG	Hepatocytes	0.032166	Malignant
HCC02T_GCGACCACAGACAGGT	Hepatocytes	0.0330657	Malignant
HCC02T_GCGACCATCAAGAAGT	Hepatocytes	0.033169	Malignant
HCC02T_GCGACCATCGCTTGTC	Hepatocytes	0.025254	Non-malignant
HCC02T_GCGACCATCGTCGTTC	Hepatocytes	0.0326862	Malignant
HCC02T_GCGAGAAAGTACGACG	Hepatocytes	0.0272861	Non-malignant
HCC02T_GCGAGAACAATCAGAA	Hepatocytes	0.0281681	Non-malignant
HCC02T_GCGAGAACATGGGAAC	Hepatocytes	0.0264768	Non-malignant
HCC02T_GCGAGAAGTACAGTGG	Hepatocytes	0.0283177	Non-malignant
HCC02T_GCGAGAAGTGTTTGGT	Hepatocytes	0.0274333	Non-malignant
HCC02T_GCGAGAATCGCCTGTT	Hepatocytes	0.0336877	Malignant
HCC02T_GCGCAACAGACTAAGT	Hepatocytes	0.0276415	Non-malignant
HCC02T_GCGCAACCACGAAACG	Hepatocytes	0.0295954	Malignant
HCC02T_GCGCAACGTAAAGGAG	Hepatocytes	0.0273754	Non-malignant
HCC02T_GCGCAACGTCGAATCT	Hepatocytes	0.0308925	Malignant
HCC02T_GCGCAACTCACAGTAC	Hepatocytes	0.027588	Non-malignant
HCC02T_GCGCAGTCACAGAGGT	Hepatocytes	0.0293746	Non-malignant
HCC02T_GCGCAGTTCACGCGGT	Hepatocytes	0.0239807	Non-malignant
HCC02T_GCGCAGTTCGGCGCAT	Hepatocytes	0.0305427	Malignant
HCC02T_GCGCAGTTCTGCTGTC	Hepatocytes	0.0258884	Non-malignant
HCC02T_GCGCCAACACATCTTT	Hepatocytes	0.0296302	Malignant
HCC02T_GCGCCAACACATTAGC	Hepatocytes	0.0262956	Non-malignant
HCC02T_GCGCCAAGTGACTCAT	Hepatocytes	0.0306363	Malignant
HCC02T_GCGCGATAGAGCTGCA	Hepatocytes	0.0298028	Malignant
HCC02T_GCGCGATAGTGGCACA	Hepatocytes	0.0313082	Malignant
HCC02T_GCGCGATTCCTTTCGG	Hepatocytes	0.0203669	Non-malignant
HCC02T_GCGCGATTCGGATGTT	Hepatocytes	0.0258025	Non-malignant
HCC02T_GCGGGTTAGAACAACT	Hepatocytes	0.0296451	Malignant
HCC02T_GCGGGTTTCTATCGCC	Hepatocytes	0.0352488	Malignant
HCC02T_GCTCCTAAGAATGTGT	Hepatocytes	0.0236151	Non-malignant
HCC02T_GCTCCTACAGCAGTTT	Hepatocytes	0.0308214	Malignant
HCC02T_GCTCCTAGTCCTGCTT	Hepatocytes	0.0253803	Non-malignant
HCC02T_GCTCCTAGTTCACCTC	Hepatocytes	0.0297032	Malignant
HCC02T_GCTCTGTAGAGCCCAA	Hepatocytes	0.0272225	Non-malignant
HCC02T_GCTCTGTAGGAATTAC	Hepatocytes	0.0261049	Non-malignant
HCC02T_GCTCTGTAGGCTATCT	Hepatocytes	0.027616	Non-malignant
HCC02T_GCTCTGTCAAACGTGG	Hepatocytes	0.0278278	Non-malignant
HCC02T_GCTCTGTCACATGTGT	Hepatocytes	0.0246982	Non-malignant
HCC02T_GCTCTGTGTGCAGACA	Hepatocytes	0.0301501	Malignant
HCC02T_GCTCTGTGTTAAGATG	Hepatocytes	0.0288494	Non-malignant
HCC02T_GCTGCAGCAAGCCTAT	Hepatocytes	0.0310835	Malignant
HCC02T_GCTGCAGCATCCGTGG	Hepatocytes	0.0380965	Malignant
HCC02T_GCTGCAGGTTCCGTCT	Hepatocytes	0.0408968	Malignant
HCC02T_GCTGCAGTCGTCCAGG	Hepatocytes	0.0272996	Non-malignant
HCC02T_GCTGCGAAGGTCATCT	Hepatocytes	0.0346617	Malignant
HCC02T_GCTGCGACAAAGGCGT	Hepatocytes	0.0223871	Non-malignant
HCC02T_GCTGCGACACCGGAAA	Hepatocytes	0.0241824	Non-malignant
HCC02T_GCTGCGACATGTCTCC	Hepatocytes	0.0309334	Malignant
HCC02T_GCTGCGAGTAAGGGAA	Hepatocytes	0.0275213	Non-malignant
HCC02T_GCTGCGAGTGATAAGT	Hepatocytes	0.0271314	Non-malignant
HCC02T_GCTGCTTAGGAATCGC	Hepatocytes	0.0282753	Non-malignant
HCC02T_GCTGCTTAGGCATGTG	Hepatocytes	0.0288061	Non-malignant
HCC02T_GCTGCTTCATGCCACG	Hepatocytes	0.0336876	Malignant
HCC02T_GCTGCTTGTAGGGACT	Hepatocytes	0.0257437	Non-malignant
HCC02T_GCTGCTTTCAACGAAA	Hepatocytes	0.0255764	Non-malignant
HCC02T_GCTGCTTTCATATCGG	Hepatocytes	0.0261921	Non-malignant
HCC02T_GCTGCTTTCTAACTTC	Hepatocytes	0.0249361	Non-malignant
HCC02T_GCTGGGTTCAGCTTAG	Hepatocytes	0.033417	Malignant
HCC02T_GCTTCCACACTTACGA	Hepatocytes	0.0273439	Non-malignant
HCC02T_GCTTCCACATGGATGG	Hepatocytes	0.0270025	Non-malignant
HCC02T_GCTTCCATCCGCAAGC	Hepatocytes	0.0247301	Non-malignant
HCC02T_GCTTGAAAGTAGCCGA	Hepatocytes	0.0353139	Malignant
HCC02T_GCTTGAAGTTATGCGT	Hepatocytes	0.034083	Malignant
HCC02T_GCTTGAATCAGGTTCA	Hepatocytes	0.0294996	Non-malignant
HCC02T_GGAAAGCAGCTATGCT	Hepatocytes	0.0247278	Non-malignant
HCC02T_GGAAAGCCAAATTGCC	Hepatocytes	0.0283251	Non-malignant
HCC02T_GGAAAGCCATCCCATC	Hepatocytes	0.0219934	Non-malignant
HCC02T_GGAAAGCGTCACACGC	Hepatocytes	0.0229912	Non-malignant
HCC02T_GGAAAGCGTCAGATAA	Hepatocytes	0.0280176	Non-malignant
HCC02T_GGAAAGCGTCTAAACC	Hepatocytes	0.0265884	Non-malignant
HCC02T_GGAAAGCTCTACCTGC	Hepatocytes	0.0283176	Non-malignant
HCC02T_GGAACTTAGCTGCCCA	Hepatocytes	0.0254425	Non-malignant
HCC02T_GGAACTTCATCTCGCT	Hepatocytes	0.0321188	Malignant
HCC02T_GGAACTTGTATAATGG	Hepatocytes	0.0236704	Non-malignant
HCC02T_GGAACTTGTCATATCG	Hepatocytes	0.027202	Non-malignant
HCC02T_GGAACTTGTCCGTGAC	Hepatocytes	0.0300449	Malignant
HCC02T_GGAACTTGTGTTTGTG	Hepatocytes	0.0285313	Non-malignant
HCC02T_GGAATAAAGGGCTTCC	Hepatocytes	0.02753	Non-malignant
HCC02T_GGAATAAAGTATGACA	Hepatocytes	0.0261203	Non-malignant
HCC02T_GGAATAAGTGTGAATA	Hepatocytes	0.0268095	Non-malignant
HCC02T_GGAATAATCATGCTCC	Hepatocytes	0.0432868	Malignant
HCC02T_GGAATAATCTTGCATT	Hepatocytes	0.0325107	Malignant
HCC02T_GGACAAGAGCCATCGC	Hepatocytes	0.0275122	Non-malignant
HCC02T_GGACAAGAGGGCTTCC	Hepatocytes	0.0306453	Malignant
HCC02T_GGACAAGTCGCGGATC	Hepatocytes	0.0262708	Non-malignant
HCC02T_GGACAAGTCTCGAGTA	Hepatocytes	0.028738	Non-malignant
HCC02T_GGACAAGTCTGCCAGG	Hepatocytes	0.0286293	Non-malignant
HCC02T_GGACAAGTCTTGAGAC	Hepatocytes	0.0287979	Non-malignant
HCC02T_GGACAAGTCTTGAGGT	Hepatocytes	0.0240201	Non-malignant
HCC02T_GGACAGAAGTGGTCCC	Hepatocytes	0.0288948	Non-malignant
HCC02T_GGACAGAGTACGACCC	Hepatocytes	0.027324	Non-malignant
HCC02T_GGACAGAGTAGCGCTC	Hepatocytes	0.0195121	Non-malignant
HCC02T_GGACAGAGTTCTGAAC	Hepatocytes	0.0223302	Non-malignant
HCC02T_GGACAGATCCTCATTA	Hepatocytes	0.0310617	Malignant
HCC02T_GGACAGATCCTTTCGG	Hepatocytes	0.0269001	Non-malignant
HCC02T_GGACAGATCTGGCGTG	Hepatocytes	0.0255423	Non-malignant
HCC02T_GGACATTCAAGAAAGG	Hepatocytes	0.0279338	Non-malignant
HCC02T_GGACATTCACCCATTC	Hepatocytes	0.030284	Malignant
HCC02T_GGACGTCCAATGGACG	Hepatocytes	0.0281155	Non-malignant
HCC02T_GGACGTCGTGAGGCTA	Hepatocytes	0.0244562	Non-malignant
HCC02T_GGAGCAAAGCTAGTCT	Hepatocytes	0.0250373	Non-malignant
HCC02T_GGAGCAACAAAGTCAA	Hepatocytes	0.0313967	Malignant
HCC02T_GGAGCAACACATGTGT	Hepatocytes	0.0309803	Malignant
HCC02T_GGAGCAACACGGCCAT	Hepatocytes	0.0196948	Non-malignant
HCC02T_GGAGCAACATATGAGA	Hepatocytes	0.028063	Non-malignant
HCC02T_GGAGCAAGTTAGAACA	Hepatocytes	0.012327	Non-malignant
HCC02T_GGAGCAATCCAGAGGA	Hepatocytes	0.0239728	Non-malignant
HCC02T_GGAGCAATCGGAAATA	Hepatocytes	0.0248038	Non-malignant
HCC02T_GGATGTTAGACCACGA	Hepatocytes	0.03252	Malignant
HCC02T_GGATGTTAGATACACA	Hepatocytes	0.0321034	Malignant
HCC02T_GGATGTTAGTGTACCT	Hepatocytes	0.0259358	Non-malignant
HCC02T_GGATGTTCATTCCTCG	Hepatocytes	0.0294441	Non-malignant
HCC02T_GGATGTTGTGACGGTA	Hepatocytes	0.0272898	Non-malignant
HCC02T_GGATGTTGTTGGAGGT	Hepatocytes	0.0311712	Malignant
HCC02T_GGATGTTTCACATAGC	Hepatocytes	0.0418111	Malignant
HCC02T_GGATGTTTCCTAGTGA	Hepatocytes	0.0310391	Malignant
HCC02T_GGATTACAGACAATAC	Hepatocytes	0.0291909	Non-malignant
HCC02T_GGATTACCACCAGATT	Hepatocytes	0.0272611	Non-malignant
HCC02T_GGATTACCAGCTGTTA	Hepatocytes	0.0304832	Malignant
HCC02T_GGATTACGTAAGCACG	Hepatocytes	0.0174297	Non-malignant
HCC02T_GGATTACGTGACTACT	Hepatocytes	0.0273995	Non-malignant
HCC02T_GGCAATTAGCCTCGTG	Hepatocytes	0.0231643	Non-malignant
HCC02T_GGCAATTGTCTAGTGT	Hepatocytes	0.0340571	Malignant
HCC02T_GGCAATTGTGTGAAAT	Hepatocytes	0.0229839	Non-malignant
HCC02T_GGCAATTGTTACCGAT	Hepatocytes	0.0171865	Non-malignant
HCC02T_GGCAATTTCATCTGTT	Hepatocytes	0.0310333	Malignant
HCC02T_GGCCGATAGTTGAGAT	Hepatocytes	0.02742	Non-malignant
HCC02T_GGCCGATCACAACGCC	Hepatocytes	0.0246565	Non-malignant
HCC02T_GGCGACTCACGAGAGT	Hepatocytes	0.0282928	Non-malignant
HCC02T_GGCGTGTAGCTACCGC	Hepatocytes	0.0287603	Non-malignant
HCC02T_GGCGTGTCAAAGGTGC	Hepatocytes	0.0337069	Malignant
HCC02T_GGCGTGTCAAGGGTCA	Hepatocytes	0.0264182	Non-malignant
HCC02T_GGCGTGTCACACCGCA	Hepatocytes	0.0297645	Malignant
HCC02T_GGCGTGTCACCTCGGA	Hepatocytes	0.0272449	Non-malignant
HCC02T_GGCGTGTTCGGCGCAT	Hepatocytes	0.0271066	Non-malignant
HCC02T_GGCGTGTTCTTTCCTC	Hepatocytes	0.0301747	Malignant
HCC02T_GGCTCGACAAACGCGA	Hepatocytes	0.0376004	Malignant
HCC02T_GGCTCGACACTCTGTC	Hepatocytes	0.0326767	Malignant
HCC02T_GGCTCGAGTCTGCCAG	Hepatocytes	0.0304658	Malignant
HCC02T_GGCTCGATCAGAGGTG	Hepatocytes	0.0292675	Non-malignant
HCC02T_GGCTCGATCCTAGGGC	Hepatocytes	0.0223818	Non-malignant
HCC02T_GGCTCGATCGGCGCTA	Hepatocytes	0.028036	Non-malignant
HCC02T_GGCTCGATCGGTTCGG	Hepatocytes	0.0317242	Malignant
HCC02T_GGCTCGATCTCGTTTA	Hepatocytes	0.0256209	Non-malignant
HCC02T_GGCTGGTAGATCCCGC	Hepatocytes	0.0257869	Non-malignant
HCC02T_GGCTGGTAGGAGTTGC	Hepatocytes	0.0262226	Non-malignant
HCC02T_GGCTGGTAGTGAAGTT	Hepatocytes	0.033887	Malignant
HCC02T_GGCTGGTCAAAGTCAA	Hepatocytes	0.0324905	Malignant
HCC02T_GGCTGGTCATCGATTG	Hepatocytes	0.0293165	Non-malignant
HCC02T_GGCTGGTGTAAATACG	Hepatocytes	0.0205722	Non-malignant
HCC02T_GGGAATGTCTGCCAGG	Hepatocytes	0.0296392	Malignant
HCC02T_GGGACCTCATAGAAAC	Hepatocytes	0.0297995	Malignant
HCC02T_GGGACCTGTAACGTTC	Hepatocytes	0.0207373	Non-malignant
HCC02T_GGGACCTTCACCGTAA	Hepatocytes	0.0309021	Malignant
HCC02T_GGGACCTTCAGGTAAA	Hepatocytes	0.0272617	Non-malignant
HCC02T_GGGACCTTCCTCATTA	Hepatocytes	0.027726	Non-malignant
HCC02T_GGGACCTTCGTAGGAG	Hepatocytes	0.0243027	Non-malignant
HCC02T_GGGAGATCAAATCCGT	Hepatocytes	0.0260784	Non-malignant
HCC02T_GGGAGATCATTCGACA	Hepatocytes	0.0278872	Non-malignant
HCC02T_GGGAGATTCATGGTCA	Hepatocytes	0.0252781	Non-malignant
HCC02T_GGGAGATTCGCCAAAT	Hepatocytes	0.0312822	Malignant
HCC02T_GGGATGAAGAGCCTAG	Hepatocytes	0.0260678	Non-malignant
HCC02T_GGGATGAAGGAATTAC	Hepatocytes	0.0244921	Non-malignant
HCC02T_GGGATGACAAACGTGG	Hepatocytes	0.0235798	Non-malignant
HCC02T_GGGATGAGTCCAAGTT	Hepatocytes	0.0253706	Non-malignant
HCC02T_GGGATGAGTTTGTTGG	Hepatocytes	0.0319892	Malignant
HCC02T_GGGATGATCGGCTTGG	Hepatocytes	0.0290526	Non-malignant
HCC02T_GGGCACTAGGACTGGT	Hepatocytes	0.0276691	Non-malignant
HCC02T_GGGCACTAGTGAAGAG	Hepatocytes	0.0238251	Non-malignant
HCC02T_GGGCACTCAATGACCT	Hepatocytes	0.0310335	Malignant
HCC02T_GGGCACTCACCGAATT	Hepatocytes	0.0177011	Non-malignant
HCC02T_GGGCACTCACGGATAG	Hepatocytes	0.0244265	Non-malignant
HCC02T_GGGCACTGTCATATGC	Hepatocytes	0.0305425	Malignant
HCC02T_GGGCACTGTCGCATCG	Hepatocytes	0.0271984	Non-malignant
HCC02T_GGGCACTGTTCGAATC	Hepatocytes	0.0300768	Malignant
HCC02T_GGGCATCAGATCTGAA	Hepatocytes	0.0255985	Non-malignant
HCC02T_GGGCATCAGCAGCGTA	Hepatocytes	0.0246952	Non-malignant
HCC02T_GGGCATCAGCGCCTCA	Hepatocytes	0.0295742	Malignant
HCC02T_GGGCATCCAGGGCATA	Hepatocytes	0.0248021	Non-malignant
HCC02T_GGGCATCCAGTCCTTC	Hepatocytes	0.0336932	Malignant
HCC02T_GGGCATCGTCAGAGGT	Hepatocytes	0.0298566	Malignant
HCC02T_GGGTCTGCACTGTCGG	Hepatocytes	0.0288824	Non-malignant
HCC02T_GGGTTGCCAACCGCCA	Hepatocytes	0.0263027	Non-malignant
HCC02T_GGGTTGCGTTCGCGAC	Hepatocytes	0.0246644	Non-malignant
HCC02T_GGGTTGCTCCAACCAA	Hepatocytes	0.0255639	Non-malignant
HCC02T_GGGTTGCTCGAATGGG	Hepatocytes	0.0252302	Non-malignant
HCC02T_GGGTTGCTCTTTAGGG	Hepatocytes	0.0252156	Non-malignant
HCC02T_GGTATTGAGACGCACA	Hepatocytes	0.0275718	Non-malignant
HCC02T_GGTATTGAGACTAAGT	Hepatocytes	0.0228348	Non-malignant
HCC02T_GGTATTGAGATTACCC	Hepatocytes	0.0325981	Malignant
HCC02T_GGTATTGAGTCAAGGC	Hepatocytes	0.0259292	Non-malignant
HCC02T_GGTATTGGTAAACCTC	Hepatocytes	0.0258445	Non-malignant
HCC02T_GGTATTGGTATATCCG	Hepatocytes	0.0269036	Non-malignant
HCC02T_GGTATTGTCGTTGCCT	Hepatocytes	0.0292806	Non-malignant
HCC02T_GGTGAAGCATTAGCCA	Hepatocytes	0.0233586	Non-malignant
HCC02T_GGTGAAGTCCTCAACC	Hepatocytes	0.0278199	Non-malignant
HCC02T_GGTGCGTAGTACATGA	Hepatocytes	0.0246406	Non-malignant
HCC02T_GGTGCGTCAACTGCTA	Hepatocytes	0.031603	Malignant
HCC02T_GGTGCGTGTGAGGGTT	Hepatocytes	0.0265541	Non-malignant
HCC02T_GGTGCGTTCCAAAGTC	Hepatocytes	0.0247858	Non-malignant
HCC02T_GGTGTTACACGGCGTT	Hepatocytes	0.0262435	Non-malignant
HCC02T_GGTGTTACAGGCAGTA	Hepatocytes	0.0291225	Non-malignant
HCC02T_GGTGTTAGTCACTGGC	Hepatocytes	0.0273039	Non-malignant
HCC02T_GGTGTTAGTTCACGGC	Hepatocytes	0.026679	Non-malignant
HCC02T_GGTGTTAGTTGGTGGA	Hepatocytes	0.0231107	Non-malignant
HCC02T_GGTGTTATCCACGACG	Hepatocytes	0.0281417	Non-malignant
HCC02T_GTAACGTCAATAACGA	Hepatocytes	0.0242983	Non-malignant
HCC02T_GTAACGTCATGCCTAA	Hepatocytes	0.0289236	Non-malignant
HCC02T_GTAACGTGTACTTCTT	Hepatocytes	0.027818	Non-malignant
HCC02T_GTAACGTGTCATATGC	Hepatocytes	0.0546979	Malignant
HCC02T_GTAACGTGTCTAACGT	Hepatocytes	0.0238008	Non-malignant
HCC02T_GTAACGTTCACCGGGT	Hepatocytes	0.0292204	Non-malignant
HCC02T_GTAACGTTCTTCCTTC	Hepatocytes	0.028577	Non-malignant
HCC02T_GTAACTGAGGACCACA	Hepatocytes	0.0252957	Non-malignant
HCC02T_GTAACTGCAGGAATCG	Hepatocytes	0.0263083	Non-malignant
HCC02T_GTAACTGGTACAAGTA	Hepatocytes	0.0277548	Non-malignant
HCC02T_GTAACTGTCTCTTGAT	Hepatocytes	0.0282941	Non-malignant
HCC02T_GTACGTAAGCGTGAGT	Hepatocytes	0.0435181	Malignant
HCC02T_GTACGTAAGCTGCCCA	Hepatocytes	0.0337616	Malignant
HCC02T_GTACGTAGTGTTCGAT	Hepatocytes	0.0280107	Non-malignant
HCC02T_GTACGTATCTATCGCC	Hepatocytes	0.0274811	Non-malignant
HCC02T_GTACTCCAGTGTCCCG	Hepatocytes	0.0196917	Non-malignant
HCC02T_GTACTCCCAAGTCTGT	Hepatocytes	0.0330124	Malignant
HCC02T_GTACTCCCACCAGTTA	Hepatocytes	0.0244066	Non-malignant
HCC02T_GTACTCCCAGGTTTCA	Hepatocytes	0.0282487	Non-malignant
HCC02T_GTACTCCCAGTTTACG	Hepatocytes	0.0298057	Malignant
HCC02T_GTACTCCGTCGCGGTT	Hepatocytes	0.0291686	Non-malignant
HCC02T_GTACTCCTCACCTCGT	Hepatocytes	0.0298338	Malignant
HCC02T_GTACTTTAGTACGATA	Hepatocytes	0.0193074	Non-malignant
HCC02T_GTACTTTAGTGCCATT	Hepatocytes	0.0266172	Non-malignant
HCC02T_GTACTTTGTCACCTAA	Hepatocytes	0.0251573	Non-malignant
HCC02T_GTACTTTGTCCAGTTA	Hepatocytes	0.0210611	Non-malignant
HCC02T_GTACTTTGTCTTGCGG	Hepatocytes	0.0276712	Non-malignant
HCC02T_GTACTTTGTTAGATGA	Hepatocytes	0.0346476	Malignant
HCC02T_GTAGGCCCAAGCCGCT	Hepatocytes	0.0264354	Non-malignant
HCC02T_GTAGGCCGTGACTCAT	Hepatocytes	0.0269643	Non-malignant
HCC02T_GTAGGCCTCTCTGCTG	Hepatocytes	0.030987	Malignant
HCC02T_GTAGTCAAGCGAGAAA	Hepatocytes	0.0305359	Malignant
HCC02T_GTAGTCACACTGTCGG	Hepatocytes	0.0300411	Malignant
HCC02T_GTAGTCACAGAAGCAC	Hepatocytes	0.0266347	Non-malignant
HCC02T_GTAGTCACAGGTTTCA	Hepatocytes	0.0342564	Malignant
HCC02T_GTAGTCAGTACACCGC	Hepatocytes	0.0259146	Non-malignant
HCC02T_GTAGTCAGTGCGCTTG	Hepatocytes	0.0245412	Non-malignant
HCC02T_GTATCTTTCCGTTGTC	Hepatocytes	0.0264615	Non-malignant
HCC02T_GTATTCTAGCTAAACA	Hepatocytes	0.0254126	Non-malignant
HCC02T_GTATTCTAGTCATCCA	Hepatocytes	0.0221104	Non-malignant
HCC02T_GTATTCTCATGACATC	Hepatocytes	0.0286806	Non-malignant
HCC02T_GTATTCTGTTCGCGAC	Hepatocytes	0.0237744	Non-malignant
HCC02T_GTATTCTTCAGCTCTC	Hepatocytes	0.024658	Non-malignant
HCC02T_GTATTCTTCTCGATGA	Hepatocytes	0.0292225	Non-malignant
HCC02T_GTCAAGTCATAAGACA	Hepatocytes	0.0387233	Malignant
HCC02T_GTCAAGTTCCGCATAA	Hepatocytes	0.0276485	Non-malignant
HCC02T_GTCAAGTTCGCGTAGC	Hepatocytes	0.0271332	Non-malignant
HCC02T_GTCACAAAGACAAAGG	Hepatocytes	0.0306476	Malignant
HCC02T_GTCACAACAGCATGAG	Hepatocytes	0.0261773	Non-malignant
HCC02T_GTCACAAGTAAATGTG	Hepatocytes	0.02835	Non-malignant
HCC02T_GTCACAAGTACCGTAT	Hepatocytes	0.0280698	Non-malignant
HCC02T_GTCACAATCCAGAAGG	Hepatocytes	0.0305421	Malignant
HCC02T_GTCACGGAGATGCCTT	Hepatocytes	0.0285285	Non-malignant
HCC02T_GTCACGGAGGCAGTCA	Hepatocytes	0.0274769	Non-malignant
HCC02T_GTCATTTCACCTGGTG	Hepatocytes	0.0287855	Non-malignant
HCC02T_GTCATTTTCGGCGCAT	Hepatocytes	0.0249888	Non-malignant
HCC02T_GTCATTTTCGTTACAG	Hepatocytes	0.0317495	Malignant
HCC02T_GTCCTCAAGACCTTTG	Hepatocytes	0.0360696	Malignant
HCC02T_GTCCTCAAGAGTAATC	Hepatocytes	0.029685	Malignant
HCC02T_GTCCTCAAGCATCATC	Hepatocytes	0.0293989	Non-malignant
HCC02T_GTCCTCAAGCTCCTTC	Hepatocytes	0.0297677	Malignant
HCC02T_GTCCTCAAGGGAAACA	Hepatocytes	0.0313229	Malignant
HCC02T_GTCCTCACACGGTTTA	Hepatocytes	0.0271076	Non-malignant
HCC02T_GTCCTCAGTTTAGGAA	Hepatocytes	0.0329314	Malignant
HCC02T_GTCCTCATCACAAACC	Hepatocytes	0.0243819	Non-malignant
HCC02T_GTCCTCATCTCGCTTG	Hepatocytes	0.0300218	Malignant
HCC02T_GTCGGGTAGGTGACCA	Hepatocytes	0.0345834	Malignant
HCC02T_GTCGGGTCATCATCCC	Hepatocytes	0.0325995	Malignant
HCC02T_GTCGGGTGTGAGGGTT	Hepatocytes	0.0249795	Non-malignant
HCC02T_GTCGGGTTCAACACTG	Hepatocytes	0.0212152	Non-malignant
HCC02T_GTCGTAACACACAGAG	Hepatocytes	0.0318659	Malignant
HCC02T_GTCGTAACAGTCGTGC	Hepatocytes	0.0289012	Non-malignant
HCC02T_GTCGTAAGTAAGGATT	Hepatocytes	0.0268002	Non-malignant
HCC02T_GTCTCGTAGTACGCCC	Hepatocytes	0.0235284	Non-malignant
HCC02T_GTCTCGTCAGGTCGTC	Hepatocytes	0.0297345	Malignant
HCC02T_GTCTCGTCATTGTGCA	Hepatocytes	0.0560013	Malignant
HCC02T_GTCTCGTGTCCTAGCG	Hepatocytes	0.028724	Non-malignant
HCC02T_GTCTTCGAGGCAAAGA	Hepatocytes	0.0277333	Non-malignant
HCC02T_GTCTTCGCAATGACCT	Hepatocytes	0.0266557	Non-malignant
HCC02T_GTCTTCGGTGAGTATA	Hepatocytes	0.0249477	Non-malignant
HCC02T_GTCTTCGGTGCTCTTC	Hepatocytes	0.0264357	Non-malignant
HCC02T_GTCTTCGGTTCAGGCC	Hepatocytes	0.0308701	Malignant
HCC02T_GTGAAGGAGCCTCGTG	Hepatocytes	0.0299903	Malignant
HCC02T_GTGAAGGCAGCCTGTG	Hepatocytes	0.0211517	Non-malignant
HCC02T_GTGAAGGTCAATCACG	Hepatocytes	0.0287501	Non-malignant
HCC02T_GTGAAGGTCTGGTGTA	Hepatocytes	0.0266608	Non-malignant
HCC02T_GTGAAGGTCTTGAGAC	Hepatocytes	0.01745	Non-malignant
HCC02T_GTGCAGCAGCGCCTCA	Hepatocytes	0.029355	Non-malignant
HCC02T_GTGCAGCAGTGGGCTA	Hepatocytes	0.0285026	Non-malignant
HCC02T_GTGCAGCCATTATCTC	Hepatocytes	0.032561	Malignant
HCC02T_GTGCAGCGTCTAAACC	Hepatocytes	0.0335939	Malignant
HCC02T_GTGCAGCTCGGTCCGA	Hepatocytes	0.0287377	Non-malignant
HCC02T_GTGCATAAGAGCTGGT	Hepatocytes	0.0307929	Malignant
HCC02T_GTGCATACACCATCCT	Hepatocytes	0.0251011	Non-malignant
HCC02T_GTGCATATCAGAGCTT	Hepatocytes	0.0325994	Malignant
HCC02T_GTGCATATCAGGTAAA	Hepatocytes	0.0301666	Malignant
HCC02T_GTGCATATCGAACTGT	Hepatocytes	0.0267197	Non-malignant
HCC02T_GTGCATATCGACGGAA	Hepatocytes	0.0277752	Non-malignant
HCC02T_GTGCGGTAGAATGTTG	Hepatocytes	0.0292887	Non-malignant
HCC02T_GTGCGGTAGCCAGTTT	Hepatocytes	0.0288458	Non-malignant
HCC02T_GTGCGGTAGTCTCGGC	Hepatocytes	0.0312028	Malignant
HCC02T_GTGCGGTGTGTATGGG	Hepatocytes	0.031618	Malignant
HCC02T_GTGCGGTTCACGCGGT	Hepatocytes	0.0247189	Non-malignant
HCC02T_GTGCGGTTCCCTAACC	Hepatocytes	0.0251995	Non-malignant
HCC02T_GTGCGGTTCGATGAGG	Hepatocytes	0.0244319	Non-malignant
HCC02T_GTGCGGTTCTACCAGA	Hepatocytes	0.0346859	Malignant
HCC02T_GTGCTTCAGCAACGGT	Hepatocytes	0.0233445	Non-malignant
HCC02T_GTGCTTCAGCAATCTC	Hepatocytes	0.0220661	Non-malignant
HCC02T_GTGCTTCAGTGAATTG	Hepatocytes	0.0305572	Malignant
HCC02T_GTGCTTCCAATGCCAT	Hepatocytes	0.0264627	Non-malignant
HCC02T_GTGCTTCCACTGAAGG	Hepatocytes	0.0298079	Malignant
HCC02T_GTGCTTCTCGGCTTGG	Hepatocytes	0.0276276	Non-malignant
HCC02T_GTGGGTCAGATCCCGC	Hepatocytes	0.0312004	Malignant
HCC02T_GTGGGTCAGCTGATAA	Hepatocytes	0.0255624	Non-malignant
HCC02T_GTGTGCGAGAGCTGGT	Hepatocytes	0.0271714	Non-malignant
HCC02T_GTGTGCGCAAGCCATT	Hepatocytes	0.0276796	Non-malignant
HCC02T_GTGTGCGCATATGGTC	Hepatocytes	0.0276849	Non-malignant
HCC02T_GTGTGCGGTGTCGCTG	Hepatocytes	0.0350418	Malignant
HCC02T_GTGTGCGGTTATCCGA	Hepatocytes	0.024464	Non-malignant
HCC02T_GTGTGCGTCAGTCAGT	Hepatocytes	0.0312109	Malignant
HCC02T_GTGTTAGAGAGCTATA	Hepatocytes	0.03034	Malignant
HCC02T_GTGTTAGAGTACGACG	Hepatocytes	0.0239447	Non-malignant
HCC02T_GTGTTAGAGTAGGTGC	Hepatocytes	0.0254149	Non-malignant
HCC02T_GTGTTAGCAAGCCCAC	Hepatocytes	0.029716	Malignant
HCC02T_GTGTTAGTCTTTAGTC	Hepatocytes	0.0299117	Malignant
HCC02T_GTTAAGCAGCTAACTC	Hepatocytes	0.0235962	Non-malignant
HCC02T_GTTAAGCGTAGCTGCC	Hepatocytes	0.0248693	Non-malignant
HCC02T_GTTACAGGTGTTCGAT	Hepatocytes	0.0283303	Non-malignant
HCC02T_GTTACAGTCCTCAATT	Hepatocytes	0.0314634	Malignant
HCC02T_GTTCATTCACCGAATT	Hepatocytes	0.037932	Malignant
HCC02T_GTTCATTGTTAAAGTG	Hepatocytes	0.0282026	Non-malignant
HCC02T_GTTCGGGAGCCCTAAT	Hepatocytes	0.02592	Non-malignant
HCC02T_GTTCGGGAGTCCATAC	Hepatocytes	0.0315695	Malignant
HCC02T_GTTCGGGGTCTGATTG	Hepatocytes	0.0254983	Non-malignant
HCC02T_GTTCGGGGTTCCACAA	Hepatocytes	0.0266506	Non-malignant
HCC02T_GTTCGGGTCTATCGCC	Hepatocytes	0.0282566	Non-malignant
HCC02T_GTTCTCGCACCCATTC	Hepatocytes	0.025348	Non-malignant
HCC02T_GTTCTCGTCTACTTAC	Hepatocytes	0.0268449	Non-malignant
HCC02T_GTTTCTAAGAAGGGTA	Hepatocytes	0.036346	Malignant
HCC02T_GTTTCTAAGGATCGCA	Hepatocytes	0.0218798	Non-malignant
HCC02T_GTTTCTAAGGGATGGG	Hepatocytes	0.0203713	Non-malignant
HCC02T_GTTTCTACAGGCTCAC	Hepatocytes	0.0292671	Non-malignant
HCC02T_GTTTCTACAGGTGCCT	Hepatocytes	0.0318624	Malignant
HCC02T_GTTTCTACATTCTCAT	Hepatocytes	0.0243187	Non-malignant
HCC02T_GTTTCTAGTCGCCATG	Hepatocytes	0.0266153	Non-malignant
HCC02T_TAAACCGCAATGAATG	Hepatocytes	0.0312942	Malignant
HCC02T_TAAACCGGTATATGAG	Hepatocytes	0.0305545	Malignant
HCC02T_TAAACCGGTGCGGTAA	Hepatocytes	0.0255898	Non-malignant
HCC02T_TAAACCGGTGTATGGG	Hepatocytes	0.0249158	Non-malignant
HCC02T_TAAGAGAAGAGACTAT	Hepatocytes	0.0274414	Non-malignant
HCC02T_TAAGAGAAGAGGTTAT	Hepatocytes	0.0318463	Malignant
HCC02T_TAAGAGACAAGTTAAG	Hepatocytes	0.0271858	Non-malignant
HCC02T_TAAGAGACACCCATTC	Hepatocytes	0.0292665	Non-malignant
HCC02T_TAAGAGACAGGGTTAG	Hepatocytes	0.0290635	Non-malignant
HCC02T_TAAGAGACAGTATAAG	Hepatocytes	0.0264065	Non-malignant
HCC02T_TAAGAGACATTGGCGC	Hepatocytes	0.0249882	Non-malignant
HCC02T_TAAGAGACATTTGCTT	Hepatocytes	0.0311376	Malignant
HCC02T_TAAGAGAGTGCAGGTA	Hepatocytes	0.0233701	Non-malignant
HCC02T_TAAGCGTGTACAGACG	Hepatocytes	0.0293833	Non-malignant
HCC02T_TAAGCGTTCCCAAGTA	Hepatocytes	0.028434	Non-malignant
HCC02T_TAAGTGCAGACCCACC	Hepatocytes	0.0362943	Malignant
HCC02T_TAAGTGCCACCGTTGG	Hepatocytes	0.0287663	Non-malignant
HCC02T_TAAGTGCCATTCTTAC	Hepatocytes	0.0270182	Non-malignant
HCC02T_TAAGTGCGTAACGCGA	Hepatocytes	0.0297499	Malignant
HCC02T_TAAGTGCGTCTGCGGT	Hepatocytes	0.0301873	Malignant
HCC02T_TAAGTGCGTGCGAAAC	Hepatocytes	0.0291567	Non-malignant
HCC02T_TAAGTGCGTTCCCTTG	Hepatocytes	0.0317391	Malignant
HCC02T_TAAGTGCTCCAGATCA	Hepatocytes	0.0250028	Non-malignant
HCC02T_TAAGTGCTCCCTTGTG	Hepatocytes	0.0250301	Non-malignant
HCC02T_TACACGAAGATCCCAT	Hepatocytes	0.0257703	Non-malignant
HCC02T_TACACGACAAGGACTG	Hepatocytes	0.0284076	Non-malignant
HCC02T_TACACGACAGTTCCCT	Hepatocytes	0.0261299	Non-malignant
HCC02T_TACACGACATGTAAGA	Hepatocytes	0.0271791	Non-malignant
HCC02T_TACACGAGTCACCTAA	Hepatocytes	0.0315678	Malignant
HCC02T_TACACGAGTGATAAAC	Hepatocytes	0.0312518	Malignant
HCC02T_TACACGAGTTGGAGGT	Hepatocytes	0.0262038	Non-malignant
HCC02T_TACACGATCAAACCGT	Hepatocytes	0.0252581	Non-malignant
HCC02T_TACACGATCAACTCTT	Hepatocytes	0.0251571	Non-malignant
HCC02T_TACACGATCGGGAGTA	Hepatocytes	0.0303776	Malignant
HCC02T_TACACGATCTGGTGTA	Hepatocytes	0.0265334	Non-malignant
HCC02T_TACAGTGAGCATGGCA	Hepatocytes	0.0278143	Non-malignant
HCC02T_TACCTATAGTCATGCT	Hepatocytes	0.0288961	Non-malignant
HCC02T_TACCTATGTCCTAGCG	Hepatocytes	0.0286889	Non-malignant
HCC02T_TACCTATTCGTACGGC	Hepatocytes	0.0262501	Non-malignant
HCC02T_TACCTTAAGAATGTTG	Hepatocytes	0.0229519	Non-malignant
HCC02T_TACCTTAAGCTTATCG	Hepatocytes	0.0314402	Malignant
HCC02T_TACCTTATCACAATGC	Hepatocytes	0.0244915	Non-malignant
HCC02T_TACGGATCAAGCCGCT	Hepatocytes	0.0305703	Malignant
HCC02T_TACGGATCATAACCTG	Hepatocytes	0.028173	Non-malignant
HCC02T_TACGGATGTACAAGTA	Hepatocytes	0.0311624	Malignant
HCC02T_TACGGATTCCTGCCAT	Hepatocytes	0.0240965	Non-malignant
HCC02T_TACGGGCAGACGCTTT	Hepatocytes	0.022964	Non-malignant
HCC02T_TACGGGCAGACTCGGA	Hepatocytes	0.0267134	Non-malignant
HCC02T_TACGGGCCACAGATTC	Hepatocytes	0.0245424	Non-malignant
HCC02T_TACGGGCTCCAGGGCT	Hepatocytes	0.0248317	Non-malignant
HCC02T_TACGGTAAGGGATCTG	Hepatocytes	0.0295786	Malignant
HCC02T_TACGGTAAGTATGACA	Hepatocytes	0.0349875	Malignant
HCC02T_TACGGTACAGATGGCA	Hepatocytes	0.0275423	Non-malignant
HCC02T_TACGGTAGTCGGATCC	Hepatocytes	0.0295514	Non-malignant
HCC02T_TACGGTAGTTAGATGA	Hepatocytes	0.0318176	Malignant
HCC02T_TACGGTAGTTTGTGTG	Hepatocytes	0.0268537	Non-malignant
HCC02T_TACGGTATCATAAAGG	Hepatocytes	0.0332122	Malignant
HCC02T_TACTCATAGACGACGT	Hepatocytes	0.0260193	Non-malignant
HCC02T_TACTCATAGAGTAAGG	Hepatocytes	0.0278275	Non-malignant
HCC02T_TACTCATCAAATTGCC	Hepatocytes	0.0248875	Non-malignant
HCC02T_TACTCATCAACACCTA	Hepatocytes	0.0305314	Malignant
HCC02T_TACTCATCAAGTTCTG	Hepatocytes	0.032757	Malignant
HCC02T_TACTCATGTGTGAATA	Hepatocytes	0.0266555	Non-malignant
HCC02T_TACTCGCAGACGCACA	Hepatocytes	0.0269369	Non-malignant
HCC02T_TACTCGCCATCCGCGA	Hepatocytes	0.0273507	Non-malignant
HCC02T_TACTCGCGTCCTAGCG	Hepatocytes	0.0260842	Non-malignant
HCC02T_TACTCGCTCAGAGCTT	Hepatocytes	0.0321971	Malignant
HCC02T_TACTCGCTCTTGGGTA	Hepatocytes	0.0252799	Non-malignant
HCC02T_TACTTACAGTTAAGTG	Hepatocytes	0.0266581	Non-malignant
HCC02T_TACTTACCATCCTAGA	Hepatocytes	0.0234189	Non-malignant
HCC02T_TACTTACTCAATCACG	Hepatocytes	0.0278782	Non-malignant
HCC02T_TACTTGTCATTCGACA	Hepatocytes	0.0351116	Malignant
HCC02T_TACTTGTGTTCTGTTT	Hepatocytes	0.0252203	Non-malignant
HCC02T_TACTTGTTCTTTACAC	Hepatocytes	0.0307189	Malignant
HCC02T_TAGACCAAGTTTCCTT	Hepatocytes	0.0299543	Malignant
HCC02T_TAGACCAGTAGTACCT	Hepatocytes	0.0298864	Malignant
HCC02T_TAGACCAGTCGGGTCT	Hepatocytes	0.0311949	Malignant
HCC02T_TAGACCAGTGTATGGG	Hepatocytes	0.0294489	Non-malignant
HCC02T_TAGAGCTAGGTCGGAT	Hepatocytes	0.0299337	Malignant
HCC02T_TAGAGCTGTAAGGGAA	Hepatocytes	0.0311567	Malignant
HCC02T_TAGAGCTGTTCCTCCA	Hepatocytes	0.0231797	Non-malignant
HCC02T_TAGAGCTTCACTTATC	Hepatocytes	0.0273212	Non-malignant
HCC02T_TAGCCGGAGAGACGAA	Hepatocytes	0.0295036	Non-malignant
HCC02T_TAGCCGGAGTACGCGA	Hepatocytes	0.0311182	Malignant
HCC02T_TAGCCGGAGTGAAGAG	Hepatocytes	0.0216368	Non-malignant
HCC02T_TAGCCGGCACGGACAA	Hepatocytes	0.0302829	Malignant
HCC02T_TAGCCGGGTACTCTCC	Hepatocytes	0.0300697	Malignant
HCC02T_TAGCCGGTCAGTCCCT	Hepatocytes	0.0305878	Malignant
HCC02T_TAGCCGGTCAGTTTGG	Hepatocytes	0.0237749	Non-malignant
HCC02T_TAGCCGGTCCCATTTA	Hepatocytes	0.0259017	Non-malignant
HCC02T_TAGGCATGTCCCTACT	Hepatocytes	0.048772	Malignant
HCC02T_TAGGCATTCCCAAGAT	Hepatocytes	0.024472	Non-malignant
HCC02T_TAGGCATTCGCACTCT	Hepatocytes	0.0334796	Malignant
HCC02T_TAGTGGTAGAACTGTA	Hepatocytes	0.0308527	Malignant
HCC02T_TAGTGGTAGGCGATAC	Hepatocytes	0.0326177	Malignant
HCC02T_TAGTGGTAGTAACCCT	Hepatocytes	0.0288621	Non-malignant
HCC02T_TAGTGGTCAAGTACCT	Hepatocytes	0.024563	Non-malignant
HCC02T_TAGTGGTCAGCGTTCG	Hepatocytes	0.0276906	Non-malignant
HCC02T_TAGTGGTCATCCTTGC	Hepatocytes	0.0232005	Non-malignant
HCC02T_TAGTGGTTCCAAGTAC	Hepatocytes	0.0279567	Non-malignant
HCC02T_TAGTTGGAGAGGTACC	Hepatocytes	0.0275976	Non-malignant
HCC02T_TAGTTGGAGTGTGGCA	Hepatocytes	0.0296154	Malignant
HCC02T_TAGTTGGCACCTATCC	Hepatocytes	0.0252826	Non-malignant
HCC02T_TAGTTGGCATTCCTCG	Hepatocytes	0.0283858	Non-malignant
HCC02T_TAGTTGGGTCTACCTC	Hepatocytes	0.0270664	Non-malignant
HCC02T_TAGTTGGGTTCGTTGA	Hepatocytes	0.0329656	Malignant
HCC02T_TATCAGGAGATAGCAT	Hepatocytes	0.0293879	Non-malignant
HCC02T_TATCAGGAGCGTTGCC	Hepatocytes	0.0278732	Non-malignant
HCC02T_TATCTCAAGGAACTGC	Hepatocytes	0.0246721	Non-malignant
HCC02T_TATGCCCCATGTCTCC	Hepatocytes	0.0289087	Non-malignant
HCC02T_TATGCCCGTCGCATAT	Hepatocytes	0.0266685	Non-malignant
HCC02T_TATGCCCGTTCGCTAA	Hepatocytes	0.0311207	Malignant
HCC02T_TATTACCAGATCCGAG	Hepatocytes	0.0274481	Non-malignant
HCC02T_TATTACCAGGAATGGA	Hepatocytes	0.0303092	Malignant
HCC02T_TCAACGAAGCCCAACC	Hepatocytes	0.0274454	Non-malignant
HCC02T_TCAACGATCAAAGACA	Hepatocytes	0.0291373	Non-malignant
HCC02T_TCAATCTAGCTCAACT	Hepatocytes	0.0255152	Non-malignant
HCC02T_TCAATCTCAAAGAATC	Hepatocytes	0.0300295	Malignant
HCC02T_TCAATCTTCCTTTACA	Hepatocytes	0.0314475	Malignant
HCC02T_TCACAAGAGTTACCCA	Hepatocytes	0.0299366	Malignant
HCC02T_TCACAAGCAGAGTGTG	Hepatocytes	0.022184	Non-malignant
HCC02T_TCACAAGCATCGATGT	Hepatocytes	0.0262833	Non-malignant
HCC02T_TCACAAGGTAACGTTC	Hepatocytes	0.0294794	Non-malignant
HCC02T_TCACAAGTCAGTTCGA	Hepatocytes	0.0317284	Malignant
HCC02T_TCACAAGTCCACGTGG	Hepatocytes	0.0275236	Non-malignant
HCC02T_TCACGAACACAACGTT	Hepatocytes	0.0236253	Non-malignant
HCC02T_TCACGAACACGTGAGA	Hepatocytes	0.0385574	Malignant
HCC02T_TCACGAACATGCCACG	Hepatocytes	0.0305625	Malignant
HCC02T_TCACGAAGTGATAAGT	Hepatocytes	0.0269156	Non-malignant
HCC02T_TCACGAATCCCTCAGT	Hepatocytes	0.0389878	Malignant
HCC02T_TCACGAATCCTAGTGA	Hepatocytes	0.0305901	Malignant
HCC02T_TCAGATGCAACTGCTA	Hepatocytes	0.0322553	Malignant
HCC02T_TCAGATGCAGTCTTCC	Hepatocytes	0.0285643	Non-malignant
HCC02T_TCAGATGCATCCGTGG	Hepatocytes	0.0275012	Non-malignant
HCC02T_TCAGATGGTAAGCACG	Hepatocytes	0.0247842	Non-malignant
HCC02T_TCAGATGTCACAGTAC	Hepatocytes	0.0253372	Non-malignant
HCC02T_TCAGCAAAGAGATGAG	Hepatocytes	0.0260646	Non-malignant
HCC02T_TCAGCAAAGGGCACTA	Hepatocytes	0.0328957	Malignant
HCC02T_TCAGCAAGTCTAACGT	Hepatocytes	0.0316827	Malignant
HCC02T_TCAGCAAGTCTGCGGT	Hepatocytes	0.0425374	Malignant
HCC02T_TCAGCAAGTTCCTCCA	Hepatocytes	0.0255685	Non-malignant
HCC02T_TCAGCAATCCACTCCA	Hepatocytes	0.0227528	Non-malignant
HCC02T_TCAGCTCCATCACAAC	Hepatocytes	0.0279792	Non-malignant
HCC02T_TCAGCTCGTGCAGTAG	Hepatocytes	0.0271469	Non-malignant
HCC02T_TCAGGATAGCTGATAA	Hepatocytes	0.0262558	Non-malignant
HCC02T_TCAGGATGTAAGAGGA	Hepatocytes	0.0269257	Non-malignant
HCC02T_TCAGGATGTAGGACAC	Hepatocytes	0.0257311	Non-malignant
HCC02T_TCAGGATGTCCATCCT	Hepatocytes	0.0252534	Non-malignant
HCC02T_TCAGGTAAGGCTACGA	Hepatocytes	0.0260567	Non-malignant
HCC02T_TCAGGTAAGTATCTCG	Hepatocytes	0.0250307	Non-malignant
HCC02T_TCAGGTACACCATCCT	Hepatocytes	0.0347247	Malignant
HCC02T_TCAGGTACATACCATG	Hepatocytes	0.0287526	Non-malignant
HCC02T_TCAGGTATCAAACCGT	Hepatocytes	0.0272075	Non-malignant
HCC02T_TCAGGTATCCACTCCA	Hepatocytes	0.0271257	Non-malignant
HCC02T_TCATTACAGATAGTCA	Hepatocytes	0.0320877	Malignant
HCC02T_TCATTACCACAGCCCA	Hepatocytes	0.0265575	Non-malignant
HCC02T_TCATTACGTGATGCCC	Hepatocytes	0.0195519	Non-malignant
HCC02T_TCATTTGGTCGCCATG	Hepatocytes	0.0285017	Non-malignant
HCC02T_TCATTTGTCAGGTTCA	Hepatocytes	0.024407	Non-malignant
HCC02T_TCCACACGTTAAGACA	Hepatocytes	0.0302685	Malignant
HCC02T_TCCCGATGTCCATCCT	Hepatocytes	0.0311478	Malignant
HCC02T_TCCCGATGTTTACTCT	Hepatocytes	0.0255275	Non-malignant
HCC02T_TCGAGGCAGCTGAAAT	Hepatocytes	0.0260449	Non-malignant
HCC02T_TCGAGGCCATCCGGGT	Hepatocytes	0.0244096	Non-malignant
HCC02T_TCGAGGCTCGCCTGAG	Hepatocytes	0.0224685	Non-malignant
HCC02T_TCGCGAGCAGGCAGTA	Hepatocytes	0.0323168	Malignant
HCC02T_TCGCGAGCATCCAACA	Hepatocytes	0.0254803	Non-malignant
HCC02T_TCGCGAGGTTCCACAA	Hepatocytes	0.0241611	Non-malignant
HCC02T_TCGCGAGGTTCCCTTG	Hepatocytes	0.0268231	Non-malignant
HCC02T_TCGCGAGTCCAAACAC	Hepatocytes	0.0288406	Non-malignant
HCC02T_TCGCGAGTCCCTAACC	Hepatocytes	0.0338285	Malignant
HCC02T_TCGCGAGTCCCTGACT	Hepatocytes	0.0355552	Malignant
HCC02T_TCGCGAGTCTACTATC	Hepatocytes	0.032733	Malignant
HCC02T_TCGCGTTAGAGCTGGT	Hepatocytes	0.0283022	Non-malignant
HCC02T_TCGCGTTAGGGTGTTG	Hepatocytes	0.0218362	Non-malignant
HCC02T_TCGCGTTCAAGGTTTC	Hepatocytes	0.0317123	Malignant
HCC02T_TCGCGTTGTATATGAG	Hepatocytes	0.0260912	Non-malignant
HCC02T_TCGCGTTGTGTGCCTG	Hepatocytes	0.0290593	Non-malignant
HCC02T_TCGGGACAGGGATGGG	Hepatocytes	0.0238437	Non-malignant
HCC02T_TCGGGACCATCACCCT	Hepatocytes	0.0281356	Non-malignant
HCC02T_TCGGGACGTACCGTTA	Hepatocytes	0.0149371	Non-malignant
HCC02T_TCGGGACGTATCAGTC	Hepatocytes	0.0257867	Non-malignant
HCC02T_TCGGGACTCACTATTC	Hepatocytes	0.0303997	Malignant
HCC02T_TCGGTAAGTACGACCC	Hepatocytes	0.0319284	Malignant
HCC02T_TCGGTAAGTTACGGAG	Hepatocytes	0.0370146	Malignant
HCC02T_TCGTACCAGGTCATCT	Hepatocytes	0.0295981	Malignant
HCC02T_TCGTACCCACGAGAGT	Hepatocytes	0.0342398	Malignant
HCC02T_TCGTACCGTCGGCACT	Hepatocytes	0.0282344	Non-malignant
HCC02T_TCGTACCTCGAACTGT	Hepatocytes	0.0294142	Non-malignant
HCC02T_TCGTAGAGTTCACCTC	Hepatocytes	0.0252741	Non-malignant
HCC02T_TCGTAGATCCGCGGTA	Hepatocytes	0.0263176	Non-malignant
HCC02T_TCGTAGATCCGCTGTT	Hepatocytes	0.0259422	Non-malignant
HCC02T_TCTATTGAGCTAACTC	Hepatocytes	0.0279714	Non-malignant
HCC02T_TCTATTGAGTTTGCGT	Hepatocytes	0.024661	Non-malignant
HCC02T_TCTATTGCAAGCTGTT	Hepatocytes	0.0298189	Malignant
HCC02T_TCTATTGCATGTCTCC	Hepatocytes	0.0305737	Malignant
HCC02T_TCTATTGGTCTCACCT	Hepatocytes	0.0311011	Malignant
HCC02T_TCTATTGTCACCAGGC	Hepatocytes	0.0279661	Non-malignant
HCC02T_TCTCATAAGGCCCTTG	Hepatocytes	0.028436	Non-malignant
HCC02T_TCTCATACATACCATG	Hepatocytes	0.032987	Malignant
HCC02T_TCTCATAGTCAGAAGC	Hepatocytes	0.0281189	Non-malignant
HCC02T_TCTCATATCACATACG	Hepatocytes	0.0357319	Malignant
HCC02T_TCTCATATCATATCGG	Hepatocytes	0.02775	Non-malignant
HCC02T_TCTCTAAAGGATGTAT	Hepatocytes	0.0289039	Non-malignant
HCC02T_TCTCTAACACGTCTCT	Hepatocytes	0.0288013	Non-malignant
HCC02T_TCTCTAACAGCCACCA	Hepatocytes	0.030155	Malignant
HCC02T_TCTCTAAGTGCGCTTG	Hepatocytes	0.0282196	Non-malignant
HCC02T_TCTGAGAAGGCCATAG	Hepatocytes	0.0339112	Malignant
HCC02T_TCTGAGACAGATGAGC	Hepatocytes	0.028849	Non-malignant
HCC02T_TCTGAGACATCACGTA	Hepatocytes	0.0358871	Malignant
HCC02T_TCTGAGAGTCCCTTGT	Hepatocytes	0.0330543	Malignant
HCC02T_TCTGAGAGTTCCGGCA	Hepatocytes	0.0274234	Non-malignant
HCC02T_TCTGAGATCCATGCTC	Hepatocytes	0.0300322	Malignant
HCC02T_TCTGAGATCGCACTCT	Hepatocytes	0.0231655	Non-malignant
HCC02T_TCTGGAAAGTCCTCCT	Hepatocytes	0.0287763	Non-malignant
HCC02T_TCTGGAAGTAGGGTAC	Hepatocytes	0.0257185	Non-malignant
HCC02T_TCTGGAATCGACGGAA	Hepatocytes	0.0276313	Non-malignant
HCC02T_TCTTCGGCAAGGTTTC	Hepatocytes	0.0279287	Non-malignant
HCC02T_TCTTCGGTCAAGATCC	Hepatocytes	0.0315273	Malignant
HCC02T_TCTTCGGTCTTCTGGC	Hepatocytes	0.0278032	Non-malignant
HCC02T_TCTTTCCAGTAGGTGC	Hepatocytes	0.03014	Malignant
HCC02T_TCTTTCCGTACAGTGG	Hepatocytes	0.0222163	Non-malignant
HCC02T_TCTTTCCGTTCTGAAC	Hepatocytes	0.0303364	Malignant
HCC02T_TCTTTCCTCACCCTCA	Hepatocytes	0.0241086	Non-malignant
HCC02T_TGAAAGACACAGAGGT	Hepatocytes	0.0254961	Non-malignant
HCC02T_TGAAAGAGTGTGAAAT	Hepatocytes	0.0243971	Non-malignant
HCC02T_TGAAAGATCACAGGCC	Hepatocytes	0.0218074	Non-malignant
HCC02T_TGAAAGATCCAAATGC	Hepatocytes	0.0284335	Non-malignant
HCC02T_TGACAACAGGCCCGTT	Hepatocytes	0.0358582	Malignant
HCC02T_TGACAACGTAAGAGGA	Hepatocytes	0.0279497	Non-malignant
HCC02T_TGACAACTCTTGTTTG	Hepatocytes	0.027644	Non-malignant
HCC02T_TGACGGCAGCTCAACT	Hepatocytes	0.0254156	Non-malignant
HCC02T_TGACGGCAGGCAATTA	Hepatocytes	0.0290221	Non-malignant
HCC02T_TGACGGCAGTCGTACT	Hepatocytes	0.0311533	Malignant
HCC02T_TGACGGCCAGACGCAA	Hepatocytes	0.0346094	Malignant
HCC02T_TGACGGCGTAGGACAC	Hepatocytes	0.0154583	Non-malignant
HCC02T_TGACGGCGTCCGAGTC	Hepatocytes	0.0295464	Non-malignant
HCC02T_TGACGGCGTTATCCGA	Hepatocytes	0.0280724	Non-malignant
HCC02T_TGACGGCTCCGTTGCT	Hepatocytes	0.0300856	Malignant
HCC02T_TGACTAGCAAGTTCTG	Hepatocytes	0.0260122	Non-malignant
HCC02T_TGACTAGGTGCATCTA	Hepatocytes	0.0363641	Malignant
HCC02T_TGACTAGGTTTGACAC	Hepatocytes	0.0298969	Malignant
HCC02T_TGACTAGTCTATCCTA	Hepatocytes	0.0360192	Malignant
HCC02T_TGACTTTCAAATCCGT	Hepatocytes	0.0266083	Non-malignant
HCC02T_TGACTTTCACTTCGAA	Hepatocytes	0.027771	Non-malignant
HCC02T_TGACTTTGTGTGGTTT	Hepatocytes	0.0247828	Non-malignant
HCC02T_TGAGAGGAGCCGCCTA	Hepatocytes	0.0288573	Non-malignant
HCC02T_TGAGAGGCAATTGCTG	Hepatocytes	0.0357612	Malignant
HCC02T_TGAGAGGTCCACGACG	Hepatocytes	0.0341413	Malignant
HCC02T_TGAGAGGTCTCGCATC	Hepatocytes	0.0267514	Non-malignant
HCC02T_TGAGAGGTCTTGTTTG	Hepatocytes	0.0303805	Malignant
HCC02T_TGAGCATAGCCTCGTG	Hepatocytes	0.0218436	Non-malignant
HCC02T_TGAGCATAGCTCAACT	Hepatocytes	0.0298643	Malignant
HCC02T_TGAGCATCACAGCGTC	Hepatocytes	0.0297445	Malignant
HCC02T_TGAGCCGAGATGTTAG	Hepatocytes	0.027257	Non-malignant
HCC02T_TGAGCCGCACGTCAGC	Hepatocytes	0.0283516	Non-malignant
HCC02T_TGAGCCGGTAACGACG	Hepatocytes	0.0259723	Non-malignant
HCC02T_TGAGCCGTCTTGAGAC	Hepatocytes	0.0273362	Non-malignant
HCC02T_TGAGGGACACGGACAA	Hepatocytes	0.0275037	Non-malignant
HCC02T_TGAGGGACATACTCTT	Hepatocytes	0.0276038	Non-malignant
HCC02T_TGAGGGAGTTAGATGA	Hepatocytes	0.0301847	Malignant
HCC02T_TGAGGGATCATCACCC	Hepatocytes	0.0329514	Malignant
HCC02T_TGATTTCAGACAGAGA	Hepatocytes	0.0265735	Non-malignant
HCC02T_TGATTTCAGCTCTCGG	Hepatocytes	0.029023	Non-malignant
HCC02T_TGATTTCCAGGTTTCA	Hepatocytes	0.0301523	Malignant
HCC02T_TGATTTCCATCGGACC	Hepatocytes	0.0328785	Malignant
HCC02T_TGATTTCCATTGGTAC	Hepatocytes	0.0289787	Non-malignant
HCC02T_TGATTTCGTGCACCAC	Hepatocytes	0.0235657	Non-malignant
HCC02T_TGCACCTCAATCGGTT	Hepatocytes	0.0325956	Malignant
HCC02T_TGCACCTCAATGCCAT	Hepatocytes	0.0239814	Non-malignant
HCC02T_TGCACCTGTGGTGTAG	Hepatocytes	0.0180049	Non-malignant
[truncated: 18,825 more rows]
