# Supplementary material for: Integrated Single-Cell and Spatial Transcriptomics Analyses Delineate a BAG3-Associated Macrophage Program with Microenvironmental and Prognostic Relevance in Hepatocellular Carcinoma
Source: Genes (Basel). 2026 May 11;17(5):562. doi: 10.3390/genes17050562 (PMC13206422; doi:10.3390/genes17050562)
Supplement: Supplementary file 1 [file genes-17-00562-s001.zip › genes-4280103-supplementary/Supplementary Data/Supplementary Data S5.xlsx]

## Sheet: Sheet1
Supplementary Data 5. Ligand–receptor interactions identified by CellChat analysis.
(a)Ligand–receptor interactions identified by CellChat analysis in HBV-derived HCC samples.
Source	Target	Ligand	Receptor	Probability	P_value	Interaction_name	Interaction_name_2	Pathway_name	Annotation	Evidence	Pair	Receptor_label	lr
BAG3+TAMs	Hep_Malignant	AREG	EGFR	1.54527e-09	0	AREG_EGFR	AREG - EGFR	EGF	Secreted Signaling	KEGG: hsa04012	BAG3+TAMs→Hep_Malignant	EGFR	AREG - EGFR
BAG3+TAMs	Hep_Malignant	HBEGF	EGFR	1.54527e-09	0	HBEGF_EGFR	HBEGF - EGFR	EGF	Secreted Signaling	KEGG: hsa04012	BAG3+TAMs→Hep_Malignant	EGFR	HBEGF - EGFR
BAG3+TAMs	Endothelial_cells	VEGFA	FLT1	3.70865e-08	0	VEGFA_VEGFR1	VEGFA - VEGFR1	VEGF	Secreted Signaling	KEGG: hsa04370; PMID: 16633338	BAG3+TAMs→Endothelial_cells	FLT1	VEGFA - FLT1
BAG3+TAMs	Endothelial_cells	VEGFA	KDR	6.18194e-09	0	VEGFA_VEGFR2	VEGFA - VEGFR2	VEGF	Secreted Signaling	KEGG: hsa04370; PMID: 16633338	BAG3+TAMs→Endothelial_cells	KDR	VEGFA - KDR
BAG3+TAMs	Endothelial_cells	VEGFA	FLT1_KDR	1.51426e-08	0	VEGFA_VEGFR1R2	VEGFA - VEGFR1R2	VEGF	Secreted Signaling	PMID: 16633338	BAG3+TAMs→Endothelial_cells	(FLT1+KDR)	VEGFA - (FLT1+KDR)
BAG3+TAMs	CD8+T	CXCL12	CXCR4	6.64466e-08	0	CXCL12_CXCR4	CXCL12 - CXCR4	CXCL	Secreted Signaling	KEGG: hsa04060	BAG3+TAMs→CD8+T	CXCR4	CXCL12 - CXCR4
BAG3+TAMs	Endothelial_cells	CXCL12	CXCR4	6.18108e-09	0	CXCL12_CXCR4	CXCL12 - CXCR4	CXCL	Secreted Signaling	KEGG: hsa04060	BAG3+TAMs→Endothelial_cells	CXCR4	CXCL12 - CXCR4
BAG3+TAMs	Fibroblasts	CXCL12	CXCR4	1.54527e-09	0	CXCL12_CXCR4	CXCL12 - CXCR4	CXCL	Secreted Signaling	KEGG: hsa04060	BAG3+TAMs→Fibroblasts	CXCR4	CXCL12 - CXCR4
BAG3+TAMs	NK_cell	CXCL12	CXCR4	4.63581e-08	0	CXCL12_CXCR4	CXCL12 - CXCR4	CXCL	Secreted Signaling	KEGG: hsa04060	BAG3+TAMs→NK_cell	CXCR4	CXCL12 - CXCR4
BAG3+TAMs	CD8+T	CXCL16	CXCR6	7.72635e-09	0	CXCL16_CXCR6	CXCL16 - CXCR6	CXCL	Secreted Signaling	KEGG: hsa04060	BAG3+TAMs→CD8+T	CXCR6	CXCL16 - CXCR6
BAG3+TAMs	CD8+T	MIF	CD74_CXCR4	1.4614e-07	0.04	MIF_CD74_CXCR4	MIF - (CD74+CXCR4)	MIF	Secreted Signaling	PMID: 29637711; PMID: 24760155	BAG3+TAMs→CD8+T	(CD74+CXCR4)	MIF - (CD74+CXCR4)
BAG3+TAMs	CD8+T	MIF	CD74_CD44	4.45724e-08	0	MIF_CD74_CD44	MIF - (CD74+CD44)	MIF	Secreted Signaling	PMID: 29637711; PMID: 26175090	BAG3+TAMs→CD8+T	(CD74+CD44)	MIF - (CD74+CD44)
BAG3+TAMs	Endothelial_cells	NAMPT	ITGA5_ITGB1	1.89433e-07	0	NAMPT_ITGA5_ITGB1	NAMPT - (ITGA5+ITGB1)	VISFATIN	Secreted Signaling	PMID: 28490838	BAG3+TAMs→Endothelial_cells	(ITGA5+ITGB1)	NAMPT - (ITGA5+ITGB1)
BAG3+TAMs	Hep_Malignant	NAMPT	ITGA5_ITGB1	9.47163e-08	0	NAMPT_ITGA5_ITGB1	NAMPT - (ITGA5+ITGB1)	VISFATIN	Secreted Signaling	PMID: 28490838	BAG3+TAMs→Hep_Malignant	(ITGA5+ITGB1)	NAMPT - (ITGA5+ITGB1)
BAG3+TAMs	Endothelial_cells	ADM	CALCRL	9.27162e-09	0	ADM_CALCRL	ADM - CALCRL	CALCR	Secreted Signaling	KEGG: hsa04080	BAG3+TAMs→Endothelial_cells	CALCRL	ADM - CALCRL
BAG3+TAMs	Fibroblasts	GAS6	AXL	6.18108e-09	0	GAS6_AXL	GAS6 - AXL	GAS	Secreted Signaling	PMID: 27801848	BAG3+TAMs→Fibroblasts	AXL	GAS6 - AXL
BAG3+TAMs	CD8+T	LGALS9	PTPRC	4.17223e-08	0	LGALS9_CD45	LGALS9 - CD45	GALECTIN	Secreted Signaling	PMID: 30120235	BAG3+TAMs→CD8+T	PTPRC	LGALS9 - PTPRC
BAG3+TAMs	NK_cell	LGALS9	PTPRC	3.70865e-08	0	LGALS9_CD45	LGALS9 - CD45	GALECTIN	Secreted Signaling	PMID: 30120235	BAG3+TAMs→NK_cell	PTPRC	LGALS9 - PTPRC
BAG3+TAMs	CD8+T	LGALS9	CD44	1.85432e-08	0	LGALS9_CD44	LGALS9 - CD44	GALECTIN	Secreted Signaling	PMID: 25065622	BAG3+TAMs→CD8+T	CD44	LGALS9 - CD44
BAG3+TAMs	Fibroblasts	LGALS9	CD44	4.63581e-09	0	LGALS9_CD44	LGALS9 - CD44	GALECTIN	Secreted Signaling	PMID: 25065622	BAG3+TAMs→Fibroblasts	CD44	LGALS9 - CD44
BAG3+TAMs	NK_cell	LGALS9	CD44	4.63581e-09	0	LGALS9_CD44	LGALS9 - CD44	GALECTIN	Secreted Signaling	PMID: 25065622	BAG3+TAMs→NK_cell	CD44	LGALS9 - CD44
BAG3+TAMs	Endothelial_cells	IGFBP3	TMEM219	7.72635e-09	0	IGFBP3_TMEM219	IGFBP3 - TMEM219	IGFBP	Secreted Signaling	PMID:20353938	BAG3+TAMs→Endothelial_cells	TMEM219	IGFBP3 - TMEM219
BAG3+TAMs	Fibroblasts	IGFBP3	TMEM219	4.63581e-09	0	IGFBP3_TMEM219	IGFBP3 - TMEM219	IGFBP	Secreted Signaling	PMID:20353938	BAG3+TAMs→Fibroblasts	TMEM219	IGFBP3 - TMEM219
BAG3+TAMs	Hep_Malignant	IGFBP3	TMEM219	1.23622e-08	0	IGFBP3_TMEM219	IGFBP3 - TMEM219	IGFBP	Secreted Signaling	PMID:20353938	BAG3+TAMs→Hep_Malignant	TMEM219	IGFBP3 - TMEM219
BAG3+TAMs	CD8+T	LGALS9	P4HB	4.63581e-09	0	LGALS9_P4HB	LGALS9 - P4HB	GALECTIN	Secreted Signaling	PMID:21670307;uniprot	BAG3+TAMs→CD8+T	P4HB	LGALS9 - P4HB
BAG3+TAMs	Endothelial_cells	LGALS9	P4HB	2.3179e-08	0	LGALS9_P4HB	LGALS9 - P4HB	GALECTIN	Secreted Signaling	PMID:21670307;uniprot	BAG3+TAMs→Endothelial_cells	P4HB	LGALS9 - P4HB
BAG3+TAMs	Fibroblasts	LGALS9	P4HB	1.85432e-08	0	LGALS9_P4HB	LGALS9 - P4HB	GALECTIN	Secreted Signaling	PMID:21670307;uniprot	BAG3+TAMs→Fibroblasts	P4HB	LGALS9 - P4HB
BAG3+TAMs	Hep_Malignant	LGALS9	P4HB	7.88087e-08	0	LGALS9_P4HB	LGALS9 - P4HB	GALECTIN	Secreted Signaling	PMID:21670307;uniprot	BAG3+TAMs→Hep_Malignant	P4HB	LGALS9 - P4HB
BAG3+TAMs	Endothelial_cells	PPIA	BSG	2.10157e-07	0	PPIA_BSG	PPIA - BSG	CypA	Secreted Signaling	PMID: 36012604	BAG3+TAMs→Endothelial_cells	BSG	PPIA - BSG
BAG3+TAMs	Fibroblasts	PPIA	BSG	2.36426e-07	0	PPIA_BSG	PPIA - BSG	CypA	Secreted Signaling	PMID: 36012604	BAG3+TAMs→Fibroblasts	BSG	PPIA - BSG
BAG3+TAMs	Hep_Malignant	PPIA	BSG	6.10767e-07	0	PPIA_BSG	PPIA - BSG	CypA	Secreted Signaling	PMID: 36012604	BAG3+TAMs→Hep_Malignant	BSG	PPIA - BSG
BAG3+TAMs	Endothelial_cells	COL4A1	ITGA1_ITGB1	5.57155e-09	0	COL4A1_ITGA1_ITGB1	COL4A1 - (ITGA1+ITGB1)	COLLAGEN	ECM-Receptor	KEGG: hsa04512	BAG3+TAMs→Endothelial_cells	(ITGA1+ITGB1)	COL4A1 - (ITGA1+ITGB1)
BAG3+TAMs	Fibroblasts	COL4A1	ITGA1_ITGB1	1.3112e-08	0	COL4A1_ITGA1_ITGB1	COL4A1 - (ITGA1+ITGB1)	COLLAGEN	ECM-Receptor	KEGG: hsa04512	BAG3+TAMs→Fibroblasts	(ITGA1+ITGB1)	COL4A1 - (ITGA1+ITGB1)
BAG3+TAMs	Endothelial_cells	COL4A2	ITGA1_ITGB1	5.57155e-09	0	COL4A2_ITGA1_ITGB1	COL4A2 - (ITGA1+ITGB1)	COLLAGEN	ECM-Receptor	KEGG: hsa04512	BAG3+TAMs→Endothelial_cells	(ITGA1+ITGB1)	COL4A2 - (ITGA1+ITGB1)
BAG3+TAMs	Fibroblasts	COL4A2	ITGA1_ITGB1	1.3112e-08	0	COL4A2_ITGA1_ITGB1	COL4A2 - (ITGA1+ITGB1)	COLLAGEN	ECM-Receptor	KEGG: hsa04512	BAG3+TAMs→Fibroblasts	(ITGA1+ITGB1)	COL4A2 - (ITGA1+ITGB1)
BAG3+TAMs	Fibroblasts	VTN	ITGAV_ITGB1	1.96681e-08	0	VTN_ITGAV_ITGB1	VTN - (ITGAV+ITGB1)	VTN	ECM-Receptor	KEGG: hsa04512	BAG3+TAMs→Fibroblasts	(ITGAV+ITGB1)	VTN - (ITGAV+ITGB1)
BAG3+TAMs	CD8+T	COL4A1	CD44	6.18108e-09	0	COL4A1_CD44	COL4A1 - CD44	COLLAGEN	ECM-Receptor	KEGG: hsa04512	BAG3+TAMs→CD8+T	CD44	COL4A1 - CD44
BAG3+TAMs	Fibroblasts	COL4A1	CD44	1.54527e-09	0	COL4A1_CD44	COL4A1 - CD44	COLLAGEN	ECM-Receptor	KEGG: hsa04512	BAG3+TAMs→Fibroblasts	CD44	COL4A1 - CD44
BAG3+TAMs	NK_cell	COL4A1	CD44	1.54527e-09	0	COL4A1_CD44	COL4A1 - CD44	COLLAGEN	ECM-Receptor	KEGG: hsa04512	BAG3+TAMs→NK_cell	CD44	COL4A1 - CD44
BAG3+TAMs	CD8+T	COL4A2	CD44	6.18108e-09	0	COL4A2_CD44	COL4A2 - CD44	COLLAGEN	ECM-Receptor	KEGG: hsa04512	BAG3+TAMs→CD8+T	CD44	COL4A2 - CD44
BAG3+TAMs	Fibroblasts	COL4A2	CD44	1.54527e-09	0	COL4A2_CD44	COL4A2 - CD44	COLLAGEN	ECM-Receptor	KEGG: hsa04512	BAG3+TAMs→Fibroblasts	CD44	COL4A2 - CD44
BAG3+TAMs	NK_cell	COL4A2	CD44	1.54527e-09	0	COL4A2_CD44	COL4A2 - CD44	COLLAGEN	ECM-Receptor	KEGG: hsa04512	BAG3+TAMs→NK_cell	CD44	COL4A2 - CD44
BAG3+TAMs	Hep_Malignant	COL4A1	SDC1	6.18108e-09	0	COL4A1_SDC1	COL4A1 - SDC1	COLLAGEN	ECM-Receptor	KEGG: hsa04512	BAG3+TAMs→Hep_Malignant	SDC1	COL4A1 - SDC1
BAG3+TAMs	Hep_Malignant	COL4A2	SDC1	6.18108e-09	0	COL4A2_SDC1	COL4A2 - SDC1	COLLAGEN	ECM-Receptor	KEGG: hsa04512	BAG3+TAMs→Hep_Malignant	SDC1	COL4A2 - SDC1
BAG3+TAMs	Hep_Malignant	COL4A1	SDC4	9.27162e-09	0	COL4A1_SDC4	COL4A1 - SDC4	COLLAGEN	ECM-Receptor	KEGG: hsa04512	BAG3+TAMs→Hep_Malignant	SDC4	COL4A1 - SDC4
BAG3+TAMs	Hep_Malignant	COL4A2	SDC4	9.27162e-09	0	COL4A2_SDC4	COL4A2 - SDC4	COLLAGEN	ECM-Receptor	KEGG: hsa04512	BAG3+TAMs→Hep_Malignant	SDC4	COL4A2 - SDC4
BAG3+TAMs	Endothelial_cells	VTN	PLAUR	4.63581e-09	0.02	VTN_PLAUR	VTN - PLAUR	VTN	ECM-Receptor	PMID: 29222114	BAG3+TAMs→Endothelial_cells	PLAUR	VTN - PLAUR
BAG3+TAMs	CD8+T	PGE2-PTGES3	PTGER4	1.23622e-08	0	PGE2-PTGES3_PTGER4	PGE2-PTGES3 - PTGER4	Prostaglandin	Non-protein Signaling	PMID: 34949672;PMID: 21508345	BAG3+TAMs→CD8+T	PTGER4	PGE2-PTGES3 - PTGER4
BAG3+TAMs	CD8+T	Cholesterol-LIPA	RORA	3.39959e-08	0	Cholesterol-Cholesterol-LIPA_RORA	CHOLESTEROL-LIPA - RORA	Cholesterol	Non-protein Signaling	HMRbase;PMID:12467577;PDB:1N83	BAG3+TAMs→CD8+T	RORA	Cholesterol-LIPA - RORA
BAG3+TAMs	Endothelial_cells	Cholesterol-LIPA	RORA	3.39959e-08	0	Cholesterol-Cholesterol-LIPA_RORA	CHOLESTEROL-LIPA - RORA	Cholesterol	Non-protein Signaling	HMRbase;PMID:12467577;PDB:1N83	BAG3+TAMs→Endothelial_cells	RORA	Cholesterol-LIPA - RORA
BAG3+TAMs	Fibroblasts	Cholesterol-LIPA	RORA	3.39959e-08	0	Cholesterol-Cholesterol-LIPA_RORA	CHOLESTEROL-LIPA - RORA	Cholesterol	Non-protein Signaling	HMRbase;PMID:12467577;PDB:1N83	BAG3+TAMs→Fibroblasts	RORA	Cholesterol-LIPA - RORA
BAG3+TAMs	NK_cell	Cholesterol-LIPA	RORA	3.39959e-08	0	Cholesterol-Cholesterol-LIPA_RORA	CHOLESTEROL-LIPA - RORA	Cholesterol	Non-protein Signaling	HMRbase;PMID:12467577;PDB:1N83	BAG3+TAMs→NK_cell	RORA	Cholesterol-LIPA - RORA
BAG3+TAMs	Endothelial_cells	DHEAS-SULT2B	PPARG	1.54527e-09	0	DHEAsulfate-DHEAS-SULT2B_PPARG	DHEAS-SULT2B - PPARG	DHEAS	Non-protein Signaling	HMRbase	BAG3+TAMs→Endothelial_cells	PPARG	DHEAS-SULT2B - PPARG
BAG3+TAMs	Endothelial_cells	APP	CD74	6.02655e-08	0	APP_CD74	APP - CD74	APP	Cell-Cell Contact	PMID: 19849849	BAG3+TAMs→Endothelial_cells	CD74	APP - CD74
BAG3+TAMs	Endothelial_cells	PTPRC	MRC1	4.63581e-09	0	PTPRC_MRC1	PTPRC - MRC1	CD45	Cell-Cell Contact	PMID: 27601670; PMID: 10575006	BAG3+TAMs→Endothelial_cells	MRC1	PTPRC - MRC1
BAG3+TAMs	CD8+T	CD99	CD99	3.70865e-08	0	CD99_CD99	CD99 - CD99	CD99	Cell-Cell Contact	KEGG: hsa04514	BAG3+TAMs→CD8+T	CD99	CD99 - CD99
BAG3+TAMs	Endothelial_cells	CD99	CD99	1.11259e-07	0	CD99_CD99	CD99 - CD99	CD99	Cell-Cell Contact	KEGG: hsa04514	BAG3+TAMs→Endothelial_cells	CD99	CD99 - CD99
BAG3+TAMs	Fibroblasts	CD99	CD99	8.34445e-08	0	CD99_CD99	CD99 - CD99	CD99	Cell-Cell Contact	KEGG: hsa04514	BAG3+TAMs→Fibroblasts	CD99	CD99 - CD99
BAG3+TAMs	Hep_Malignant	CD99	CD99	1.11259e-07	0	CD99_CD99	CD99 - CD99	CD99	Cell-Cell Contact	KEGG: hsa04514	BAG3+TAMs→Hep_Malignant	CD99	CD99 - CD99
BAG3+TAMs	CD8+T	CLEC2B	KLRB1	1.85432e-08	0	CLEC2B_KLRB1	CLEC2B - KLRB1	CLEC	Cell-Cell Contact	PMID: 24223577	BAG3+TAMs→CD8+T	KLRB1	CLEC2B - KLRB1
BAG3+TAMs	NK_cell	CLEC2B	KLRB1	1.1744e-07	0	CLEC2B_KLRB1	CLEC2B - KLRB1	CLEC	Cell-Cell Contact	PMID: 24223577	BAG3+TAMs→NK_cell	KLRB1	CLEC2B - KLRB1
BAG3+TAMs	NK_cell	ICAM1	SPN	1.39074e-08	0	ICAM1_SPN	ICAM1 - SPN	ICAM	Cell-Cell Contact	PMID: 1683685	BAG3+TAMs→NK_cell	SPN	ICAM1 - SPN
BAG3+TAMs	NK_cell	HLA-E	KLRC1	2.78149e-08	0	HLA-E_KLRC1	HLA-E - KLRC1	MHC-I	Cell-Cell Contact	PMID: 24223577	BAG3+TAMs→NK_cell	KLRC1	HLA-E - KLRC1
BAG3+TAMs	NK_cell	HLA-E	CD94:NKG2A	8.34445e-08	0	HLA-E_CD94:NKG2A	HLA-E - CD94:NKG2A	MHC-I	Cell-Cell Contact	PMID: 28484462	BAG3+TAMs→NK_cell	CD94:NKG2A	HLA-E - CD94:NKG2A
BAG3+TAMs	Endothelial_cells	PECAM1	PECAM1	2.16338e-08	0	PECAM1_PECAM1	PECAM1 - PECAM1	PECAM1	Cell-Cell Contact	KEGG: hsa04514	BAG3+TAMs→Endothelial_cells	PECAM1	PECAM1 - PECAM1
BAG3+TAMs	CD8+T	CD55	ADGRE5	1.54527e-09	0	CD55_ADGRE5	CD55 - ADGRE5	ADGRE	Cell-Cell Contact	PMID: 31462748	BAG3+TAMs→CD8+T	ADGRE5	CD55 - ADGRE5
BAG3+TAMs	Fibroblasts	CD55	ADGRE5	1.54527e-09	0	CD55_ADGRE5	CD55 - ADGRE5	ADGRE	Cell-Cell Contact	PMID: 31462748	BAG3+TAMs→Fibroblasts	ADGRE5	CD55 - ADGRE5
BAG3+TAMs	NK_cell	CD55	ADGRE5	4.63581e-09	0	CD55_ADGRE5	CD55 - ADGRE5	ADGRE	Cell-Cell Contact	PMID: 31462748	BAG3+TAMs→NK_cell	ADGRE5	CD55 - ADGRE5
BAG3+TAMs	Hep_Malignant	COL4A1	ADGRG6	1.54527e-09	0	COL4A1_ADGRG6	COL4A1 - ADGRG6	ADGRG	Cell-Cell Contact	PMID: 31462748	BAG3+TAMs→Hep_Malignant	ADGRG6	COL4A1 - ADGRG6
BAG3+TAMs	Hep_Malignant	COL4A2	ADGRG6	1.54527e-09	0	COL4A2_ADGRG6	COL4A2 - ADGRG6	ADGRG	Cell-Cell Contact	PMID: 31462748	BAG3+TAMs→Hep_Malignant	ADGRG6	COL4A2 - ADGRG6
BAG3+TAMs	Hep_Malignant	PRNP	ADGRG6	6.18108e-09	0	PRNP_ADGRG6	PRNP - ADGRG6	ADGRG	Cell-Cell Contact	PMID: 31462748	BAG3+TAMs→Hep_Malignant	ADGRG6	PRNP - ADGRG6
BAG3+TAMs	NK_cell	PECAM1	CD38	1.54527e-09	0	PECAM1_CD38	PECAM1 - CD38	PECAM2	Cell-Cell Contact	PMID:26407101	BAG3+TAMs→NK_cell	CD38	PECAM1 - CD38
CD8+T	BAG3+TAMs	CCL5	CCR1	2.62696e-08	0	CCL5_CCR1	CCL5 - CCR1	CCL	Secreted Signaling	KEGG: hsa04060	CD8+T→BAG3+TAMs	CCR1	CCL5 - CCR1
Endothelial_cells	BAG3+TAMs	CCL5	CCR1	1.54527e-09	0	CCL5_CCR1	CCL5 - CCR1	CCL	Secreted Signaling	KEGG: hsa04060	Endothelial_cells→BAG3+TAMs	CCR1	CCL5 - CCR1
NK_cell	BAG3+TAMs	CCL5	CCR1	3.09054e-08	0	CCL5_CCR1	CCL5 - CCR1	CCL	Secreted Signaling	KEGG: hsa04060	NK_cell→BAG3+TAMs	CCR1	CCL5 - CCR1
CD8+T	BAG3+TAMs	CCL3	CCR1	1.54527e-09	0	CCL3_CCR1	CCL3 - CCR1	CCL	Secreted Signaling	KEGG: hsa04060	CD8+T→BAG3+TAMs	CCR1	CCL3 - CCR1
Endothelial_cells	BAG3+TAMs	CCL3	CCR1	3.09054e-09	0	CCL3_CCR1	CCL3 - CCR1	CCL	Secreted Signaling	KEGG: hsa04060	Endothelial_cells→BAG3+TAMs	CCR1	CCL3 - CCR1
Fibroblasts	BAG3+TAMs	CCL3	CCR1	1.54527e-09	0	CCL3_CCR1	CCL3 - CCR1	CCL	Secreted Signaling	KEGG: hsa04060	Fibroblasts→BAG3+TAMs	CCR1	CCL3 - CCR1
NK_cell	BAG3+TAMs	CCL3	CCR1	3.09054e-09	0	CCL3_CCR1	CCL3 - CCR1	CCL	Secreted Signaling	KEGG: hsa04060	NK_cell→BAG3+TAMs	CCR1	CCL3 - CCR1
Endothelial_cells	BAG3+TAMs	CCL3L3	CCR1	1.54527e-09	0	CCL3L3_CCR1	CCL3L3 - CCR1	CCL	Secreted Signaling	KEGG: hsa04060	Endothelial_cells→BAG3+TAMs	CCR1	CCL3L3 - CCR1
Endothelial_cells	BAG3+TAMs	CCL14	CCR1	1.54527e-09	0	CCL14_CCR1	CCL14 - CCR1	CCL	Secreted Signaling	KEGG: hsa04060	Endothelial_cells→BAG3+TAMs	CCR1	CCL14 - CCR1
Hep_Malignant	BAG3+TAMs	CCL15	CCR1	1.54527e-09	0	CCL15_CCR1	CCL15 - CCR1	CCL	Secreted Signaling	KEGG: hsa04060	Hep_Malignant→BAG3+TAMs	CCR1	CCL15 - CCR1
Endothelial_cells	BAG3+TAMs	CXCL12	CXCR4	1.54527e-08	0	CXCL12_CXCR4	CXCL12 - CXCR4	CXCL	Secreted Signaling	KEGG: hsa04060	Endothelial_cells→BAG3+TAMs	CXCR4	CXCL12 - CXCR4
Fibroblasts	BAG3+TAMs	CXCL12	CXCR4	1.54527e-08	0	CXCL12_CXCR4	CXCL12 - CXCR4	CXCL	Secreted Signaling	KEGG: hsa04060	Fibroblasts→BAG3+TAMs	CXCR4	CXCL12 - CXCR4
Endothelial_cells	BAG3+TAMs	MIF	CD74_CXCR4	6.1563e-07	0	MIF_CD74_CXCR4	MIF - (CD74+CXCR4)	MIF	Secreted Signaling	PMID: 29637711; PMID: 24760155	Endothelial_cells→BAG3+TAMs	(CD74+CXCR4)	MIF - (CD74+CXCR4)
Fibroblasts	BAG3+TAMs	MIF	CD74_CXCR4	6.1563e-07	0	MIF_CD74_CXCR4	MIF - (CD74+CXCR4)	MIF	Secreted Signaling	PMID: 29637711; PMID: 24760155	Fibroblasts→BAG3+TAMs	(CD74+CXCR4)	MIF - (CD74+CXCR4)
Hep_Malignant	BAG3+TAMs	MIF	CD74_CXCR4	5.38676e-07	0	MIF_CD74_CXCR4	MIF - (CD74+CXCR4)	MIF	Secreted Signaling	PMID: 29637711; PMID: 24760155	Hep_Malignant→BAG3+TAMs	(CD74+CXCR4)	MIF - (CD74+CXCR4)
CD8+T	BAG3+TAMs	MIF	CD74_CD44	4.86699e-08	0	MIF_CD74_CD44	MIF - (CD74+CD44)	MIF	Secreted Signaling	PMID: 29637711; PMID: 26175090	CD8+T→BAG3+TAMs	(CD74+CD44)	MIF - (CD74+CD44)
Endothelial_cells	BAG3+TAMs	MIF	CD74_CD44	3.89359e-07	0	MIF_CD74_CD44	MIF - (CD74+CD44)	MIF	Secreted Signaling	PMID: 29637711; PMID: 26175090	Endothelial_cells→BAG3+TAMs	(CD74+CD44)	MIF - (CD74+CD44)
Fibroblasts	BAG3+TAMs	MIF	CD74_CD44	3.89359e-07	0	MIF_CD74_CD44	MIF - (CD74+CD44)	MIF	Secreted Signaling	PMID: 29637711; PMID: 26175090	Fibroblasts→BAG3+TAMs	(CD74+CD44)	MIF - (CD74+CD44)
Hep_Malignant	BAG3+TAMs	MIF	CD74_CD44	3.40689e-07	0	MIF_CD74_CD44	MIF - (CD74+CD44)	MIF	Secreted Signaling	PMID: 29637711; PMID: 26175090	Hep_Malignant→BAG3+TAMs	(CD74+CD44)	MIF - (CD74+CD44)
NK_cell	BAG3+TAMs	MIF	CD74_CD44	4.86699e-08	0	MIF_CD74_CD44	MIF - (CD74+CD44)	MIF	Secreted Signaling	PMID: 29637711; PMID: 26175090	NK_cell→BAG3+TAMs	(CD74+CD44)	MIF - (CD74+CD44)
Hep_Malignant	BAG3+TAMs	SPP1	CD44	6.18108e-09	0	SPP1_CD44	SPP1 - CD44	SPP1	Secreted Signaling	PMID: 21907263	Hep_Malignant→BAG3+TAMs	CD44	SPP1 - CD44
Endothelial_cells	BAG3+TAMs	ANGPTL4	SDC3	1.54527e-09	0	ANGPTL4_SDC3	ANGPTL4 - SDC3	ANGPTL	Secreted Signaling	PMID: 29017031	Endothelial_cells→BAG3+TAMs	SDC3	ANGPTL4 - SDC3
Fibroblasts	BAG3+TAMs	ANGPTL4	SDC3	1.54527e-09	0	ANGPTL4_SDC3	ANGPTL4 - SDC3	ANGPTL	Secreted Signaling	PMID: 29017031	Fibroblasts→BAG3+TAMs	SDC3	ANGPTL4 - SDC3
Endothelial_cells	BAG3+TAMs	MDK	LRP1	1.54527e-09	0	MDK_LRP1	MDK - LRP1	MK	Secreted Signaling	PMID: 28356350	Endothelial_cells→BAG3+TAMs	LRP1	MDK - LRP1
Fibroblasts	BAG3+TAMs	MDK	LRP1	1.54527e-09	0	MDK_LRP1	MDK - LRP1	MK	Secreted Signaling	PMID: 28356350	Fibroblasts→BAG3+TAMs	LRP1	MDK - LRP1
Hep_Malignant	BAG3+TAMs	MDK	LRP1	4.63581e-08	0	MDK_LRP1	MDK - LRP1	MK	Secreted Signaling	PMID: 28356350	Hep_Malignant→BAG3+TAMs	LRP1	MDK - LRP1
Hep_Malignant	BAG3+TAMs	MDK	NCL	4.63581e-08	0	MDK_NCL	MDK - NCL	MK	Secreted Signaling	PMID: 28356350	Hep_Malignant→BAG3+TAMs	NCL	MDK - NCL
Fibroblasts	BAG3+TAMs	PTN	SDC3	1.54527e-09	0	PTN_SDC3	PTN - SDC3	PTN	Secreted Signaling	PMID: 28356350; PMID: 25620911	Fibroblasts→BAG3+TAMs	SDC3	PTN - SDC3
Fibroblasts	BAG3+TAMs	PTN	NCL	1.54527e-09	0	PTN_NCL	PTN - NCL	PTN	Secreted Signaling	PMID: 28356350; PMID: 25620911	Fibroblasts→BAG3+TAMs	NCL	PTN - NCL
Hep_Malignant	BAG3+TAMs	C3	C3AR1	2.78149e-08	0	C3_C3AR1	C3 - C3AR1	COMPLEMENT	Secreted Signaling	KEGG: hsa04080	Hep_Malignant→BAG3+TAMs	C3AR1	C3 - C3AR1
Hep_Malignant	BAG3+TAMs	C3	ITGAX_ITGB2	1.36264e-07	0	C3_ITGAX_ITGB2	C3 - (ITGAX+ITGB2)	COMPLEMENT	Secreted Signaling	PMID: 16234578	Hep_Malignant→BAG3+TAMs	(ITGAX+ITGB2)	C3 - (ITGAX+ITGB2)
Hep_Malignant	BAG3+TAMs	C5	C5AR1	7.41729e-08	0	HC_C5AR1	HC - C5AR1	COMPLEMENT	Secreted Signaling	KEGG: hsa04080	Hep_Malignant→BAG3+TAMs	C5AR1	C5 - C5AR1
Endothelial_cells	BAG3+TAMs	GAS6	AXL	1.54527e-09	0	GAS6_AXL	GAS6 - AXL	GAS	Secreted Signaling	PMID: 27801848	Endothelial_cells→BAG3+TAMs	AXL	GAS6 - AXL
Fibroblasts	BAG3+TAMs	GAS6	AXL	1.54527e-09	0	GAS6_AXL	GAS6 - AXL	GAS	Secreted Signaling	PMID: 27801848	Fibroblasts→BAG3+TAMs	AXL	GAS6 - AXL
Endothelial_cells	BAG3+TAMs	GAS6	MERTK	1.54527e-09	0	GAS6_MERTK	GAS6 - MERTK	GAS	Secreted Signaling	PMID: 27801848	Endothelial_cells→BAG3+TAMs	MERTK	GAS6 - MERTK
Fibroblasts	BAG3+TAMs	GAS6	MERTK	1.54527e-09	0	GAS6_MERTK	GAS6 - MERTK	GAS	Secreted Signaling	PMID: 27801848	Fibroblasts→BAG3+TAMs	MERTK	GAS6 - MERTK
Endothelial_cells	BAG3+TAMs	LGALS9	PTPRC	4.63581e-09	0	LGALS9_CD45	LGALS9 - CD45	GALECTIN	Secreted Signaling	PMID: 30120235	Endothelial_cells→BAG3+TAMs	PTPRC	LGALS9 - PTPRC
Endothelial_cells	BAG3+TAMs	PROS1	AXL	1.54527e-09	0	PROS1_AXL	PROS1 - AXL	PROS	Secreted Signaling	PMID: 29531161	Endothelial_cells→BAG3+TAMs	AXL	PROS1 - AXL
Hep_Malignant	BAG3+TAMs	PROS1	AXL	1.54527e-09	0	PROS1_AXL	PROS1 - AXL	PROS	Secreted Signaling	PMID: 29531161	Hep_Malignant→BAG3+TAMs	AXL	PROS1 - AXL
Endothelial_cells	BAG3+TAMs	LGALS9	HAVCR2	1.54527e-09	0	LGALS9_HAVCR2	LGALS9 - HAVCR2	GALECTIN	Secreted Signaling	PMID: 27192565	Endothelial_cells→BAG3+TAMs	HAVCR2	LGALS9 - HAVCR2
Endothelial_cells	BAG3+TAMs	LGALS9	CD44	6.18108e-09	0	LGALS9_CD44	LGALS9 - CD44	GALECTIN	Secreted Signaling	PMID: 25065622	Endothelial_cells→BAG3+TAMs	CD44	LGALS9 - CD44
CD8+T	BAG3+TAMs	ANXA1	FPR3	7.72635e-09	0	ANXA1_FPR3	ANXA1 - FPR3	ANNEXIN	Secreted Signaling	PMID: 33082511	CD8+T→BAG3+TAMs	FPR3	ANXA1 - FPR3
Endothelial_cells	BAG3+TAMs	ANXA1	FPR3	2.00885e-08	0	ANXA1_FPR3	ANXA1 - FPR3	ANNEXIN	Secreted Signaling	PMID: 33082511	Endothelial_cells→BAG3+TAMs	FPR3	ANXA1 - FPR3
Fibroblasts	BAG3+TAMs	ANXA1	FPR3	1.54527e-08	0	ANXA1_FPR3	ANXA1 - FPR3	ANNEXIN	Secreted Signaling	PMID: 33082511	Fibroblasts→BAG3+TAMs	FPR3	ANXA1 - FPR3
NK_cell	BAG3+TAMs	ANXA1	FPR3	6.18108e-09	0	ANXA1_FPR3	ANXA1 - FPR3	ANNEXIN	Secreted Signaling	PMID: 33082511	NK_cell→BAG3+TAMs	FPR3	ANXA1 - FPR3
Endothelial_cells	BAG3+TAMs	IGFBP3	TMEM219	5.56297e-08	0	IGFBP3_TMEM219	IGFBP3 - TMEM219	IGFBP	Secreted Signaling	PMID:20353938	Endothelial_cells→BAG3+TAMs	TMEM219	IGFBP3 - TMEM219
Endothelial_cells	BAG3+TAMs	LGALS9	P4HB	4.63581e-09	0	LGALS9_P4HB	LGALS9 - P4HB	GALECTIN	Secreted Signaling	PMID:21670307;uniprot	Endothelial_cells→BAG3+TAMs	P4HB	LGALS9 - P4HB
Hep_Malignant	BAG3+TAMs	PPIA	BSG	2.73513e-07	0	PPIA_BSG	PPIA - BSG	CypA	Secreted Signaling	PMID: 36012604	Hep_Malignant→BAG3+TAMs	BSG	PPIA - BSG
Endothelial_cells	BAG3+TAMs	PROS1	MERTK	1.54527e-09	0	PROS1_MERTK	PROS1 - MERTK	PROS	Secreted Signaling	PMID: 34631419	Endothelial_cells→BAG3+TAMs	MERTK	PROS1 - MERTK
Hep_Malignant	BAG3+TAMs	PROS1	MERTK	1.54527e-09	0	PROS1_MERTK	PROS1 - MERTK	PROS	Secreted Signaling	PMID: 34631419	Hep_Malignant→BAG3+TAMs	MERTK	PROS1 - MERTK
Endothelial_cells	BAG3+TAMs	FN1	CD44	2.47243e-08	0	FN1_CD44	FN1 - CD44	FN1	ECM-Receptor	KEGG: hsa04512	Endothelial_cells→BAG3+TAMs	CD44	FN1 - CD44
Fibroblasts	BAG3+TAMs	FN1	CD44	6.18108e-08	0	FN1_CD44	FN1 - CD44	FN1	ECM-Receptor	KEGG: hsa04512	Fibroblasts→BAG3+TAMs	CD44	FN1 - CD44
Hep_Malignant	BAG3+TAMs	FN1	CD44	6.79919e-08	0	FN1_CD44	FN1 - CD44	FN1	ECM-Receptor	KEGG: hsa04512	Hep_Malignant→BAG3+TAMs	CD44	FN1 - CD44
Fibroblasts	BAG3+TAMs	COL1A1	CD44	3.70865e-08	0	COL1A1_CD44	COL1A1 - CD44	COLLAGEN	ECM-Receptor	KEGG: hsa04512	Fibroblasts→BAG3+TAMs	CD44	COL1A1 - CD44
Fibroblasts	BAG3+TAMs	COL1A2	CD44	8.0354e-08	0	COL1A2_CD44	COL1A2 - CD44	COLLAGEN	ECM-Receptor	KEGG: hsa04512	Fibroblasts→BAG3+TAMs	CD44	COL1A2 - CD44
Endothelial_cells	BAG3+TAMs	COL4A1	CD44	6.79919e-08	0	COL4A1_CD44	COL4A1 - CD44	COLLAGEN	ECM-Receptor	KEGG: hsa04512	Endothelial_cells→BAG3+TAMs	CD44	COL4A1 - CD44
Fibroblasts	BAG3+TAMs	COL4A1	CD44	3.70865e-08	0	COL4A1_CD44	COL4A1 - CD44	COLLAGEN	ECM-Receptor	KEGG: hsa04512	Fibroblasts→BAG3+TAMs	CD44	COL4A1 - CD44
Endothelial_cells	BAG3+TAMs	COL4A2	CD44	4.32675e-08	0	COL4A2_CD44	COL4A2 - CD44	COLLAGEN	ECM-Receptor	KEGG: hsa04512	Endothelial_cells→BAG3+TAMs	CD44	COL4A2 - CD44
Fibroblasts	BAG3+TAMs	COL4A2	CD44	3.70865e-08	0	COL4A2_CD44	COL4A2 - CD44	COLLAGEN	ECM-Receptor	KEGG: hsa04512	Fibroblasts→BAG3+TAMs	CD44	COL4A2 - CD44
Fibroblasts	BAG3+TAMs	COL6A1	CD44	3.09054e-08	0	COL6A1_CD44	COL6A1 - CD44	COLLAGEN	ECM-Receptor	KEGG: hsa04512	Fibroblasts→BAG3+TAMs	CD44	COL6A1 - CD44
Endothelial_cells	BAG3+TAMs	COL6A2	CD44	6.18108e-09	0	COL6A2_CD44	COL6A2 - CD44	COLLAGEN	ECM-Receptor	KEGG: hsa04512	Endothelial_cells→BAG3+TAMs	CD44	COL6A2 - CD44
Fibroblasts	BAG3+TAMs	COL6A2	CD44	6.18108e-08	0	COL6A2_CD44	COL6A2 - CD44	COLLAGEN	ECM-Receptor	KEGG: hsa04512	Fibroblasts→BAG3+TAMs	CD44	COL6A2 - CD44
Fibroblasts	BAG3+TAMs	COL6A3	CD44	1.23622e-08	0	COL6A3_CD44	COL6A3 - CD44	COLLAGEN	ECM-Receptor	KEGG: hsa04512	Fibroblasts→BAG3+TAMs	CD44	COL6A3 - CD44
Endothelial_cells	BAG3+TAMs	LAMA4	CD44	6.18108e-09	0	LAMA4_CD44	LAMA4 - CD44	LAMININ	ECM-Receptor	KEGG: hsa04512	Endothelial_cells→BAG3+TAMs	CD44	LAMA4 - CD44
Fibroblasts	BAG3+TAMs	LAMA4	CD44	6.18108e-09	0	LAMA4_CD44	LAMA4 - CD44	LAMININ	ECM-Receptor	KEGG: hsa04512	Fibroblasts→BAG3+TAMs	CD44	LAMA4 - CD44
Endothelial_cells	BAG3+TAMs	LAMA5	CD44	6.18108e-09	0	LAMA5_CD44	LAMA5 - CD44	LAMININ	ECM-Receptor	KEGG: hsa04512	Endothelial_cells→BAG3+TAMs	CD44	LAMA5 - CD44
Endothelial_cells	BAG3+TAMs	LAMB1	CD44	6.18108e-09	0	LAMB1_CD44	LAMB1 - CD44	LAMININ	ECM-Receptor	KEGG: hsa04512	Endothelial_cells→BAG3+TAMs	CD44	LAMB1 - CD44
Fibroblasts	BAG3+TAMs	LAMB1	CD44	6.18108e-09	0	LAMB1_CD44	LAMB1 - CD44	LAMININ	ECM-Receptor	KEGG: hsa04512	Fibroblasts→BAG3+TAMs	CD44	LAMB1 - CD44
Endothelial_cells	BAG3+TAMs	LAMB2	CD44	6.18108e-09	0	LAMB2_CD44	LAMB2 - CD44	LAMININ	ECM-Receptor	KEGG: hsa04512	Endothelial_cells→BAG3+TAMs	CD44	LAMB2 - CD44
Fibroblasts	BAG3+TAMs	LAMB2	CD44	6.18108e-09	0	LAMB2_CD44	LAMB2 - CD44	LAMININ	ECM-Receptor	KEGG: hsa04512	Fibroblasts→BAG3+TAMs	CD44	LAMB2 - CD44
Endothelial_cells	BAG3+TAMs	LAMC1	CD44	6.18108e-09	0	LAMC1_CD44	LAMC1 - CD44	LAMININ	ECM-Receptor	KEGG: hsa04512	Endothelial_cells→BAG3+TAMs	CD44	LAMC1 - CD44
Fibroblasts	BAG3+TAMs	LAMC1	CD44	6.18108e-09	0	LAMC1_CD44	LAMC1 - CD44	LAMININ	ECM-Receptor	KEGG: hsa04512	Fibroblasts→BAG3+TAMs	CD44	LAMC1 - CD44
Fibroblasts	BAG3+TAMs	THBS1	CD36	1.54527e-09	0	THBS1_CD36	THBS1 - CD36	THBS	ECM-Receptor	KEGG: hsa04512	Fibroblasts→BAG3+TAMs	CD36	THBS1 - CD36
Fibroblasts	BAG3+TAMs	THBS2	CD36	3.86317e-10	0	THBS2_CD36	THBS2 - CD36	THBS	ECM-Receptor	KEGG: hsa04512	Fibroblasts→BAG3+TAMs	CD36	THBS2 - CD36
Fibroblasts	BAG3+TAMs	THBS1	CD47	1.54527e-09	0	THBS1_CD47	THBS1 - CD47	THBS	ECM-Receptor	KEGG: hsa04512	Fibroblasts→BAG3+TAMs	CD47	THBS1 - CD47
Fibroblasts	BAG3+TAMs	THBS2	CD47	3.86317e-10	0	THBS2_CD47	THBS2 - CD47	THBS	ECM-Receptor	KEGG: hsa04512	Fibroblasts→BAG3+TAMs	CD47	THBS2 - CD47
CD8+T	BAG3+TAMs	VTN	PLAUR	1.85432e-08	0	VTN_PLAUR	VTN - PLAUR	VTN	ECM-Receptor	PMID: 29222114	CD8+T→BAG3+TAMs	PLAUR	VTN - PLAUR
Endothelial_cells	BAG3+TAMs	VTN	PLAUR	1.85432e-08	0	VTN_PLAUR	VTN - PLAUR	VTN	ECM-Receptor	PMID: 29222114	Endothelial_cells→BAG3+TAMs	PLAUR	VTN - PLAUR
Fibroblasts	BAG3+TAMs	VTN	PLAUR	1.85432e-08	0	VTN_PLAUR	VTN - PLAUR	VTN	ECM-Receptor	PMID: 29222114	Fibroblasts→BAG3+TAMs	PLAUR	VTN - PLAUR
Hep_Malignant	BAG3+TAMs	VTN	PLAUR	4.34373e-06	0	VTN_PLAUR	VTN - PLAUR	VTN	ECM-Receptor	PMID: 29222114	Hep_Malignant→BAG3+TAMs	PLAUR	VTN - PLAUR
Hep_Malignant	BAG3+TAMs	Desmosterol-DHCR7	NR1H2	6.18108e-09	0	Desmosterol-Desmosterol-DHCR7_NR1H2	Desmosterol-DHCR7 - NR1H2	Desmosterol	Non-protein Signaling	HMRbase;uniprot	Hep_Malignant→BAG3+TAMs	NR1H2	Desmosterol-DHCR7 - NR1H2
Endothelial_cells	BAG3+TAMs	APP	CD74	5.36515e-06	0	APP_CD74	APP - CD74	APP	Cell-Cell Contact	PMID: 19849849	Endothelial_cells→BAG3+TAMs	CD74	APP - CD74
Fibroblasts	BAG3+TAMs	APP	CD74	1.53291e-06	0	APP_CD74	APP - CD74	APP	Cell-Cell Contact	PMID: 19849849	Fibroblasts→BAG3+TAMs	CD74	APP - CD74
Hep_Malignant	BAG3+TAMs	APP	CD74	3.83227e-07	0	APP_CD74	APP - CD74	APP	Cell-Cell Contact	PMID: 19849849	Hep_Malignant→BAG3+TAMs	CD74	APP - CD74
CD8+T	BAG3+TAMs	PTPRC	MRC1	6.95371e-08	0	PTPRC_MRC1	PTPRC - MRC1	CD45	Cell-Cell Contact	PMID: 27601670; PMID: 10575006	CD8+T→BAG3+TAMs	MRC1	PTPRC - MRC1
NK_cell	BAG3+TAMs	PTPRC	MRC1	6.18108e-08	0	PTPRC_MRC1	PTPRC - MRC1	CD45	Cell-Cell Contact	PMID: 27601670; PMID: 10575006	NK_cell→BAG3+TAMs	MRC1	PTPRC - MRC1
CD8+T	BAG3+TAMs	CD99	PILRA	6.18108e-09	0	CD99_PILRA	CD99 - PILRA	CD99	Cell-Cell Contact	PMID: 18234675	CD8+T→BAG3+TAMs	PILRA	CD99 - PILRA
Endothelial_cells	BAG3+TAMs	CD99	PILRA	1.85432e-08	0	CD99_PILRA	CD99 - PILRA	CD99	Cell-Cell Contact	PMID: 18234675	Endothelial_cells→BAG3+TAMs	PILRA	CD99 - PILRA
Fibroblasts	BAG3+TAMs	CD99	PILRA	1.39074e-08	0	CD99_PILRA	CD99 - PILRA	CD99	Cell-Cell Contact	PMID: 18234675	Fibroblasts→BAG3+TAMs	PILRA	CD99 - PILRA
Hep_Malignant	BAG3+TAMs	CD99	PILRA	1.85432e-08	0	CD99_PILRA	CD99 - PILRA	CD99	Cell-Cell Contact	PMID: 18234675	Hep_Malignant→BAG3+TAMs	PILRA	CD99 - PILRA
NK_cell	BAG3+TAMs	CD99	PILRA	3.09054e-09	0	CD99_PILRA	CD99 - PILRA	CD99	Cell-Cell Contact	PMID: 18234675	NK_cell→BAG3+TAMs	PILRA	CD99 - PILRA
CD8+T	BAG3+TAMs	CD99	CD99	3.70865e-08	0	CD99_CD99	CD99 - CD99	CD99	Cell-Cell Contact	KEGG: hsa04514	CD8+T→BAG3+TAMs	CD99	CD99 - CD99
Endothelial_cells	BAG3+TAMs	CD99	CD99	1.11259e-07	0	CD99_CD99	CD99 - CD99	CD99	Cell-Cell Contact	KEGG: hsa04514	Endothelial_cells→BAG3+TAMs	CD99	CD99 - CD99
Fibroblasts	BAG3+TAMs	CD99	CD99	8.34445e-08	0	CD99_CD99	CD99 - CD99	CD99	Cell-Cell Contact	KEGG: hsa04514	Fibroblasts→BAG3+TAMs	CD99	CD99 - CD99
Hep_Malignant	BAG3+TAMs	CD99	CD99	1.11259e-07	0	CD99_CD99	CD99 - CD99	CD99	Cell-Cell Contact	KEGG: hsa04514	Hep_Malignant→BAG3+TAMs	CD99	CD99 - CD99
Endothelial_cells	BAG3+TAMs	ICAM1	ITGAX_ITGB2	1.51405e-08	0	ICAM1_ITGAX_ITGB2	ICAM1 - (ITGAX+ITGB2)	ICAM	Cell-Cell Contact	PMID: 16252253	Endothelial_cells→BAG3+TAMs	(ITGAX+ITGB2)	ICAM1 - (ITGAX+ITGB2)
Hep_Malignant	BAG3+TAMs	ICAM1	ITGAX_ITGB2	7.57024e-09	0	ICAM1_ITGAX_ITGB2	ICAM1 - (ITGAX+ITGB2)	ICAM	Cell-Cell Contact	PMID: 16252253	Hep_Malignant→BAG3+TAMs	(ITGAX+ITGB2)	ICAM1 - (ITGAX+ITGB2)
CD8+T	BAG3+TAMs	HLA-DPA1	CD4	2.47243e-08	0	HLA-DPA1_CD4	HLA-DPA1 - CD4	MHC-II	Cell-Cell Contact	KEGG: hsa04514	CD8+T→BAG3+TAMs	CD4	HLA-DPA1 - CD4
Endothelial_cells	BAG3+TAMs	HLA-DPA1	CD4	3.09054e-08	0	HLA-DPA1_CD4	HLA-DPA1 - CD4	MHC-II	Cell-Cell Contact	KEGG: hsa04514	Endothelial_cells→BAG3+TAMs	CD4	HLA-DPA1 - CD4
Fibroblasts	BAG3+TAMs	HLA-DPA1	CD4	2.47243e-08	0	HLA-DPA1_CD4	HLA-DPA1 - CD4	MHC-II	Cell-Cell Contact	KEGG: hsa04514	Fibroblasts→BAG3+TAMs	CD4	HLA-DPA1 - CD4
Hep_Malignant	BAG3+TAMs	HLA-DPA1	CD4	6.18108e-09	0	HLA-DPA1_CD4	HLA-DPA1 - CD4	MHC-II	Cell-Cell Contact	KEGG: hsa04514	Hep_Malignant→BAG3+TAMs	CD4	HLA-DPA1 - CD4
NK_cell	BAG3+TAMs	HLA-DPA1	CD4	6.18108e-09	0	HLA-DPA1_CD4	HLA-DPA1 - CD4	MHC-II	Cell-Cell Contact	KEGG: hsa04514	NK_cell→BAG3+TAMs	CD4	HLA-DPA1 - CD4
CD8+T	BAG3+TAMs	HLA-DPB1	CD4	2.47243e-08	0	HLA-DPB1_CD4	HLA-DPB1 - CD4	MHC-II	Cell-Cell Contact	KEGG: hsa04514	CD8+T→BAG3+TAMs	CD4	HLA-DPB1 - CD4
Endothelial_cells	BAG3+TAMs	HLA-DPB1	CD4	3.09054e-08	0	HLA-DPB1_CD4	HLA-DPB1 - CD4	MHC-II	Cell-Cell Contact	KEGG: hsa04514	Endothelial_cells→BAG3+TAMs	CD4	HLA-DPB1 - CD4
Fibroblasts	BAG3+TAMs	HLA-DPB1	CD4	2.47243e-08	0	HLA-DPB1_CD4	HLA-DPB1 - CD4	MHC-II	Cell-Cell Contact	KEGG: hsa04514	Fibroblasts→BAG3+TAMs	CD4	HLA-DPB1 - CD4
Hep_Malignant	BAG3+TAMs	HLA-DPB1	CD4	6.18108e-09	0	HLA-DPB1_CD4	HLA-DPB1 - CD4	MHC-II	Cell-Cell Contact	KEGG: hsa04514	Hep_Malignant→BAG3+TAMs	CD4	HLA-DPB1 - CD4
NK_cell	BAG3+TAMs	HLA-DPB1	CD4	6.18108e-09	0	HLA-DPB1_CD4	HLA-DPB1 - CD4	MHC-II	Cell-Cell Contact	KEGG: hsa04514	NK_cell→BAG3+TAMs	CD4	HLA-DPB1 - CD4
CD8+T	BAG3+TAMs	HLA-DQA1	CD4	6.18108e-09	0	HLA-DQA1_CD4	HLA-DQA1 - CD4	MHC-II	Cell-Cell Contact	KEGG: hsa04514	CD8+T→BAG3+TAMs	CD4	HLA-DQA1 - CD4
CD8+T	BAG3+TAMs	HLA-DMA	CD4	6.18108e-09	0	HLA-DMA_CD4	HLA-DMA - CD4	MHC-II	Cell-Cell Contact	KEGG: hsa04514	CD8+T→BAG3+TAMs	CD4	HLA-DMA - CD4
Endothelial_cells	BAG3+TAMs	HLA-DMA	CD4	6.18108e-09	0	HLA-DMA_CD4	HLA-DMA - CD4	MHC-II	Cell-Cell Contact	KEGG: hsa04514	Endothelial_cells→BAG3+TAMs	CD4	HLA-DMA - CD4
Hep_Malignant	BAG3+TAMs	HLA-DMA	CD4	1.23622e-08	0	HLA-DMA_CD4	HLA-DMA - CD4	MHC-II	Cell-Cell Contact	KEGG: hsa04514	Hep_Malignant→BAG3+TAMs	CD4	HLA-DMA - CD4
CD8+T	BAG3+TAMs	HLA-DQB1	CD4	6.18108e-09	0	HLA-DQB1_CD4	HLA-DQB1 - CD4	MHC-II	Cell-Cell Contact	KEGG: hsa04514	CD8+T→BAG3+TAMs	CD4	HLA-DQB1 - CD4
Endothelial_cells	BAG3+TAMs	HLA-DQB1	CD4	6.18108e-09	0	HLA-DQB1_CD4	HLA-DQB1 - CD4	MHC-II	Cell-Cell Contact	KEGG: hsa04514	Endothelial_cells→BAG3+TAMs	CD4	HLA-DQB1 - CD4
Hep_Malignant	BAG3+TAMs	HLA-DQB1	CD4	6.18108e-09	0	HLA-DQB1_CD4	HLA-DQB1 - CD4	MHC-II	Cell-Cell Contact	KEGG: hsa04514	Hep_Malignant→BAG3+TAMs	CD4	HLA-DQB1 - CD4
NK_cell	BAG3+TAMs	HLA-DQB1	CD4	6.18108e-09	0	HLA-DQB1_CD4	HLA-DQB1 - CD4	MHC-II	Cell-Cell Contact	KEGG: hsa04514	NK_cell→BAG3+TAMs	CD4	HLA-DQB1 - CD4
CD8+T	BAG3+TAMs	HLA-DRA	CD4	3.09054e-08	0	HLA-DRA_CD4	HLA-DRA - CD4	MHC-II	Cell-Cell Contact	KEGG: hsa04514	CD8+T→BAG3+TAMs	CD4	HLA-DRA - CD4
Endothelial_cells	BAG3+TAMs	HLA-DRA	CD4	8.65351e-08	0	HLA-DRA_CD4	HLA-DRA - CD4	MHC-II	Cell-Cell Contact	KEGG: hsa04514	Endothelial_cells→BAG3+TAMs	CD4	HLA-DRA - CD4
Fibroblasts	BAG3+TAMs	HLA-DRA	CD4	3.09054e-08	0	HLA-DRA_CD4	HLA-DRA - CD4	MHC-II	Cell-Cell Contact	KEGG: hsa04514	Fibroblasts→BAG3+TAMs	CD4	HLA-DRA - CD4
Hep_Malignant	BAG3+TAMs	HLA-DRA	CD4	6.79919e-08	0	HLA-DRA_CD4	HLA-DRA - CD4	MHC-II	Cell-Cell Contact	KEGG: hsa04514	Hep_Malignant→BAG3+TAMs	CD4	HLA-DRA - CD4
NK_cell	BAG3+TAMs	HLA-DRA	CD4	6.18108e-09	0	HLA-DRA_CD4	HLA-DRA - CD4	MHC-II	Cell-Cell Contact	KEGG: hsa04514	NK_cell→BAG3+TAMs	CD4	HLA-DRA - CD4
CD8+T	BAG3+TAMs	HLA-DRB1	CD4	3.09054e-08	0	HLA-DRB1_CD4	HLA-DRB1 - CD4	MHC-II	Cell-Cell Contact	KEGG: hsa04514	CD8+T→BAG3+TAMs	CD4	HLA-DRB1 - CD4
Endothelial_cells	BAG3+TAMs	HLA-DRB1	CD4	6.18108e-08	0	HLA-DRB1_CD4	HLA-DRB1 - CD4	MHC-II	Cell-Cell Contact	KEGG: hsa04514	Endothelial_cells→BAG3+TAMs	CD4	HLA-DRB1 - CD4
Fibroblasts	BAG3+TAMs	HLA-DRB1	CD4	6.18108e-09	0	HLA-DRB1_CD4	HLA-DRB1 - CD4	MHC-II	Cell-Cell Contact	KEGG: hsa04514	Fibroblasts→BAG3+TAMs	CD4	HLA-DRB1 - CD4
Hep_Malignant	BAG3+TAMs	HLA-DRB1	CD4	3.09054e-08	0	HLA-DRB1_CD4	HLA-DRB1 - CD4	MHC-II	Cell-Cell Contact	KEGG: hsa04514	Hep_Malignant→BAG3+TAMs	CD4	HLA-DRB1 - CD4
NK_cell	BAG3+TAMs	HLA-DRB1	CD4	6.18108e-09	0	HLA-DRB1_CD4	HLA-DRB1 - CD4	MHC-II	Cell-Cell Contact	KEGG: hsa04514	NK_cell→BAG3+TAMs	CD4	HLA-DRB1 - CD4
Endothelial_cells	BAG3+TAMs	PECAM1	PECAM1	2.16338e-08	0	PECAM1_PECAM1	PECAM1 - PECAM1	PECAM1	Cell-Cell Contact	KEGG: hsa04514	Endothelial_cells→BAG3+TAMs	PECAM1	PECAM1 - PECAM1
Endothelial_cells	BAG3+TAMs	THY1	ITGAX_ITGB2	1.51405e-08	0	THY1_ITGAX_ITGB2	THY1 - (ITGAX+ITGB2)	THY1	Cell-Cell Contact	PMID: 15850796	Endothelial_cells→BAG3+TAMs	(ITGAX+ITGB2)	THY1 - (ITGAX+ITGB2)
Fibroblasts	BAG3+TAMs	THY1	ITGAX_ITGB2	5.29917e-08	0	THY1_ITGAX_ITGB2	THY1 - (ITGAX+ITGB2)	THY1	Cell-Cell Contact	PMID: 15850796	Fibroblasts→BAG3+TAMs	(ITGAX+ITGB2)	THY1 - (ITGAX+ITGB2)
Endothelial_cells	BAG3+TAMs	CD55	ADGRE5	4.63581e-09	0	CD55_ADGRE5	CD55 - ADGRE5	ADGRE	Cell-Cell Contact	PMID: 31462748	Endothelial_cells→BAG3+TAMs	ADGRE5	CD55 - ADGRE5
Endothelial_cells	BAG3+TAMs	THY1	ADGRE5	9.27162e-09	0	THY1_ADGRE5	THY1 - ADGRE5	ADGRE	Cell-Cell Contact	PMID: 31462748	Endothelial_cells→BAG3+TAMs	ADGRE5	THY1 - ADGRE5
Fibroblasts	BAG3+TAMs	THY1	ADGRE5	3.24507e-08	0	THY1_ADGRE5	THY1 - ADGRE5	ADGRE	Cell-Cell Contact	PMID: 31462748	Fibroblasts→BAG3+TAMs	ADGRE5	THY1 - ADGRE5
Fibroblasts	BAG3+TAMs	ITGAV_ITGB1	ADGRE5	1.96681e-08	0	ITGAV_ITGB1_ADGRE5	(ITGAV+ITGB1) - ADGRE5	ADGRE	Cell-Cell Contact	PMID: 31462748	Fibroblasts→BAG3+TAMs	ADGRE5	ITGAV_ITGB1 - ADGRE5
Endothelial_cells	BAG3+TAMs	APP	TNFRSF21	2.16338e-08	0	APP_TNFRSF21	APP - TNFRSF21	APP	Cell-Cell Contact	PMID: 33075465	Endothelial_cells→BAG3+TAMs	TNFRSF21	APP - TNFRSF21
Fibroblasts	BAG3+TAMs	APP	TNFRSF21	6.18108e-09	0	APP_TNFRSF21	APP - TNFRSF21	APP	Cell-Cell Contact	PMID: 33075465	Fibroblasts→BAG3+TAMs	TNFRSF21	APP - TNFRSF21
Hep_Malignant	BAG3+TAMs	APP	TNFRSF21	1.54527e-09	0	APP_TNFRSF21	APP - TNFRSF21	APP	Cell-Cell Contact	PMID: 33075465	Hep_Malignant→BAG3+TAMs	TNFRSF21	APP - TNFRSF21
Endothelial_cells	BAG3+TAMs	APP	TREM2_TYROBP	1.86101e-07	0	APP_TREM2_TYROBP	APP - (TREM2+TYROBP)	APP	Cell-Cell Contact	PMID:27477013	Endothelial_cells→BAG3+TAMs	(TREM2+TYROBP)	APP - (TREM2+TYROBP)
Fibroblasts	BAG3+TAMs	APP	TREM2_TYROBP	5.31716e-08	0	APP_TREM2_TYROBP	APP - (TREM2+TYROBP)	APP	Cell-Cell Contact	PMID:27477013	Fibroblasts→BAG3+TAMs	(TREM2+TYROBP)	APP - (TREM2+TYROBP)
Hep_Malignant	BAG3+TAMs	APP	TREM2_TYROBP	1.32929e-08	0	APP_TREM2_TYROBP	APP - (TREM2+TYROBP)	APP	Cell-Cell Contact	PMID:27477013	Hep_Malignant→BAG3+TAMs	(TREM2+TYROBP)	APP - (TREM2+TYROBP)
CD8+T	BAG3+TAMs	APOA1	ABCA1	1.54527e-09	0	APOA1_ABCA1	APOA1 - ABCA1	ApoA	Cell-Cell Contact	PMID: 20064972	CD8+T→BAG3+TAMs	ABCA1	APOA1 - ABCA1
Endothelial_cells	BAG3+TAMs	APOA1	ABCA1	9.27162e-09	0	APOA1_ABCA1	APOA1 - ABCA1	ApoA	Cell-Cell Contact	PMID: 20064972	Endothelial_cells→BAG3+TAMs	ABCA1	APOA1 - ABCA1
Fibroblasts	BAG3+TAMs	APOA1	ABCA1	7.72635e-09	0	APOA1_ABCA1	APOA1 - ABCA1	ApoA	Cell-Cell Contact	PMID: 20064972	Fibroblasts→BAG3+TAMs	ABCA1	APOA1 - ABCA1
Hep_Malignant	BAG3+TAMs	APOA1	ABCA1	4.63581e-08	0	APOA1_ABCA1	APOA1 - ABCA1	ApoA	Cell-Cell Contact	PMID: 20064972	Hep_Malignant→BAG3+TAMs	ABCA1	APOA1 - ABCA1
CD8+T	BAG3+TAMs	APOA1	TREM2_TYROBP	1.32929e-08	0	APOA1_TREM2_TYROBP	APOA1 - TREM2	ApoA	Cell-Cell Contact	uniprot;PMID:27477018	CD8+T→BAG3+TAMs	(TREM2+TYROBP)	APOA1 - (TREM2+TYROBP)
Endothelial_cells	BAG3+TAMs	APOA1	TREM2_TYROBP	7.97575e-08	0	APOA1_TREM2_TYROBP	APOA1 - TREM2	ApoA	Cell-Cell Contact	uniprot;PMID:27477018	Endothelial_cells→BAG3+TAMs	(TREM2+TYROBP)	APOA1 - (TREM2+TYROBP)
Fibroblasts	BAG3+TAMs	APOA1	TREM2_TYROBP	6.64646e-08	0	APOA1_TREM2_TYROBP	APOA1 - TREM2	ApoA	Cell-Cell Contact	uniprot;PMID:27477018	Fibroblasts→BAG3+TAMs	(TREM2+TYROBP)	APOA1 - (TREM2+TYROBP)
Hep_Malignant	BAG3+TAMs	APOA1	TREM2_TYROBP	3.98787e-07	0	APOA1_TREM2_TYROBP	APOA1 - TREM2	ApoA	Cell-Cell Contact	uniprot;PMID:27477018	Hep_Malignant→BAG3+TAMs	(TREM2+TYROBP)	APOA1 - (TREM2+TYROBP)
CD8+T	BAG3+TAMs	APOA2	TREM2_TYROBP	5.31716e-08	0	APOA2_TREM2_TYROBP	APOA2 - TREM2	ApoA	Cell-Cell Contact	uniprot;PMID:27477017	CD8+T→BAG3+TAMs	(TREM2+TYROBP)	APOA2 - (TREM2+TYROBP)
Endothelial_cells	BAG3+TAMs	APOA2	TREM2_TYROBP	3.05737e-07	0	APOA2_TREM2_TYROBP	APOA2 - TREM2	ApoA	Cell-Cell Contact	uniprot;PMID:27477017	Endothelial_cells→BAG3+TAMs	(TREM2+TYROBP)	APOA2 - (TREM2+TYROBP)
Fibroblasts	BAG3+TAMs	APOA2	TREM2_TYROBP	3.32323e-07	0	APOA2_TREM2_TYROBP	APOA2 - TREM2	ApoA	Cell-Cell Contact	uniprot;PMID:27477017	Fibroblasts→BAG3+TAMs	(TREM2+TYROBP)	APOA2 - (TREM2+TYROBP)
Hep_Malignant	BAG3+TAMs	APOA2	TREM2_TYROBP	6.12135e-06	0	APOA2_TREM2_TYROBP	APOA2 - TREM2	ApoA	Cell-Cell Contact	uniprot;PMID:27477017	Hep_Malignant→BAG3+TAMs	(TREM2+TYROBP)	APOA2 - (TREM2+TYROBP)
NK_cell	BAG3+TAMs	APOA2	TREM2_TYROBP	1.32929e-08	0	APOA2_TREM2_TYROBP	APOA2 - TREM2	ApoA	Cell-Cell Contact	uniprot;PMID:27477017	NK_cell→BAG3+TAMs	(TREM2+TYROBP)	APOA2 - (TREM2+TYROBP)
Hep_Malignant	BAG3+TAMs	APOB	TREM2_TYROBP	9.30504e-08	0	APOB_TREM2_TYROBP	APOB - TREM2	ApoB	Cell-Cell Contact	uniprot;PMID:27477016	Hep_Malignant→BAG3+TAMs	(TREM2+TYROBP)	APOB - (TREM2+TYROBP)
CD8+T	BAG3+TAMs	APOE	TREM2_TYROBP	1.32929e-08	0	APOE_TREM2_TYROBP	APOE - TREM2	ApoE	Cell-Cell Contact	uniprot;PMID:27477015	CD8+T→BAG3+TAMs	(TREM2+TYROBP)	APOE - (TREM2+TYROBP)
Endothelial_cells	BAG3+TAMs	APOE	TREM2_TYROBP	1.86101e-07	0	APOE_TREM2_TYROBP	APOE - TREM2	ApoE	Cell-Cell Contact	uniprot;PMID:27477015	Endothelial_cells→BAG3+TAMs	(TREM2+TYROBP)	APOE - (TREM2+TYROBP)
Fibroblasts	BAG3+TAMs	APOE	TREM2_TYROBP	3.32323e-07	0	APOE_TREM2_TYROBP	APOE - TREM2	ApoE	Cell-Cell Contact	uniprot;PMID:27477015	Fibroblasts→BAG3+TAMs	(TREM2+TYROBP)	APOE - (TREM2+TYROBP)
Hep_Malignant	BAG3+TAMs	APOE	TREM2_TYROBP	1.39575e-06	0	APOE_TREM2_TYROBP	APOE - TREM2	ApoE	Cell-Cell Contact	uniprot;PMID:27477015	Hep_Malignant→BAG3+TAMs	(TREM2+TYROBP)	APOE - (TREM2+TYROBP)
NK_cell	BAG3+TAMs	CD160	TNFRSF14	1.54527e-09	0	CD160_TNFRSF14	CD160 - TNFRSF14	CD160	Cell-Cell Contact	PMID:21959263;PMID:18193050	NK_cell→BAG3+TAMs	TNFRSF14	CD160 - TNFRSF14
BAG3+TAMs	Hep_Nonmalignant	AREG	EGFR	1.54527e-09	0	AREG_EGFR	AREG - EGFR	EGF	Secreted Signaling	KEGG: hsa04012	BAG3+TAMs→Hep_Nonmalignant	EGFR	AREG - EGFR
BAG3+TAMs	Hep_Nonmalignant	HBEGF	EGFR	1.54527e-09	0	HBEGF_EGFR	HBEGF - EGFR	EGF	Secreted Signaling	KEGG: hsa04012	BAG3+TAMs→Hep_Nonmalignant	EGFR	HBEGF - EGFR
BAG3+TAMs	CD1E+cDC2	CCL5	CCR1	1.54527e-09	0	CCL5_CCR1	CCL5 - CCR1	CCL	Secreted Signaling	KEGG: hsa04060	BAG3+TAMs→CD1E+cDC2	CCR1	CCL5 - CCR1
BAG3+TAMs	MARCO+TAMs	CCL5	CCR1	6.18108e-09	0	CCL5_CCR1	CCL5 - CCR1	CCL	Secreted Signaling	KEGG: hsa04060	BAG3+TAMs→MARCO+TAMs	CCR1	CCL5 - CCR1
BAG3+TAMs	UBE2C+TAMs	CCL5	CCR1	1.54527e-09	0	CCL5_CCR1	CCL5 - CCR1	CCL	Secreted Signaling	KEGG: hsa04060	BAG3+TAMs→UBE2C+TAMs	CCR1	CCL5 - CCR1
BAG3+TAMs	CD1E+cDC2	CCL3	CCR1	7.26277e-08	0	CCL3_CCR1	CCL3 - CCR1	CCL	Secreted Signaling	KEGG: hsa04060	BAG3+TAMs→CD1E+cDC2	CCR1	CCL3 - CCR1
BAG3+TAMs	MARCO+TAMs	CCL3	CCR1	2.90511e-07	0	CCL3_CCR1	CCL3 - CCR1	CCL	Secreted Signaling	KEGG: hsa04060	BAG3+TAMs→MARCO+TAMs	CCR1	CCL3 - CCR1
BAG3+TAMs	UBE2C+TAMs	CCL3	CCR1	7.26277e-08	0	CCL3_CCR1	CCL3 - CCR1	CCL	Secreted Signaling	KEGG: hsa04060	BAG3+TAMs→UBE2C+TAMs	CCR1	CCL3 - CCR1
BAG3+TAMs	CD1E+cDC2	CCL3L3	CCR1	5.56297e-08	0	CCL3L3_CCR1	CCL3L3 - CCR1	CCL	Secreted Signaling	KEGG: hsa04060	BAG3+TAMs→CD1E+cDC2	CCR1	CCL3L3 - CCR1
BAG3+TAMs	MARCO+TAMs	CCL3L3	CCR1	2.22519e-07	0	CCL3L3_CCR1	CCL3L3 - CCR1	CCL	Secreted Signaling	KEGG: hsa04060	BAG3+TAMs→MARCO+TAMs	CCR1	CCL3L3 - CCR1
BAG3+TAMs	UBE2C+TAMs	CCL3L3	CCR1	5.56297e-08	0	CCL3L3_CCR1	CCL3L3 - CCR1	CCL	Secreted Signaling	KEGG: hsa04060	BAG3+TAMs→UBE2C+TAMs	CCR1	CCL3L3 - CCR1
BAG3+TAMs	B_cells	CXCL12	CXCR4	6.49013e-08	0	CXCL12_CXCR4	CXCL12 - CXCR4	CXCL	Secreted Signaling	KEGG: hsa04060	BAG3+TAMs→B_cells	CXCR4	CXCL12 - CXCR4
BAG3+TAMs	CD1E+cDC2	CXCL12	CXCR4	4.32675e-08	0	CXCL12_CXCR4	CXCL12 - CXCR4	CXCL	Secreted Signaling	KEGG: hsa04060	BAG3+TAMs→CD1E+cDC2	CXCR4	CXCL12 - CXCR4
BAG3+TAMs	CD4+T	CXCL12	CXCR4	6.49013e-08	0	CXCL12_CXCR4	CXCL12 - CXCR4	CXCL	Secreted Signaling	KEGG: hsa04060	BAG3+TAMs→CD4+T	CXCR4	CXCL12 - CXCR4
BAG3+TAMs	CLEC9A+cDC1	CXCL12	CXCR4	6.21971e-08	0	CXCL12_CXCR4	CXCL12 - CXCR4	CXCL	Secreted Signaling	KEGG: hsa04060	BAG3+TAMs→CLEC9A+cDC1	CXCR4	CXCL12 - CXCR4
BAG3+TAMs	Hep_Nonmalignant	CXCL12	CXCR4	1.54527e-09	0	CXCL12_CXCR4	CXCL12 - CXCR4	CXCL	Secreted Signaling	KEGG: hsa04060	BAG3+TAMs→Hep_Nonmalignant	CXCR4	CXCL12 - CXCR4
BAG3+TAMs	LILRA4+pDC	CXCL12	CXCR4	1.18213e-07	0	CXCL12_CXCR4	CXCL12 - CXCR4	CXCL	Secreted Signaling	KEGG: hsa04060	BAG3+TAMs→LILRA4+pDC	CXCR4	CXCL12 - CXCR4
BAG3+TAMs	MARCO+TAMs	CXCL12	CXCR4	1.54527e-08	0	CXCL12_CXCR4	CXCL12 - CXCR4	CXCL	Secreted Signaling	KEGG: hsa04060	BAG3+TAMs→MARCO+TAMs	CXCR4	CXCL12 - CXCR4
BAG3+TAMs	Mast_cell	CXCL12	CXCR4	1.54527e-09	0	CXCL12_CXCR4	CXCL12 - CXCR4	CXCL	Secreted Signaling	KEGG: hsa04060	BAG3+TAMs→Mast_cell	CXCR4	CXCL12 - CXCR4
BAG3+TAMs	MT+RTM-TAMs	CXCL12	CXCR4	9.27162e-09	0	CXCL12_CXCR4	CXCL12 - CXCR4	CXCL	Secreted Signaling	KEGG: hsa04060	BAG3+TAMs→MT+RTM-TAMs	CXCR4	CXCL12 - CXCR4
BAG3+TAMs	Treg	CXCL12	CXCR4	4.59718e-08	0	CXCL12_CXCR4	CXCL12 - CXCR4	CXCL	Secreted Signaling	KEGG: hsa04060	BAG3+TAMs→Treg	CXCR4	CXCL12 - CXCR4
BAG3+TAMs	UBE2C+TAMs	CXCL12	CXCR4	2.39517e-08	0	CXCL12_CXCR4	CXCL12 - CXCR4	CXCL	Secreted Signaling	KEGG: hsa04060	BAG3+TAMs→UBE2C+TAMs	CXCR4	CXCL12 - CXCR4
BAG3+TAMs	VCAN+Mono	CXCL12	CXCR4	4.94486e-08	0	CXCL12_CXCR4	CXCL12 - CXCR4	CXCL	Secreted Signaling	KEGG: hsa04060	BAG3+TAMs→VCAN+Mono	CXCR4	CXCL12 - CXCR4
BAG3+TAMs	Treg	CXCL16	CXCR6	2.3179e-08	0	CXCL16_CXCR6	CXCL16 - CXCR6	CXCL	Secreted Signaling	KEGG: hsa04060	BAG3+TAMs→Treg	CXCR6	CXCL16 - CXCR6
BAG3+TAMs	B_cells	MIF	CD74_CXCR4	3.80023e-07	0	MIF_CD74_CXCR4	MIF - (CD74+CXCR4)	MIF	Secreted Signaling	PMID: 29637711; PMID: 24760155	BAG3+TAMs→B_cells	(CD74+CXCR4)	MIF - (CD74+CXCR4)
BAG3+TAMs	CD1E+cDC2	MIF	CD74_CXCR4	6.70497e-07	0	MIF_CD74_CXCR4	MIF - (CD74+CXCR4)	MIF	Secreted Signaling	PMID: 29637711; PMID: 24760155	BAG3+TAMs→CD1E+cDC2	(CD74+CXCR4)	MIF - (CD74+CXCR4)
BAG3+TAMs	CLEC9A+cDC1	MIF	CD74_CXCR4	1.21849e-06	0	MIF_CD74_CXCR4	MIF - (CD74+CXCR4)	MIF	Secreted Signaling	PMID: 29637711; PMID: 24760155	BAG3+TAMs→CLEC9A+cDC1	(CD74+CXCR4)	MIF - (CD74+CXCR4)
BAG3+TAMs	LILRA4+pDC	MIF	CD74_CXCR4	8.25225e-07	0	MIF_CD74_CXCR4	MIF - (CD74+CXCR4)	MIF	Secreted Signaling	PMID: 29637711; PMID: 24760155	BAG3+TAMs→LILRA4+pDC	(CD74+CXCR4)	MIF - (CD74+CXCR4)
BAG3+TAMs	MARCO+TAMs	MIF	CD74_CXCR4	3.03754e-07	0	MIF_CD74_CXCR4	MIF - (CD74+CXCR4)	MIF	Secreted Signaling	PMID: 29637711; PMID: 24760155	BAG3+TAMs→MARCO+TAMs	(CD74+CXCR4)	MIF - (CD74+CXCR4)
BAG3+TAMs	MT+RTM-TAMs	MIF	CD74_CXCR4	1.78021e-07	0	MIF_CD74_CXCR4	MIF - (CD74+CXCR4)	MIF	Secreted Signaling	PMID: 29637711; PMID: 24760155	BAG3+TAMs→MT+RTM-TAMs	(CD74+CXCR4)	MIF - (CD74+CXCR4)
BAG3+TAMs	UBE2C+TAMs	MIF	CD74_CXCR4	4.98717e-07	0	MIF_CD74_CXCR4	MIF - (CD74+CXCR4)	MIF	Secreted Signaling	PMID: 29637711; PMID: 24760155	BAG3+TAMs→UBE2C+TAMs	(CD74+CXCR4)	MIF - (CD74+CXCR4)
BAG3+TAMs	VCAN+Mono	MIF	CD74_CXCR4	4.55894e-07	0	MIF_CD74_CXCR4	MIF - (CD74+CXCR4)	MIF	Secreted Signaling	PMID: 29637711; PMID: 24760155	BAG3+TAMs→VCAN+Mono	(CD74+CXCR4)	MIF - (CD74+CXCR4)
BAG3+TAMs	B_cells	MIF	CD74_CD44	5.86389e-08	0	MIF_CD74_CD44	MIF - (CD74+CD44)	MIF	Secreted Signaling	PMID: 29637711; PMID: 26175090	BAG3+TAMs→B_cells	(CD74+CD44)	MIF - (CD74+CD44)
BAG3+TAMs	CD1E+cDC2	MIF	CD74_CD44	2.83337e-07	0	MIF_CD74_CD44	MIF - (CD74+CD44)	MIF	Secreted Signaling	PMID: 29637711; PMID: 26175090	BAG3+TAMs→CD1E+cDC2	(CD74+CD44)	MIF - (CD74+CD44)
BAG3+TAMs	CD4+T	MIF	CD74_CD44	3.70865e-08	0	MIF_CD74_CD44	MIF - (CD74+CD44)	MIF	Secreted Signaling	PMID: 29637711; PMID: 26175090	BAG3+TAMs→CD4+T	(CD74+CD44)	MIF - (CD74+CD44)
BAG3+TAMs	CLEC9A+cDC1	MIF	CD74_CD44	1.92061e-07	0	MIF_CD74_CD44	MIF - (CD74+CD44)	MIF	Secreted Signaling	PMID: 29637711; PMID: 26175090	BAG3+TAMs→CLEC9A+cDC1	(CD74+CD44)	MIF - (CD74+CD44)
BAG3+TAMs	LILRA4+pDC	MIF	CD74_CD44	9.43501e-08	0	MIF_CD74_CD44	MIF - (CD74+CD44)	MIF	Secreted Signaling	PMID: 29637711; PMID: 26175090	BAG3+TAMs→LILRA4+pDC	(CD74+CD44)	MIF - (CD74+CD44)
BAG3+TAMs	MARCO+TAMs	MIF	CD74_CD44	2.88167e-07	0	MIF_CD74_CD44	MIF - (CD74+CD44)	MIF	Secreted Signaling	PMID: 29637711; PMID: 26175090	BAG3+TAMs→MARCO+TAMs	(CD74+CD44)	MIF - (CD74+CD44)
BAG3+TAMs	MT+RTM-TAMs	MIF	CD74_CD44	1.45354e-07	0	MIF_CD74_CD44	MIF - (CD74+CD44)	MIF	Secreted Signaling	PMID: 29637711; PMID: 26175090	BAG3+TAMs→MT+RTM-TAMs	(CD74+CD44)	MIF - (CD74+CD44)
BAG3+TAMs	Treg	MIF	CD74_CD44	5.86389e-08	0.01	MIF_CD74_CD44	MIF - (CD74+CD44)	MIF	Secreted Signaling	PMID: 29637711; PMID: 26175090	BAG3+TAMs→Treg	(CD74+CD44)	MIF - (CD74+CD44)
BAG3+TAMs	UBE2C+TAMs	MIF	CD74_CD44	3.10288e-07	0	MIF_CD74_CD44	MIF - (CD74+CD44)	MIF	Secreted Signaling	PMID: 29637711; PMID: 26175090	BAG3+TAMs→UBE2C+TAMs	(CD74+CD44)	MIF - (CD74+CD44)
BAG3+TAMs	VCAN+Mono	MIF	CD74_CD44	1.61183e-07	0	MIF_CD74_CD44	MIF - (CD74+CD44)	MIF	Secreted Signaling	PMID: 29637711; PMID: 26175090	BAG3+TAMs→VCAN+Mono	(CD74+CD44)	MIF - (CD74+CD44)
BAG3+TAMs	CD1E+cDC2	IL10	IL10RA_IL10RB	1.54527e-09	0	IL10_IL10RA_IL10RB	IL10 - (IL10RA+IL10RB)	IL10	Secreted Signaling	KEGG: hsa04060	BAG3+TAMs→CD1E+cDC2	(IL10RA+IL10RB)	IL10 - (IL10RA+IL10RB)
BAG3+TAMs	MARCO+TAMs	IL10	IL10RA_IL10RB	2.89093e-09	0	IL10_IL10RA_IL10RB	IL10 - (IL10RA+IL10RB)	IL10	Secreted Signaling	KEGG: hsa04060	BAG3+TAMs→MARCO+TAMs	(IL10RA+IL10RB)	IL10 - (IL10RA+IL10RB)
BAG3+TAMs	UBE2C+TAMs	IL10	IL10RA_IL10RB	1.54527e-09	0	IL10_IL10RA_IL10RB	IL10 - (IL10RA+IL10RB)	IL10	Secreted Signaling	KEGG: hsa04060	BAG3+TAMs→UBE2C+TAMs	(IL10RA+IL10RB)	IL10 - (IL10RA+IL10RB)
BAG3+TAMs	VCAN+Mono	IL10	IL10RA_IL10RB	1.54527e-09	0	IL10_IL10RA_IL10RB	IL10 - (IL10RA+IL10RB)	IL10	Secreted Signaling	KEGG: hsa04060	BAG3+TAMs→VCAN+Mono	(IL10RA+IL10RB)	IL10 - (IL10RA+IL10RB)
BAG3+TAMs	CLEC9A+cDC1	IL1B	IL1R2	2.16338e-08	0	IL1B_IL1R2	IL1B - IL1R2	IL1	Secreted Signaling	KEGG: hsa04060	BAG3+TAMs→CLEC9A+cDC1	IL1R2	IL1B - IL1R2
BAG3+TAMs	Treg	IL1B	IL1R2	1.08169e-08	0	IL1B_IL1R2	IL1B - IL1R2	IL1	Secreted Signaling	KEGG: hsa04060	BAG3+TAMs→Treg	IL1R2	IL1B - IL1R2
BAG3+TAMs	VCAN+Mono	IL1B	IL1R2	1.08169e-08	0	IL1B_IL1R2	IL1B - IL1R2	IL1	Secreted Signaling	KEGG: hsa04060	BAG3+TAMs→VCAN+Mono	IL1R2	IL1B - IL1R2
BAG3+TAMs	B_cells	TNFSF13B	TNFRSF17	1.54527e-09	0	TNFSF13B_TNFRSF17	TNFSF13B - TNFRSF17	BAFF	Secreted Signaling	KEGG: hsa04060	BAG3+TAMs→B_cells	TNFRSF17	TNFSF13B - TNFRSF17
BAG3+TAMs	B_cells	TNFSF13B	TNFRSF13C	1.54527e-09	0	TNFSF13B_TNFRSF13C	TNFSF13B - TNFRSF13C	BAFF	Secreted Signaling	KEGG: hsa04060	BAG3+TAMs→B_cells	TNFRSF13C	TNFSF13B - TNFRSF13C
BAG3+TAMs	Hep_Nonmalignant	NAMPT	ITGA5_ITGB1	8.30717e-08	0	NAMPT_ITGA5_ITGB1	NAMPT - (ITGA5+ITGB1)	VISFATIN	Secreted Signaling	PMID: 28490838	BAG3+TAMs→Hep_Nonmalignant	(ITGA5+ITGB1)	NAMPT - (ITGA5+ITGB1)
BAG3+TAMs	CD1E+cDC2	C3	C3AR1	1.08169e-08	0	C3_C3AR1	C3 - C3AR1	COMPLEMENT	Secreted Signaling	KEGG: hsa04080	BAG3+TAMs→CD1E+cDC2	C3AR1	C3 - C3AR1
BAG3+TAMs	MARCO+TAMs	C3	C3AR1	1.39074e-08	0	C3_C3AR1	C3 - C3AR1	COMPLEMENT	Secreted Signaling	KEGG: hsa04080	BAG3+TAMs→MARCO+TAMs	C3AR1	C3 - C3AR1
BAG3+TAMs	Mast_cell	C3	C3AR1	3.86317e-10	0	C3_C3AR1	C3 - C3AR1	COMPLEMENT	Secreted Signaling	KEGG: hsa04080	BAG3+TAMs→Mast_cell	C3AR1	C3 - C3AR1
BAG3+TAMs	MT+RTM-TAMs	C3	C3AR1	1.54527e-09	0	C3_C3AR1	C3 - C3AR1	COMPLEMENT	Secreted Signaling	KEGG: hsa04080	BAG3+TAMs→MT+RTM-TAMs	C3AR1	C3 - C3AR1
BAG3+TAMs	Treg	C3	C3AR1	1.54527e-09	0	C3_C3AR1	C3 - C3AR1	COMPLEMENT	Secreted Signaling	KEGG: hsa04080	BAG3+TAMs→Treg	C3AR1	C3 - C3AR1
BAG3+TAMs	UBE2C+TAMs	C3	C3AR1	1.54527e-09	0	C3_C3AR1	C3 - C3AR1	COMPLEMENT	Secreted Signaling	KEGG: hsa04080	BAG3+TAMs→UBE2C+TAMs	C3AR1	C3 - C3AR1
BAG3+TAMs	VCAN+Mono	C3	C3AR1	1.54527e-09	0	C3_C3AR1	C3 - C3AR1	COMPLEMENT	Secreted Signaling	KEGG: hsa04080	BAG3+TAMs→VCAN+Mono	C3AR1	C3 - C3AR1
BAG3+TAMs	UBE2C+TAMs	C3	ITGAM_ITGB2	5.57155e-09	0	C3_ITGAM_ITGB2	C3 - (ITGAM+ITGB2)	COMPLEMENT	Secreted Signaling	PMID: 16234578	BAG3+TAMs→UBE2C+TAMs	(ITGAM+ITGB2)	C3 - (ITGAM+ITGB2)
BAG3+TAMs	CD1E+cDC2	C3	ITGAX_ITGB2	4.37068e-09	0	C3_ITGAX_ITGB2	C3 - (ITGAX+ITGB2)	COMPLEMENT	Secreted Signaling	PMID: 16234578	BAG3+TAMs→CD1E+cDC2	(ITGAX+ITGB2)	C3 - (ITGAX+ITGB2)
BAG3+TAMs	MT+RTM-TAMs	C3	ITGAX_ITGB2	3.45533e-09	0	C3_ITGAX_ITGB2	C3 - (ITGAX+ITGB2)	COMPLEMENT	Secreted Signaling	PMID: 16234578	BAG3+TAMs→MT+RTM-TAMs	(ITGAX+ITGB2)	C3 - (ITGAX+ITGB2)
BAG3+TAMs	UBE2C+TAMs	C3	ITGAX_ITGB2	5.57155e-09	0	C3_ITGAX_ITGB2	C3 - (ITGAX+ITGB2)	COMPLEMENT	Secreted Signaling	PMID: 16234578	BAG3+TAMs→UBE2C+TAMs	(ITGAX+ITGB2)	C3 - (ITGAX+ITGB2)
BAG3+TAMs	VCAN+Mono	C3	ITGAX_ITGB2	3.45533e-09	0	C3_ITGAX_ITGB2	C3 - (ITGAX+ITGB2)	COMPLEMENT	Secreted Signaling	PMID: 16234578	BAG3+TAMs→VCAN+Mono	(ITGAX+ITGB2)	C3 - (ITGAX+ITGB2)
BAG3+TAMs	CLEC9A+cDC1	ADM	CALCRL	1.54527e-09	0	ADM_CALCRL	ADM - CALCRL	CALCR	Secreted Signaling	KEGG: hsa04080	BAG3+TAMs→CLEC9A+cDC1	CALCRL	ADM - CALCRL
BAG3+TAMs	MARCO+TAMs	ANXA1	FPR2	1.39074e-08	0	ANXA1_FPR2	ANXA1 - FPR2	ANNEXIN	Secreted Signaling	PMID: 23230437	BAG3+TAMs→MARCO+TAMs	FPR2	ANXA1 - FPR2
BAG3+TAMs	MARCO+TAMs	ANXA1	FPR1	5.56297e-08	0	ANXA1_FPR1	ANXA1 - FPR1	ANNEXIN	Secreted Signaling	PMID: 23230437	BAG3+TAMs→MARCO+TAMs	FPR1	ANXA1 - FPR1
BAG3+TAMs	MT+RTM-TAMs	ANXA1	FPR1	1.39074e-08	0	ANXA1_FPR1	ANXA1 - FPR1	ANNEXIN	Secreted Signaling	PMID: 23230437	BAG3+TAMs→MT+RTM-TAMs	FPR1	ANXA1 - FPR1
BAG3+TAMs	UBE2C+TAMs	ANXA1	FPR1	1.39074e-08	0	ANXA1_FPR1	ANXA1 - FPR1	ANNEXIN	Secreted Signaling	PMID: 23230437	BAG3+TAMs→UBE2C+TAMs	FPR1	ANXA1 - FPR1
BAG3+TAMs	VCAN+Mono	ANXA1	FPR1	5.56297e-08	0	ANXA1_FPR1	ANXA1 - FPR1	ANNEXIN	Secreted Signaling	PMID: 23230437	BAG3+TAMs→VCAN+Mono	FPR1	ANXA1 - FPR1
BAG3+TAMs	CD1E+cDC2	GAS6	AXL	1.54527e-09	0	GAS6_AXL	GAS6 - AXL	GAS	Secreted Signaling	PMID: 27801848	BAG3+TAMs→CD1E+cDC2	AXL	GAS6 - AXL
BAG3+TAMs	MARCO+TAMs	GAS6	AXL	1.54527e-08	0	GAS6_AXL	GAS6 - AXL	GAS	Secreted Signaling	PMID: 27801848	BAG3+TAMs→MARCO+TAMs	AXL	GAS6 - AXL
BAG3+TAMs	MT+RTM-TAMs	GAS6	AXL	1.54527e-09	0	GAS6_AXL	GAS6 - AXL	GAS	Secreted Signaling	PMID: 27801848	BAG3+TAMs→MT+RTM-TAMs	AXL	GAS6 - AXL
BAG3+TAMs	UBE2C+TAMs	GAS6	AXL	1.54527e-09	0	GAS6_AXL	GAS6 - AXL	GAS	Secreted Signaling	PMID: 27801848	BAG3+TAMs→UBE2C+TAMs	AXL	GAS6 - AXL
BAG3+TAMs	VCAN+Mono	GAS6	AXL	1.54527e-09	0	GAS6_AXL	GAS6 - AXL	GAS	Secreted Signaling	PMID: 27801848	BAG3+TAMs→VCAN+Mono	AXL	GAS6 - AXL
BAG3+TAMs	CD1E+cDC2	GAS6	MERTK	1.54527e-09	0	GAS6_MERTK	GAS6 - MERTK	GAS	Secreted Signaling	PMID: 27801848	BAG3+TAMs→CD1E+cDC2	MERTK	GAS6 - MERTK
BAG3+TAMs	MARCO+TAMs	GAS6	MERTK	6.18108e-09	0	GAS6_MERTK	GAS6 - MERTK	GAS	Secreted Signaling	PMID: 27801848	BAG3+TAMs→MARCO+TAMs	MERTK	GAS6 - MERTK
BAG3+TAMs	B_cells	LGALS9	PTPRC	4.63581e-09	0	LGALS9_CD45	LGALS9 - CD45	GALECTIN	Secreted Signaling	PMID: 30120235	BAG3+TAMs→B_cells	PTPRC	LGALS9 - PTPRC
BAG3+TAMs	CD1E+cDC2	LGALS9	PTPRC	4.17223e-08	0	LGALS9_CD45	LGALS9 - CD45	GALECTIN	Secreted Signaling	PMID: 30120235	BAG3+TAMs→CD1E+cDC2	PTPRC	LGALS9 - PTPRC
BAG3+TAMs	CD4+T	LGALS9	PTPRC	3.70865e-08	0	LGALS9_CD45	LGALS9 - CD45	GALECTIN	Secreted Signaling	PMID: 30120235	BAG3+TAMs→CD4+T	PTPRC	LGALS9 - PTPRC
BAG3+TAMs	CLEC9A+cDC1	LGALS9	PTPRC	5.56297e-08	0	LGALS9_CD45	LGALS9 - CD45	GALECTIN	Secreted Signaling	PMID: 30120235	BAG3+TAMs→CLEC9A+cDC1	PTPRC	LGALS9 - PTPRC
BAG3+TAMs	LILRA4+pDC	LGALS9	PTPRC	9.27162e-09	0	LGALS9_CD45	LGALS9 - CD45	GALECTIN	Secreted Signaling	PMID: 30120235	BAG3+TAMs→LILRA4+pDC	PTPRC	LGALS9 - PTPRC
BAG3+TAMs	MARCO+TAMs	LGALS9	PTPRC	3.70865e-08	0	LGALS9_CD45	LGALS9 - CD45	GALECTIN	Secreted Signaling	PMID: 30120235	BAG3+TAMs→MARCO+TAMs	PTPRC	LGALS9 - PTPRC
BAG3+TAMs	Mast_cell	LGALS9	PTPRC	1.39074e-08	0	LGALS9_CD45	LGALS9 - CD45	GALECTIN	Secreted Signaling	PMID: 30120235	BAG3+TAMs→Mast_cell	PTPRC	LGALS9 - PTPRC
BAG3+TAMs	MT+RTM-TAMs	LGALS9	PTPRC	1.85432e-08	0	LGALS9_CD45	LGALS9 - CD45	GALECTIN	Secreted Signaling	PMID: 30120235	BAG3+TAMs→MT+RTM-TAMs	PTPRC	LGALS9 - PTPRC
BAG3+TAMs	Treg	LGALS9	PTPRC	6.02655e-08	0	LGALS9_CD45	LGALS9 - CD45	GALECTIN	Secreted Signaling	PMID: 30120235	BAG3+TAMs→Treg	PTPRC	LGALS9 - PTPRC
BAG3+TAMs	UBE2C+TAMs	LGALS9	PTPRC	3.24507e-08	0	LGALS9_CD45	LGALS9 - CD45	GALECTIN	Secreted Signaling	PMID: 30120235	BAG3+TAMs→UBE2C+TAMs	PTPRC	LGALS9 - PTPRC
BAG3+TAMs	VCAN+Mono	LGALS9	PTPRC	3.70865e-08	0	LGALS9_CD45	LGALS9 - CD45	GALECTIN	Secreted Signaling	PMID: 30120235	BAG3+TAMs→VCAN+Mono	PTPRC	LGALS9 - PTPRC
BAG3+TAMs	MARCO+TAMs	RARRES2	CMKLR1	1.54527e-09	0	RARRES2_CMKLR1	RARRES2 - CMKLR1	CHEMERIN	Secreted Signaling	PMID: 24671882	BAG3+TAMs→MARCO+TAMs	CMKLR1	RARRES2 - CMKLR1
BAG3+TAMs	CD1E+cDC2	LGALS9	HAVCR2	4.63581e-09	0	LGALS9_HAVCR2	LGALS9 - HAVCR2	GALECTIN	Secreted Signaling	PMID: 27192565	BAG3+TAMs→CD1E+cDC2	HAVCR2	LGALS9 - HAVCR2
BAG3+TAMs	CLEC9A+cDC1	LGALS9	HAVCR2	2.3179e-08	0	LGALS9_HAVCR2	LGALS9 - HAVCR2	GALECTIN	Secreted Signaling	PMID: 27192565	BAG3+TAMs→CLEC9A+cDC1	HAVCR2	LGALS9 - HAVCR2
BAG3+TAMs	MARCO+TAMs	LGALS9	HAVCR2	1.39074e-08	0	LGALS9_HAVCR2	LGALS9 - HAVCR2	GALECTIN	Secreted Signaling	PMID: 27192565	BAG3+TAMs→MARCO+TAMs	HAVCR2	LGALS9 - HAVCR2
BAG3+TAMs	MT+RTM-TAMs	LGALS9	HAVCR2	4.63581e-09	0	LGALS9_HAVCR2	LGALS9 - HAVCR2	GALECTIN	Secreted Signaling	PMID: 27192565	BAG3+TAMs→MT+RTM-TAMs	HAVCR2	LGALS9 - HAVCR2
BAG3+TAMs	UBE2C+TAMs	LGALS9	HAVCR2	1.85432e-08	0	LGALS9_HAVCR2	LGALS9 - HAVCR2	GALECTIN	Secreted Signaling	PMID: 27192565	BAG3+TAMs→UBE2C+TAMs	HAVCR2	LGALS9 - HAVCR2
BAG3+TAMs	VCAN+Mono	LGALS9	HAVCR2	4.63581e-09	0	LGALS9_HAVCR2	LGALS9 - HAVCR2	GALECTIN	Secreted Signaling	PMID: 27192565	BAG3+TAMs→VCAN+Mono	HAVCR2	LGALS9 - HAVCR2
BAG3+TAMs	B_cells	LGALS9	CD44	4.63581e-09	0	LGALS9_CD44	LGALS9 - CD44	GALECTIN	Secreted Signaling	PMID: 25065622	BAG3+TAMs→B_cells	CD44	LGALS9 - CD44
BAG3+TAMs	CD1E+cDC2	LGALS9	CD44	2.3179e-08	0	LGALS9_CD44	LGALS9 - CD44	GALECTIN	Secreted Signaling	PMID: 25065622	BAG3+TAMs→CD1E+cDC2	CD44	LGALS9 - CD44
BAG3+TAMs	CD4+T	LGALS9	CD44	1.85432e-08	0	LGALS9_CD44	LGALS9 - CD44	GALECTIN	Secreted Signaling	PMID: 25065622	BAG3+TAMs→CD4+T	CD44	LGALS9 - CD44
BAG3+TAMs	CLEC9A+cDC1	LGALS9	CD44	4.63581e-09	0	LGALS9_CD44	LGALS9 - CD44	GALECTIN	Secreted Signaling	PMID: 25065622	BAG3+TAMs→CLEC9A+cDC1	CD44	LGALS9 - CD44
BAG3+TAMs	LILRA4+pDC	LGALS9	CD44	4.63581e-09	0	LGALS9_CD44	LGALS9 - CD44	GALECTIN	Secreted Signaling	PMID: 25065622	BAG3+TAMs→LILRA4+pDC	CD44	LGALS9 - CD44
BAG3+TAMs	MARCO+TAMs	LGALS9	CD44	4.17223e-08	0	LGALS9_CD44	LGALS9 - CD44	GALECTIN	Secreted Signaling	PMID: 25065622	BAG3+TAMs→MARCO+TAMs	CD44	LGALS9 - CD44
BAG3+TAMs	Mast_cell	LGALS9	CD44	4.17223e-08	0	LGALS9_CD44	LGALS9 - CD44	GALECTIN	Secreted Signaling	PMID: 25065622	BAG3+TAMs→Mast_cell	CD44	LGALS9 - CD44
BAG3+TAMs	MT+RTM-TAMs	LGALS9	CD44	1.85432e-08	0	LGALS9_CD44	LGALS9 - CD44	GALECTIN	Secreted Signaling	PMID: 25065622	BAG3+TAMs→MT+RTM-TAMs	CD44	LGALS9 - CD44
BAG3+TAMs	Treg	LGALS9	CD44	2.78149e-08	0	LGALS9_CD44	LGALS9 - CD44	GALECTIN	Secreted Signaling	PMID: 25065622	BAG3+TAMs→Treg	CD44	LGALS9 - CD44
BAG3+TAMs	UBE2C+TAMs	LGALS9	CD44	2.78149e-08	0	LGALS9_CD44	LGALS9 - CD44	GALECTIN	Secreted Signaling	PMID: 25065622	BAG3+TAMs→UBE2C+TAMs	CD44	LGALS9 - CD44
BAG3+TAMs	VCAN+Mono	LGALS9	CD44	1.85432e-08	0	LGALS9_CD44	LGALS9 - CD44	GALECTIN	Secreted Signaling	PMID: 25065622	BAG3+TAMs→VCAN+Mono	CD44	LGALS9 - CD44
BAG3+TAMs	MARCO+TAMs	ANXA1	FPR2_LXA4	2.78149e-08	0	ANXA1_FPR2_LXA4	ANXA1 - (FPR2+LXA4)	ANNEXIN	Secreted Signaling	PMID: 22610094	BAG3+TAMs→MARCO+TAMs	(FPR2+LXA4)	ANXA1 - (FPR2+LXA4)
BAG3+TAMs	CD1E+cDC2	ANXA1	FPR3	1.39074e-08	0	ANXA1_FPR3	ANXA1 - FPR3	ANNEXIN	Secreted Signaling	PMID: 33082511	BAG3+TAMs→CD1E+cDC2	FPR3	ANXA1 - FPR3
BAG3+TAMs	MARCO+TAMs	ANXA1	FPR3	5.56297e-08	0	ANXA1_FPR3	ANXA1 - FPR3	ANNEXIN	Secreted Signaling	PMID: 33082511	BAG3+TAMs→MARCO+TAMs	FPR3	ANXA1 - FPR3
BAG3+TAMs	MT+RTM-TAMs	ANXA1	FPR3	1.39074e-08	0	ANXA1_FPR3	ANXA1 - FPR3	ANNEXIN	Secreted Signaling	PMID: 33082511	BAG3+TAMs→MT+RTM-TAMs	FPR3	ANXA1 - FPR3
BAG3+TAMs	UBE2C+TAMs	ANXA1	FPR3	1.39074e-08	0	ANXA1_FPR3	ANXA1 - FPR3	ANNEXIN	Secreted Signaling	PMID: 33082511	BAG3+TAMs→UBE2C+TAMs	FPR3	ANXA1 - FPR3
BAG3+TAMs	B_cells	IGFBP3	TMEM219	1.54527e-09	0	IGFBP3_TMEM219	IGFBP3 - TMEM219	IGFBP	Secreted Signaling	PMID:20353938	BAG3+TAMs→B_cells	TMEM219	IGFBP3 - TMEM219
BAG3+TAMs	CD1E+cDC2	IGFBP3	TMEM219	6.18108e-09	0	IGFBP3_TMEM219	IGFBP3 - TMEM219	IGFBP	Secreted Signaling	PMID:20353938	BAG3+TAMs→CD1E+cDC2	TMEM219	IGFBP3 - TMEM219
BAG3+TAMs	CLEC9A+cDC1	IGFBP3	TMEM219	6.18108e-09	0	IGFBP3_TMEM219	IGFBP3 - TMEM219	IGFBP	Secreted Signaling	PMID:20353938	BAG3+TAMs→CLEC9A+cDC1	TMEM219	IGFBP3 - TMEM219
BAG3+TAMs	Hep_Nonmalignant	IGFBP3	TMEM219	7.72635e-09	0	IGFBP3_TMEM219	IGFBP3 - TMEM219	IGFBP	Secreted Signaling	PMID:20353938	BAG3+TAMs→Hep_Nonmalignant	TMEM219	IGFBP3 - TMEM219
BAG3+TAMs	LILRA4+pDC	IGFBP3	TMEM219	1.54527e-09	0	IGFBP3_TMEM219	IGFBP3 - TMEM219	IGFBP	Secreted Signaling	PMID:20353938	BAG3+TAMs→LILRA4+pDC	TMEM219	IGFBP3 - TMEM219
BAG3+TAMs	MARCO+TAMs	IGFBP3	TMEM219	6.18108e-09	0	IGFBP3_TMEM219	IGFBP3 - TMEM219	IGFBP	Secreted Signaling	PMID:20353938	BAG3+TAMs→MARCO+TAMs	TMEM219	IGFBP3 - TMEM219
BAG3+TAMs	Mast_cell	IGFBP3	TMEM219	1.54527e-09	0	IGFBP3_TMEM219	IGFBP3 - TMEM219	IGFBP	Secreted Signaling	PMID:20353938	BAG3+TAMs→Mast_cell	TMEM219	IGFBP3 - TMEM219
BAG3+TAMs	MT+RTM-TAMs	IGFBP3	TMEM219	1.54527e-09	0	IGFBP3_TMEM219	IGFBP3 - TMEM219	IGFBP	Secreted Signaling	PMID:20353938	BAG3+TAMs→MT+RTM-TAMs	TMEM219	IGFBP3 - TMEM219
BAG3+TAMs	Treg	IGFBP3	TMEM219	1.54527e-09	0	IGFBP3_TMEM219	IGFBP3 - TMEM219	IGFBP	Secreted Signaling	PMID:20353938	BAG3+TAMs→Treg	TMEM219	IGFBP3 - TMEM219
BAG3+TAMs	UBE2C+TAMs	IGFBP3	TMEM219	6.18108e-09	0	IGFBP3_TMEM219	IGFBP3 - TMEM219	IGFBP	Secreted Signaling	PMID:20353938	BAG3+TAMs→UBE2C+TAMs	TMEM219	IGFBP3 - TMEM219
BAG3+TAMs	VCAN+Mono	IGFBP3	TMEM219	1.54527e-09	0	IGFBP3_TMEM219	IGFBP3 - TMEM219	IGFBP	Secreted Signaling	PMID:20353938	BAG3+TAMs→VCAN+Mono	TMEM219	IGFBP3 - TMEM219
BAG3+TAMs	B_cells	LGALS9	P4HB	9.27162e-09	0	LGALS9_P4HB	LGALS9 - P4HB	GALECTIN	Secreted Signaling	PMID:21670307;uniprot	BAG3+TAMs→B_cells	P4HB	LGALS9 - P4HB
BAG3+TAMs	CD1E+cDC2	LGALS9	P4HB	1.85432e-08	0	LGALS9_P4HB	LGALS9 - P4HB	GALECTIN	Secreted Signaling	PMID:21670307;uniprot	BAG3+TAMs→CD1E+cDC2	P4HB	LGALS9 - P4HB
BAG3+TAMs	CLEC9A+cDC1	LGALS9	P4HB	4.63581e-09	0	LGALS9_P4HB	LGALS9 - P4HB	GALECTIN	Secreted Signaling	PMID:21670307;uniprot	BAG3+TAMs→CLEC9A+cDC1	P4HB	LGALS9 - P4HB
BAG3+TAMs	Hep_Nonmalignant	LGALS9	P4HB	1.29803e-07	0	LGALS9_P4HB	LGALS9 - P4HB	GALECTIN	Secreted Signaling	PMID:21670307;uniprot	BAG3+TAMs→Hep_Nonmalignant	P4HB	LGALS9 - P4HB
BAG3+TAMs	LILRA4+pDC	LGALS9	P4HB	4.63581e-09	0	LGALS9_P4HB	LGALS9 - P4HB	GALECTIN	Secreted Signaling	PMID:21670307;uniprot	BAG3+TAMs→LILRA4+pDC	P4HB	LGALS9 - P4HB
BAG3+TAMs	MARCO+TAMs	LGALS9	P4HB	4.63581e-09	0	LGALS9_P4HB	LGALS9 - P4HB	GALECTIN	Secreted Signaling	PMID:21670307;uniprot	BAG3+TAMs→MARCO+TAMs	P4HB	LGALS9 - P4HB
BAG3+TAMs	MT+RTM-TAMs	LGALS9	P4HB	4.63581e-09	0	LGALS9_P4HB	LGALS9 - P4HB	GALECTIN	Secreted Signaling	PMID:21670307;uniprot	BAG3+TAMs→MT+RTM-TAMs	P4HB	LGALS9 - P4HB
BAG3+TAMs	Treg	LGALS9	P4HB	4.63581e-09	0	LGALS9_P4HB	LGALS9 - P4HB	GALECTIN	Secreted Signaling	PMID:21670307;uniprot	BAG3+TAMs→Treg	P4HB	LGALS9 - P4HB
BAG3+TAMs	UBE2C+TAMs	LGALS9	P4HB	2.3179e-08	0	LGALS9_P4HB	LGALS9 - P4HB	GALECTIN	Secreted Signaling	PMID:21670307;uniprot	BAG3+TAMs→UBE2C+TAMs	P4HB	LGALS9 - P4HB
BAG3+TAMs	B_cells	PPIA	BSG	1.05078e-07	0	PPIA_BSG	PPIA - BSG	CypA	Secreted Signaling	PMID: 36012604	BAG3+TAMs→B_cells	BSG	PPIA - BSG
BAG3+TAMs	Hep_Nonmalignant	PPIA	BSG	3.67774e-07	0	PPIA_BSG	PPIA - BSG	CypA	Secreted Signaling	PMID: 36012604	BAG3+TAMs→Hep_Nonmalignant	BSG	PPIA - BSG
BAG3+TAMs	UBE2C+TAMs	PPIA	BSG	1.83887e-07	0	PPIA_BSG	PPIA - BSG	CypA	Secreted Signaling	PMID: 36012604	BAG3+TAMs→UBE2C+TAMs	BSG	PPIA - BSG
BAG3+TAMs	Hep_Nonmalignant	VTN	ITGAV_ITGB1	1.46597e-08	0	VTN_ITGAV_ITGB1	VTN - (ITGAV+ITGB1)	VTN	ECM-Receptor	KEGG: hsa04512	BAG3+TAMs→Hep_Nonmalignant	(ITGAV+ITGB1)	VTN - (ITGAV+ITGB1)
BAG3+TAMs	B_cells	COL4A1	CD44	1.54527e-09	0	COL4A1_CD44	COL4A1 - CD44	COLLAGEN	ECM-Receptor	KEGG: hsa04512	BAG3+TAMs→B_cells	CD44	COL4A1 - CD44
BAG3+TAMs	CD1E+cDC2	COL4A1	CD44	7.72635e-09	0	COL4A1_CD44	COL4A1 - CD44	COLLAGEN	ECM-Receptor	KEGG: hsa04512	BAG3+TAMs→CD1E+cDC2	CD44	COL4A1 - CD44
BAG3+TAMs	CD4+T	COL4A1	CD44	6.18108e-09	0	COL4A1_CD44	COL4A1 - CD44	COLLAGEN	ECM-Receptor	KEGG: hsa04512	BAG3+TAMs→CD4+T	CD44	COL4A1 - CD44
BAG3+TAMs	CLEC9A+cDC1	COL4A1	CD44	1.54527e-09	0	COL4A1_CD44	COL4A1 - CD44	COLLAGEN	ECM-Receptor	KEGG: hsa04512	BAG3+TAMs→CLEC9A+cDC1	CD44	COL4A1 - CD44
BAG3+TAMs	LILRA4+pDC	COL4A1	CD44	1.54527e-09	0	COL4A1_CD44	COL4A1 - CD44	COLLAGEN	ECM-Receptor	KEGG: hsa04512	BAG3+TAMs→LILRA4+pDC	CD44	COL4A1 - CD44
BAG3+TAMs	MARCO+TAMs	COL4A1	CD44	1.39074e-08	0	COL4A1_CD44	COL4A1 - CD44	COLLAGEN	ECM-Receptor	KEGG: hsa04512	BAG3+TAMs→MARCO+TAMs	CD44	COL4A1 - CD44
BAG3+TAMs	Mast_cell	COL4A1	CD44	1.39074e-08	0	COL4A1_CD44	COL4A1 - CD44	COLLAGEN	ECM-Receptor	KEGG: hsa04512	BAG3+TAMs→Mast_cell	CD44	COL4A1 - CD44
BAG3+TAMs	MT+RTM-TAMs	COL4A1	CD44	6.18108e-09	0	COL4A1_CD44	COL4A1 - CD44	COLLAGEN	ECM-Receptor	KEGG: hsa04512	BAG3+TAMs→MT+RTM-TAMs	CD44	COL4A1 - CD44
BAG3+TAMs	Treg	COL4A1	CD44	9.27162e-09	0	COL4A1_CD44	COL4A1 - CD44	COLLAGEN	ECM-Receptor	KEGG: hsa04512	BAG3+TAMs→Treg	CD44	COL4A1 - CD44
BAG3+TAMs	UBE2C+TAMs	COL4A1	CD44	9.27162e-09	0	COL4A1_CD44	COL4A1 - CD44	COLLAGEN	ECM-Receptor	KEGG: hsa04512	BAG3+TAMs→UBE2C+TAMs	CD44	COL4A1 - CD44
BAG3+TAMs	VCAN+Mono	COL4A1	CD44	6.18108e-09	0	COL4A1_CD44	COL4A1 - CD44	COLLAGEN	ECM-Receptor	KEGG: hsa04512	BAG3+TAMs→VCAN+Mono	CD44	COL4A1 - CD44
BAG3+TAMs	B_cells	COL4A2	CD44	1.54527e-09	0	COL4A2_CD44	COL4A2 - CD44	COLLAGEN	ECM-Receptor	KEGG: hsa04512	BAG3+TAMs→B_cells	CD44	COL4A2 - CD44
BAG3+TAMs	CD1E+cDC2	COL4A2	CD44	7.72635e-09	0	COL4A2_CD44	COL4A2 - CD44	COLLAGEN	ECM-Receptor	KEGG: hsa04512	BAG3+TAMs→CD1E+cDC2	CD44	COL4A2 - CD44
BAG3+TAMs	CD4+T	COL4A2	CD44	6.18108e-09	0	COL4A2_CD44	COL4A2 - CD44	COLLAGEN	ECM-Receptor	KEGG: hsa04512	BAG3+TAMs→CD4+T	CD44	COL4A2 - CD44
BAG3+TAMs	CLEC9A+cDC1	COL4A2	CD44	1.54527e-09	0	COL4A2_CD44	COL4A2 - CD44	COLLAGEN	ECM-Receptor	KEGG: hsa04512	BAG3+TAMs→CLEC9A+cDC1	CD44	COL4A2 - CD44
BAG3+TAMs	LILRA4+pDC	COL4A2	CD44	1.54527e-09	0	COL4A2_CD44	COL4A2 - CD44	COLLAGEN	ECM-Receptor	KEGG: hsa04512	BAG3+TAMs→LILRA4+pDC	CD44	COL4A2 - CD44
BAG3+TAMs	MARCO+TAMs	COL4A2	CD44	1.39074e-08	0	COL4A2_CD44	COL4A2 - CD44	COLLAGEN	ECM-Receptor	KEGG: hsa04512	BAG3+TAMs→MARCO+TAMs	CD44	COL4A2 - CD44
BAG3+TAMs	Mast_cell	COL4A2	CD44	1.39074e-08	0	COL4A2_CD44	COL4A2 - CD44	COLLAGEN	ECM-Receptor	KEGG: hsa04512	BAG3+TAMs→Mast_cell	CD44	COL4A2 - CD44
BAG3+TAMs	MT+RTM-TAMs	COL4A2	CD44	6.18108e-09	0	COL4A2_CD44	COL4A2 - CD44	COLLAGEN	ECM-Receptor	KEGG: hsa04512	BAG3+TAMs→MT+RTM-TAMs	CD44	COL4A2 - CD44
BAG3+TAMs	Treg	COL4A2	CD44	9.27162e-09	0	COL4A2_CD44	COL4A2 - CD44	COLLAGEN	ECM-Receptor	KEGG: hsa04512	BAG3+TAMs→Treg	CD44	COL4A2 - CD44
BAG3+TAMs	UBE2C+TAMs	COL4A2	CD44	9.27162e-09	0	COL4A2_CD44	COL4A2 - CD44	COLLAGEN	ECM-Receptor	KEGG: hsa04512	BAG3+TAMs→UBE2C+TAMs	CD44	COL4A2 - CD44
BAG3+TAMs	VCAN+Mono	COL4A2	CD44	6.18108e-09	0	COL4A2_CD44	COL4A2 - CD44	COLLAGEN	ECM-Receptor	KEGG: hsa04512	BAG3+TAMs→VCAN+Mono	CD44	COL4A2 - CD44
BAG3+TAMs	Hep_Nonmalignant	COL4A1	SDC1	6.18108e-09	0	COL4A1_SDC1	COL4A1 - SDC1	COLLAGEN	ECM-Receptor	KEGG: hsa04512	BAG3+TAMs→Hep_Nonmalignant	SDC1	COL4A1 - SDC1
BAG3+TAMs	Hep_Nonmalignant	COL4A2	SDC1	6.18108e-09	0	COL4A2_SDC1	COL4A2 - SDC1	COLLAGEN	ECM-Receptor	KEGG: hsa04512	BAG3+TAMs→Hep_Nonmalignant	SDC1	COL4A2 - SDC1
BAG3+TAMs	Hep_Nonmalignant	COL4A1	SDC4	7.72635e-09	0	COL4A1_SDC4	COL4A1 - SDC4	COLLAGEN	ECM-Receptor	KEGG: hsa04512	BAG3+TAMs→Hep_Nonmalignant	SDC4	COL4A1 - SDC4
BAG3+TAMs	UBE2C+TAMs	COL4A1	SDC4	1.54527e-09	0	COL4A1_SDC4	COL4A1 - SDC4	COLLAGEN	ECM-Receptor	KEGG: hsa04512	BAG3+TAMs→UBE2C+TAMs	SDC4	COL4A1 - SDC4
BAG3+TAMs	Hep_Nonmalignant	COL4A2	SDC4	7.72635e-09	0	COL4A2_SDC4	COL4A2 - SDC4	COLLAGEN	ECM-Receptor	KEGG: hsa04512	BAG3+TAMs→Hep_Nonmalignant	SDC4	COL4A2 - SDC4
BAG3+TAMs	UBE2C+TAMs	COL4A2	SDC4	1.54527e-09	0	COL4A2_SDC4	COL4A2 - SDC4	COLLAGEN	ECM-Receptor	KEGG: hsa04512	BAG3+TAMs→UBE2C+TAMs	SDC4	COL4A2 - SDC4
BAG3+TAMs	CD1E+cDC2	VTN	PLAUR	3.24507e-08	0	VTN_PLAUR	VTN - PLAUR	VTN	ECM-Receptor	PMID: 29222114	BAG3+TAMs→CD1E+cDC2	PLAUR	VTN - PLAUR
BAG3+TAMs	CLEC9A+cDC1	VTN	PLAUR	4.63581e-08	0	VTN_PLAUR	VTN - PLAUR	VTN	ECM-Receptor	PMID: 29222114	BAG3+TAMs→CLEC9A+cDC1	PLAUR	VTN - PLAUR
BAG3+TAMs	LILRA4+pDC	VTN	PLAUR	4.63581e-09	0.02	VTN_PLAUR	VTN - PLAUR	VTN	ECM-Receptor	PMID: 29222114	BAG3+TAMs→LILRA4+pDC	PLAUR	VTN - PLAUR
BAG3+TAMs	MARCO+TAMs	VTN	PLAUR	2.3179e-08	0	VTN_PLAUR	VTN - PLAUR	VTN	ECM-Receptor	PMID: 29222114	BAG3+TAMs→MARCO+TAMs	PLAUR	VTN - PLAUR
BAG3+TAMs	Mast_cell	VTN	PLAUR	1.85432e-08	0	VTN_PLAUR	VTN - PLAUR	VTN	ECM-Receptor	PMID: 29222114	BAG3+TAMs→Mast_cell	PLAUR	VTN - PLAUR
BAG3+TAMs	MT+RTM-TAMs	VTN	PLAUR	5.09939e-08	0	VTN_PLAUR	VTN - PLAUR	VTN	ECM-Receptor	PMID: 29222114	BAG3+TAMs→MT+RTM-TAMs	PLAUR	VTN - PLAUR
BAG3+TAMs	UBE2C+TAMs	VTN	PLAUR	6.49013e-08	0	VTN_PLAUR	VTN - PLAUR	VTN	ECM-Receptor	PMID: 29222114	BAG3+TAMs→UBE2C+TAMs	PLAUR	VTN - PLAUR
BAG3+TAMs	VCAN+Mono	VTN	PLAUR	9.96699e-08	0	VTN_PLAUR	VTN - PLAUR	VTN	ECM-Receptor	PMID: 29222114	BAG3+TAMs→VCAN+Mono	PLAUR	VTN - PLAUR
BAG3+TAMs	MARCO+TAMs	PGE2-PTGES3	PTGER2	1.23622e-08	0	PGE2-PTGES3_PTGER2	PGE2-PTGES3 - PTGER2	Prostaglandin	Non-protein Signaling	PMID: 34949672;PMID: 21508345	BAG3+TAMs→MARCO+TAMs	PTGER2	PGE2-PTGES3 - PTGER2
BAG3+TAMs	CD1E+cDC2	PGE2-PTGES3	PTGER4	1.23622e-08	0	PGE2-PTGES3_PTGER4	PGE2-PTGES3 - PTGER4	Prostaglandin	Non-protein Signaling	PMID: 34949672;PMID: 21508345	BAG3+TAMs→CD1E+cDC2	PTGER4	PGE2-PTGES3 - PTGER4
BAG3+TAMs	CD4+T	PGE2-PTGES3	PTGER4	1.23622e-08	0	PGE2-PTGES3_PTGER4	PGE2-PTGES3 - PTGER4	Prostaglandin	Non-protein Signaling	PMID: 34949672;PMID: 21508345	BAG3+TAMs→CD4+T	PTGER4	PGE2-PTGES3 - PTGER4
BAG3+TAMs	CLEC9A+cDC1	PGE2-PTGES3	PTGER4	1.23622e-08	0	PGE2-PTGES3_PTGER4	PGE2-PTGES3 - PTGER4	Prostaglandin	Non-protein Signaling	PMID: 34949672;PMID: 21508345	BAG3+TAMs→CLEC9A+cDC1	PTGER4	PGE2-PTGES3 - PTGER4
BAG3+TAMs	MARCO+TAMs	PGE2-PTGES3	PTGER4	1.23622e-08	0	PGE2-PTGES3_PTGER4	PGE2-PTGES3 - PTGER4	Prostaglandin	Non-protein Signaling	PMID: 34949672;PMID: 21508345	BAG3+TAMs→MARCO+TAMs	PTGER4	PGE2-PTGES3 - PTGER4
BAG3+TAMs	UBE2C+TAMs	PGE2-PTGES3	PTGER4	1.23622e-08	0	PGE2-PTGES3_PTGER4	PGE2-PTGES3 - PTGER4	Prostaglandin	Non-protein Signaling	PMID: 34949672;PMID: 21508345	BAG3+TAMs→UBE2C+TAMs	PTGER4	PGE2-PTGES3 - PTGER4
BAG3+TAMs	CD4+T	Cholesterol-LIPA	RORA	3.39959e-08	0	Cholesterol-Cholesterol-LIPA_RORA	CHOLESTEROL-LIPA - RORA	Cholesterol	Non-protein Signaling	HMRbase;PMID:12467577;PDB:1N83	BAG3+TAMs→CD4+T	RORA	Cholesterol-LIPA - RORA
BAG3+TAMs	Treg	Cholesterol-LIPA	RORA	3.39959e-08	0	Cholesterol-Cholesterol-LIPA_RORA	CHOLESTEROL-LIPA - RORA	Cholesterol	Non-protein Signaling	HMRbase;PMID:12467577;PDB:1N83	BAG3+TAMs→Treg	RORA	Cholesterol-LIPA - RORA
BAG3+TAMs	Hep_Nonmalignant	DHEAS-SULT2B	PPARG	1.54527e-09	0	DHEAsulfate-DHEAS-SULT2B_PPARG	DHEAS-SULT2B - PPARG	DHEAS	Non-protein Signaling	HMRbase	BAG3+TAMs→Hep_Nonmalignant	PPARG	DHEAS-SULT2B - PPARG
BAG3+TAMs	B_cells	APP	CD74	1.39074e-07	0	APP_CD74	APP - CD74	APP	Cell-Cell Contact	PMID: 19849849	BAG3+TAMs→B_cells	CD74	APP - CD74
BAG3+TAMs	CD1E+cDC2	APP	CD74	6.49399e-07	0	APP_CD74	APP - CD74	APP	Cell-Cell Contact	PMID: 19849849	BAG3+TAMs→CD1E+cDC2	CD74	APP - CD74
BAG3+TAMs	CLEC9A+cDC1	APP	CD74	1.49196e-06	0	APP_CD74	APP - CD74	APP	Cell-Cell Contact	PMID: 19849849	BAG3+TAMs→CLEC9A+cDC1	CD74	APP - CD74
BAG3+TAMs	LILRA4+pDC	APP	CD74	3.60048e-07	0	APP_CD74	APP - CD74	APP	Cell-Cell Contact	PMID: 19849849	BAG3+TAMs→LILRA4+pDC	CD74	APP - CD74
BAG3+TAMs	MARCO+TAMs	APP	CD74	3.73182e-07	0	APP_CD74	APP - CD74	APP	Cell-Cell Contact	PMID: 19849849	BAG3+TAMs→MARCO+TAMs	CD74	APP - CD74
BAG3+TAMs	MT+RTM-TAMs	APP	CD74	2.13633e-07	0	APP_CD74	APP - CD74	APP	Cell-Cell Contact	PMID: 19849849	BAG3+TAMs→MT+RTM-TAMs	CD74	APP - CD74
BAG3+TAMs	UBE2C+TAMs	APP	CD74	6.49013e-07	0	APP_CD74	APP - CD74	APP	Cell-Cell Contact	PMID: 19849849	BAG3+TAMs→UBE2C+TAMs	CD74	APP - CD74
BAG3+TAMs	VCAN+Mono	APP	CD74	2.62696e-07	0	APP_CD74	APP - CD74	APP	Cell-Cell Contact	PMID: 19849849	BAG3+TAMs→VCAN+Mono	CD74	APP - CD74
BAG3+TAMs	CD1E+cDC2	PTPRC	MRC1	2.3179e-08	0	PTPRC_MRC1	PTPRC - MRC1	CD45	Cell-Cell Contact	PMID: 27601670; PMID: 10575006	BAG3+TAMs→CD1E+cDC2	MRC1	PTPRC - MRC1
BAG3+TAMs	MARCO+TAMs	PTPRC	MRC1	5.56297e-08	0	PTPRC_MRC1	PTPRC - MRC1	CD45	Cell-Cell Contact	PMID: 27601670; PMID: 10575006	BAG3+TAMs→MARCO+TAMs	MRC1	PTPRC - MRC1
BAG3+TAMs	MT+RTM-TAMs	PTPRC	MRC1	4.63581e-09	0	PTPRC_MRC1	PTPRC - MRC1	CD45	Cell-Cell Contact	PMID: 27601670; PMID: 10575006	BAG3+TAMs→MT+RTM-TAMs	MRC1	PTPRC - MRC1
BAG3+TAMs	UBE2C+TAMs	PTPRC	MRC1	6.95371e-09	0	PTPRC_MRC1	PTPRC - MRC1	CD45	Cell-Cell Contact	PMID: 27601670; PMID: 10575006	BAG3+TAMs→UBE2C+TAMs	MRC1	PTPRC - MRC1
BAG3+TAMs	Treg	CD86	CD28	1.54527e-09	0	CD86_CD28	CD86 - CD28	CD86	Cell-Cell Contact	PMID: 23954143	BAG3+TAMs→Treg	CD28	CD86 - CD28
BAG3+TAMs	Treg	CD86	CTLA4	1.54527e-09	0	CD86_CTLA4	CD86 - CTLA4	CD86	Cell-Cell Contact	PMID: 23954143	BAG3+TAMs→Treg	CTLA4	CD86 - CTLA4
BAG3+TAMs	CD1E+cDC2	CD99	PILRA	2.78149e-08	0	CD99_PILRA	CD99 - PILRA	CD99	Cell-Cell Contact	PMID: 18234675	BAG3+TAMs→CD1E+cDC2	PILRA	CD99 - PILRA
BAG3+TAMs	MARCO+TAMs	CD99	PILRA	9.27162e-09	0	CD99_PILRA	CD99 - PILRA	CD99	Cell-Cell Contact	PMID: 18234675	BAG3+TAMs→MARCO+TAMs	PILRA	CD99 - PILRA
BAG3+TAMs	MT+RTM-TAMs	CD99	PILRA	9.27162e-09	0	CD99_PILRA	CD99 - PILRA	CD99	Cell-Cell Contact	PMID: 18234675	BAG3+TAMs→MT+RTM-TAMs	PILRA	CD99 - PILRA
BAG3+TAMs	VCAN+Mono	CD99	PILRA	9.27162e-09	0	CD99_PILRA	CD99 - PILRA	CD99	Cell-Cell Contact	PMID: 18234675	BAG3+TAMs→VCAN+Mono	PILRA	CD99 - PILRA
BAG3+TAMs	CD4+T	CD99	CD99	3.70865e-08	0	CD99_CD99	CD99 - CD99	CD99	Cell-Cell Contact	KEGG: hsa04514	BAG3+TAMs→CD4+T	CD99	CD99 - CD99
BAG3+TAMs	Hep_Nonmalignant	CD99	CD99	5.56297e-08	0	CD99_CD99	CD99 - CD99	CD99	Cell-Cell Contact	KEGG: hsa04514	BAG3+TAMs→Hep_Nonmalignant	CD99	CD99 - CD99
BAG3+TAMs	LILRA4+pDC	CD99	CD99	4.17223e-08	0	CD99_CD99	CD99 - CD99	CD99	Cell-Cell Contact	KEGG: hsa04514	BAG3+TAMs→LILRA4+pDC	CD99	CD99 - CD99
BAG3+TAMs	Mast_cell	CD99	CD99	3.70865e-08	0.02	CD99_CD99	CD99 - CD99	CD99	Cell-Cell Contact	KEGG: hsa04514	BAG3+TAMs→Mast_cell	CD99	CD99 - CD99
BAG3+TAMs	UBE2C+TAMs	CD99	CD99	4.63581e-08	0	CD99_CD99	CD99 - CD99	CD99	Cell-Cell Contact	KEGG: hsa04514	BAG3+TAMs→UBE2C+TAMs	CD99	CD99 - CD99
BAG3+TAMs	CD4+T	CLEC2B	KLRB1	4.32675e-08	0	CLEC2B_KLRB1	CLEC2B - KLRB1	CLEC	Cell-Cell Contact	PMID: 24223577	BAG3+TAMs→CD4+T	KLRB1	CLEC2B - KLRB1
BAG3+TAMs	CD1E+cDC2	ICAM1	ITGAX_ITGB2	3.93361e-08	0	ICAM1_ITGAX_ITGB2	ICAM1 - (ITGAX+ITGB2)	ICAM	Cell-Cell Contact	PMID: 16252253	BAG3+TAMs→CD1E+cDC2	(ITGAX+ITGB2)	ICAM1 - (ITGAX+ITGB2)
BAG3+TAMs	MT+RTM-TAMs	ICAM1	ITGAX_ITGB2	3.10979e-08	0	ICAM1_ITGAX_ITGB2	ICAM1 - (ITGAX+ITGB2)	ICAM	Cell-Cell Contact	PMID: 16252253	BAG3+TAMs→MT+RTM-TAMs	(ITGAX+ITGB2)	ICAM1 - (ITGAX+ITGB2)
BAG3+TAMs	UBE2C+TAMs	ICAM1	ITGAX_ITGB2	5.01439e-08	0	ICAM1_ITGAX_ITGB2	ICAM1 - (ITGAX+ITGB2)	ICAM	Cell-Cell Contact	PMID: 16252253	BAG3+TAMs→UBE2C+TAMs	(ITGAX+ITGB2)	ICAM1 - (ITGAX+ITGB2)
BAG3+TAMs	VCAN+Mono	ICAM1	ITGAX_ITGB2	3.10979e-08	0	ICAM1_ITGAX_ITGB2	ICAM1 - (ITGAX+ITGB2)	ICAM	Cell-Cell Contact	PMID: 16252253	BAG3+TAMs→VCAN+Mono	(ITGAX+ITGB2)	ICAM1 - (ITGAX+ITGB2)
BAG3+TAMs	UBE2C+TAMs	ICAM1	ITGAM_ITGB2	5.01439e-08	0	ICAM1_ITGAM_ITGB2	ICAM1 - (ITGAM+ITGB2)	ICAM	Cell-Cell Contact	KEGG: hsa04514	BAG3+TAMs→UBE2C+TAMs	(ITGAM+ITGB2)	ICAM1 - (ITGAM+ITGB2)
BAG3+TAMs	LILRA4+pDC	ICAM1	SPN	4.17223e-08	0	ICAM1_SPN	ICAM1 - SPN	ICAM	Cell-Cell Contact	PMID: 1683685	BAG3+TAMs→LILRA4+pDC	SPN	ICAM1 - SPN
BAG3+TAMs	UBE2C+TAMs	ICAM1	SPN	1.39074e-08	0	ICAM1_SPN	ICAM1 - SPN	ICAM	Cell-Cell Contact	PMID: 1683685	BAG3+TAMs→UBE2C+TAMs	SPN	ICAM1 - SPN
BAG3+TAMs	MARCO+TAMs	HLA-F	LILRB1	1.54527e-09	0	HLA-F_LILRB1	HLA-F - LILRB1	MHC-I	Cell-Cell Contact	PMID: 28484462	BAG3+TAMs→MARCO+TAMs	LILRB1	HLA-F - LILRB1
BAG3+TAMs	CD1E+cDC2	HLA-DPA1	CD4	4.0177e-07	0	HLA-DPA1_CD4	HLA-DPA1 - CD4	MHC-II	Cell-Cell Contact	KEGG: hsa04514	BAG3+TAMs→CD1E+cDC2	CD4	HLA-DPA1 - CD4
BAG3+TAMs	CLEC9A+cDC1	HLA-DPA1	CD4	1.00443e-07	0	HLA-DPA1_CD4	HLA-DPA1 - CD4	MHC-II	Cell-Cell Contact	KEGG: hsa04514	BAG3+TAMs→CLEC9A+cDC1	CD4	HLA-DPA1 - CD4
BAG3+TAMs	LILRA4+pDC	HLA-DPA1	CD4	1.00443e-07	0	HLA-DPA1_CD4	HLA-DPA1 - CD4	MHC-II	Cell-Cell Contact	KEGG: hsa04514	BAG3+TAMs→LILRA4+pDC	CD4	HLA-DPA1 - CD4
BAG3+TAMs	MARCO+TAMs	HLA-DPA1	CD4	4.0177e-07	0	HLA-DPA1_CD4	HLA-DPA1 - CD4	MHC-II	Cell-Cell Contact	KEGG: hsa04514	BAG3+TAMs→MARCO+TAMs	CD4	HLA-DPA1 - CD4
BAG3+TAMs	MT+RTM-TAMs	HLA-DPA1	CD4	1.00443e-07	0	HLA-DPA1_CD4	HLA-DPA1 - CD4	MHC-II	Cell-Cell Contact	KEGG: hsa04514	BAG3+TAMs→MT+RTM-TAMs	CD4	HLA-DPA1 - CD4
BAG3+TAMs	Treg	HLA-DPA1	CD4	1.00443e-07	0	HLA-DPA1_CD4	HLA-DPA1 - CD4	MHC-II	Cell-Cell Contact	KEGG: hsa04514	BAG3+TAMs→Treg	CD4	HLA-DPA1 - CD4
BAG3+TAMs	UBE2C+TAMs	HLA-DPA1	CD4	4.0177e-07	0	HLA-DPA1_CD4	HLA-DPA1 - CD4	MHC-II	Cell-Cell Contact	KEGG: hsa04514	BAG3+TAMs→UBE2C+TAMs	CD4	HLA-DPA1 - CD4
BAG3+TAMs	VCAN+Mono	HLA-DPA1	CD4	1.00443e-07	0	HLA-DPA1_CD4	HLA-DPA1 - CD4	MHC-II	Cell-Cell Contact	KEGG: hsa04514	BAG3+TAMs→VCAN+Mono	CD4	HLA-DPA1 - CD4
BAG3+TAMs	CD1E+cDC2	HLA-DPB1	CD4	4.94486e-07	0	HLA-DPB1_CD4	HLA-DPB1 - CD4	MHC-II	Cell-Cell Contact	KEGG: hsa04514	BAG3+TAMs→CD1E+cDC2	CD4	HLA-DPB1 - CD4
BAG3+TAMs	CLEC9A+cDC1	HLA-DPB1	CD4	1.23622e-07	0	HLA-DPB1_CD4	HLA-DPB1 - CD4	MHC-II	Cell-Cell Contact	KEGG: hsa04514	BAG3+TAMs→CLEC9A+cDC1	CD4	HLA-DPB1 - CD4
BAG3+TAMs	LILRA4+pDC	HLA-DPB1	CD4	1.23622e-07	0	HLA-DPB1_CD4	HLA-DPB1 - CD4	MHC-II	Cell-Cell Contact	KEGG: hsa04514	BAG3+TAMs→LILRA4+pDC	CD4	HLA-DPB1 - CD4
BAG3+TAMs	MARCO+TAMs	HLA-DPB1	CD4	4.94486e-07	0	HLA-DPB1_CD4	HLA-DPB1 - CD4	MHC-II	Cell-Cell Contact	KEGG: hsa04514	BAG3+TAMs→MARCO+TAMs	CD4	HLA-DPB1 - CD4
BAG3+TAMs	MT+RTM-TAMs	HLA-DPB1	CD4	1.23622e-07	0	HLA-DPB1_CD4	HLA-DPB1 - CD4	MHC-II	Cell-Cell Contact	KEGG: hsa04514	BAG3+TAMs→MT+RTM-TAMs	CD4	HLA-DPB1 - CD4
BAG3+TAMs	Treg	HLA-DPB1	CD4	1.23622e-07	0	HLA-DPB1_CD4	HLA-DPB1 - CD4	MHC-II	Cell-Cell Contact	KEGG: hsa04514	BAG3+TAMs→Treg	CD4	HLA-DPB1 - CD4
BAG3+TAMs	UBE2C+TAMs	HLA-DPB1	CD4	4.94486e-07	0	HLA-DPB1_CD4	HLA-DPB1 - CD4	MHC-II	Cell-Cell Contact	KEGG: hsa04514	BAG3+TAMs→UBE2C+TAMs	CD4	HLA-DPB1 - CD4
BAG3+TAMs	VCAN+Mono	HLA-DPB1	CD4	1.23622e-07	0	HLA-DPB1_CD4	HLA-DPB1 - CD4	MHC-II	Cell-Cell Contact	KEGG: hsa04514	BAG3+TAMs→VCAN+Mono	CD4	HLA-DPB1 - CD4
BAG3+TAMs	CD1E+cDC2	HLA-DQA1	CD4	1.35984e-07	0	HLA-DQA1_CD4	HLA-DQA1 - CD4	MHC-II	Cell-Cell Contact	KEGG: hsa04514	BAG3+TAMs→CD1E+cDC2	CD4	HLA-DQA1 - CD4
BAG3+TAMs	CLEC9A+cDC1	HLA-DQA1	CD4	3.39959e-08	0	HLA-DQA1_CD4	HLA-DQA1 - CD4	MHC-II	Cell-Cell Contact	KEGG: hsa04514	BAG3+TAMs→CLEC9A+cDC1	CD4	HLA-DQA1 - CD4
BAG3+TAMs	LILRA4+pDC	HLA-DQA1	CD4	3.39959e-08	0	HLA-DQA1_CD4	HLA-DQA1 - CD4	MHC-II	Cell-Cell Contact	KEGG: hsa04514	BAG3+TAMs→LILRA4+pDC	CD4	HLA-DQA1 - CD4
BAG3+TAMs	MARCO+TAMs	HLA-DQA1	CD4	1.35984e-07	0	HLA-DQA1_CD4	HLA-DQA1 - CD4	MHC-II	Cell-Cell Contact	KEGG: hsa04514	BAG3+TAMs→MARCO+TAMs	CD4	HLA-DQA1 - CD4
BAG3+TAMs	MT+RTM-TAMs	HLA-DQA1	CD4	3.39959e-08	0	HLA-DQA1_CD4	HLA-DQA1 - CD4	MHC-II	Cell-Cell Contact	KEGG: hsa04514	BAG3+TAMs→MT+RTM-TAMs	CD4	HLA-DQA1 - CD4
BAG3+TAMs	Treg	HLA-DQA1	CD4	3.39959e-08	0	HLA-DQA1_CD4	HLA-DQA1 - CD4	MHC-II	Cell-Cell Contact	KEGG: hsa04514	BAG3+TAMs→Treg	CD4	HLA-DQA1 - CD4
BAG3+TAMs	UBE2C+TAMs	HLA-DQA1	CD4	1.35984e-07	0	HLA-DQA1_CD4	HLA-DQA1 - CD4	MHC-II	Cell-Cell Contact	KEGG: hsa04514	BAG3+TAMs→UBE2C+TAMs	CD4	HLA-DQA1 - CD4
BAG3+TAMs	VCAN+Mono	HLA-DQA1	CD4	3.39959e-08	0	HLA-DQA1_CD4	HLA-DQA1 - CD4	MHC-II	Cell-Cell Contact	KEGG: hsa04514	BAG3+TAMs→VCAN+Mono	CD4	HLA-DQA1 - CD4
BAG3+TAMs	CD1E+cDC2	HLA-DMA	CD4	9.88972e-08	0	HLA-DMA_CD4	HLA-DMA - CD4	MHC-II	Cell-Cell Contact	KEGG: hsa04514	BAG3+TAMs→CD1E+cDC2	CD4	HLA-DMA - CD4
BAG3+TAMs	CLEC9A+cDC1	HLA-DMA	CD4	2.47243e-08	0	HLA-DMA_CD4	HLA-DMA - CD4	MHC-II	Cell-Cell Contact	KEGG: hsa04514	BAG3+TAMs→CLEC9A+cDC1	CD4	HLA-DMA - CD4
BAG3+TAMs	LILRA4+pDC	HLA-DMA	CD4	2.47243e-08	0	HLA-DMA_CD4	HLA-DMA - CD4	MHC-II	Cell-Cell Contact	KEGG: hsa04514	BAG3+TAMs→LILRA4+pDC	CD4	HLA-DMA - CD4
BAG3+TAMs	MARCO+TAMs	HLA-DMA	CD4	9.88972e-08	0	HLA-DMA_CD4	HLA-DMA - CD4	MHC-II	Cell-Cell Contact	KEGG: hsa04514	BAG3+TAMs→MARCO+TAMs	CD4	HLA-DMA - CD4
BAG3+TAMs	MT+RTM-TAMs	HLA-DMA	CD4	2.47243e-08	0	HLA-DMA_CD4	HLA-DMA - CD4	MHC-II	Cell-Cell Contact	KEGG: hsa04514	BAG3+TAMs→MT+RTM-TAMs	CD4	HLA-DMA - CD4
BAG3+TAMs	Treg	HLA-DMA	CD4	2.47243e-08	0	HLA-DMA_CD4	HLA-DMA - CD4	MHC-II	Cell-Cell Contact	KEGG: hsa04514	BAG3+TAMs→Treg	CD4	HLA-DMA - CD4
BAG3+TAMs	UBE2C+TAMs	HLA-DMA	CD4	9.88972e-08	0	HLA-DMA_CD4	HLA-DMA - CD4	MHC-II	Cell-Cell Contact	KEGG: hsa04514	BAG3+TAMs→UBE2C+TAMs	CD4	HLA-DMA - CD4
BAG3+TAMs	VCAN+Mono	HLA-DMA	CD4	2.47243e-08	0	HLA-DMA_CD4	HLA-DMA - CD4	MHC-II	Cell-Cell Contact	KEGG: hsa04514	BAG3+TAMs→VCAN+Mono	CD4	HLA-DMA - CD4
BAG3+TAMs	CD1E+cDC2	HLA-DMB	CD4	2.47243e-08	0	HLA-DMB_CD4	HLA-DMB - CD4	MHC-II	Cell-Cell Contact	KEGG: hsa04514	BAG3+TAMs→CD1E+cDC2	CD4	HLA-DMB - CD4
BAG3+TAMs	CLEC9A+cDC1	HLA-DMB	CD4	6.18108e-09	0	HLA-DMB_CD4	HLA-DMB - CD4	MHC-II	Cell-Cell Contact	KEGG: hsa04514	BAG3+TAMs→CLEC9A+cDC1	CD4	HLA-DMB - CD4
BAG3+TAMs	LILRA4+pDC	HLA-DMB	CD4	6.18108e-09	0	HLA-DMB_CD4	HLA-DMB - CD4	MHC-II	Cell-Cell Contact	KEGG: hsa04514	BAG3+TAMs→LILRA4+pDC	CD4	HLA-DMB - CD4
BAG3+TAMs	MARCO+TAMs	HLA-DMB	CD4	2.47243e-08	0	HLA-DMB_CD4	HLA-DMB - CD4	MHC-II	Cell-Cell Contact	KEGG: hsa04514	BAG3+TAMs→MARCO+TAMs	CD4	HLA-DMB - CD4
BAG3+TAMs	MT+RTM-TAMs	HLA-DMB	CD4	6.18108e-09	0	HLA-DMB_CD4	HLA-DMB - CD4	MHC-II	Cell-Cell Contact	KEGG: hsa04514	BAG3+TAMs→MT+RTM-TAMs	CD4	HLA-DMB - CD4
BAG3+TAMs	Treg	HLA-DMB	CD4	6.18108e-09	0	HLA-DMB_CD4	HLA-DMB - CD4	MHC-II	Cell-Cell Contact	KEGG: hsa04514	BAG3+TAMs→Treg	CD4	HLA-DMB - CD4
BAG3+TAMs	UBE2C+TAMs	HLA-DMB	CD4	2.47243e-08	0	HLA-DMB_CD4	HLA-DMB - CD4	MHC-II	Cell-Cell Contact	KEGG: hsa04514	BAG3+TAMs→UBE2C+TAMs	CD4	HLA-DMB - CD4
BAG3+TAMs	VCAN+Mono	HLA-DMB	CD4	6.18108e-09	0	HLA-DMB_CD4	HLA-DMB - CD4	MHC-II	Cell-Cell Contact	KEGG: hsa04514	BAG3+TAMs→VCAN+Mono	CD4	HLA-DMB - CD4
BAG3+TAMs	CD1E+cDC2	HLA-DOA	CD4	6.18108e-09	0	HLA-DOA_CD4	HLA-DOA - CD4	MHC-II	Cell-Cell Contact	KEGG: hsa04514	BAG3+TAMs→CD1E+cDC2	CD4	HLA-DOA - CD4
BAG3+TAMs	CLEC9A+cDC1	HLA-DOA	CD4	1.54527e-09	0	HLA-DOA_CD4	HLA-DOA - CD4	MHC-II	Cell-Cell Contact	KEGG: hsa04514	BAG3+TAMs→CLEC9A+cDC1	CD4	HLA-DOA - CD4
BAG3+TAMs	LILRA4+pDC	HLA-DOA	CD4	1.54527e-09	0	HLA-DOA_CD4	HLA-DOA - CD4	MHC-II	Cell-Cell Contact	KEGG: hsa04514	BAG3+TAMs→LILRA4+pDC	CD4	HLA-DOA - CD4
BAG3+TAMs	MARCO+TAMs	HLA-DOA	CD4	6.18108e-09	0	HLA-DOA_CD4	HLA-DOA - CD4	MHC-II	Cell-Cell Contact	KEGG: hsa04514	BAG3+TAMs→MARCO+TAMs	CD4	HLA-DOA - CD4
BAG3+TAMs	MT+RTM-TAMs	HLA-DOA	CD4	1.54527e-09	0	HLA-DOA_CD4	HLA-DOA - CD4	MHC-II	Cell-Cell Contact	KEGG: hsa04514	BAG3+TAMs→MT+RTM-TAMs	CD4	HLA-DOA - CD4
BAG3+TAMs	Treg	HLA-DOA	CD4	1.54527e-09	0	HLA-DOA_CD4	HLA-DOA - CD4	MHC-II	Cell-Cell Contact	KEGG: hsa04514	BAG3+TAMs→Treg	CD4	HLA-DOA - CD4
BAG3+TAMs	UBE2C+TAMs	HLA-DOA	CD4	6.18108e-09	0	HLA-DOA_CD4	HLA-DOA - CD4	MHC-II	Cell-Cell Contact	KEGG: hsa04514	BAG3+TAMs→UBE2C+TAMs	CD4	HLA-DOA - CD4
BAG3+TAMs	VCAN+Mono	HLA-DOA	CD4	1.54527e-09	0	HLA-DOA_CD4	HLA-DOA - CD4	MHC-II	Cell-Cell Contact	KEGG: hsa04514	BAG3+TAMs→VCAN+Mono	CD4	HLA-DOA - CD4
BAG3+TAMs	CD1E+cDC2	HLA-DQB1	CD4	8.65351e-08	0	HLA-DQB1_CD4	HLA-DQB1 - CD4	MHC-II	Cell-Cell Contact	KEGG: hsa04514	BAG3+TAMs→CD1E+cDC2	CD4	HLA-DQB1 - CD4
BAG3+TAMs	CLEC9A+cDC1	HLA-DQB1	CD4	2.16338e-08	0	HLA-DQB1_CD4	HLA-DQB1 - CD4	MHC-II	Cell-Cell Contact	KEGG: hsa04514	BAG3+TAMs→CLEC9A+cDC1	CD4	HLA-DQB1 - CD4
BAG3+TAMs	LILRA4+pDC	HLA-DQB1	CD4	2.16338e-08	0	HLA-DQB1_CD4	HLA-DQB1 - CD4	MHC-II	Cell-Cell Contact	KEGG: hsa04514	BAG3+TAMs→LILRA4+pDC	CD4	HLA-DQB1 - CD4
BAG3+TAMs	MARCO+TAMs	HLA-DQB1	CD4	8.65351e-08	0	HLA-DQB1_CD4	HLA-DQB1 - CD4	MHC-II	Cell-Cell Contact	KEGG: hsa04514	BAG3+TAMs→MARCO+TAMs	CD4	HLA-DQB1 - CD4
BAG3+TAMs	MT+RTM-TAMs	HLA-DQB1	CD4	2.16338e-08	0	HLA-DQB1_CD4	HLA-DQB1 - CD4	MHC-II	Cell-Cell Contact	KEGG: hsa04514	BAG3+TAMs→MT+RTM-TAMs	CD4	HLA-DQB1 - CD4
BAG3+TAMs	Treg	HLA-DQB1	CD4	2.16338e-08	0	HLA-DQB1_CD4	HLA-DQB1 - CD4	MHC-II	Cell-Cell Contact	KEGG: hsa04514	BAG3+TAMs→Treg	CD4	HLA-DQB1 - CD4
BAG3+TAMs	UBE2C+TAMs	HLA-DQB1	CD4	8.65351e-08	0	HLA-DQB1_CD4	HLA-DQB1 - CD4	MHC-II	Cell-Cell Contact	KEGG: hsa04514	BAG3+TAMs→UBE2C+TAMs	CD4	HLA-DQB1 - CD4
BAG3+TAMs	VCAN+Mono	HLA-DQB1	CD4	2.16338e-08	0	HLA-DQB1_CD4	HLA-DQB1 - CD4	MHC-II	Cell-Cell Contact	KEGG: hsa04514	BAG3+TAMs→VCAN+Mono	CD4	HLA-DQB1 - CD4
BAG3+TAMs	CD1E+cDC2	HLA-DRA	CD4	9.76609e-07	0	HLA-DRA_CD4	HLA-DRA - CD4	MHC-II	Cell-Cell Contact	KEGG: hsa04514	BAG3+TAMs→CD1E+cDC2	CD4	HLA-DRA - CD4
BAG3+TAMs	CLEC9A+cDC1	HLA-DRA	CD4	2.44153e-07	0	HLA-DRA_CD4	HLA-DRA - CD4	MHC-II	Cell-Cell Contact	KEGG: hsa04514	BAG3+TAMs→CLEC9A+cDC1	CD4	HLA-DRA - CD4
BAG3+TAMs	LILRA4+pDC	HLA-DRA	CD4	2.44153e-07	0	HLA-DRA_CD4	HLA-DRA - CD4	MHC-II	Cell-Cell Contact	KEGG: hsa04514	BAG3+TAMs→LILRA4+pDC	CD4	HLA-DRA - CD4
BAG3+TAMs	MARCO+TAMs	HLA-DRA	CD4	9.76609e-07	0	HLA-DRA_CD4	HLA-DRA - CD4	MHC-II	Cell-Cell Contact	KEGG: hsa04514	BAG3+TAMs→MARCO+TAMs	CD4	HLA-DRA - CD4
BAG3+TAMs	MT+RTM-TAMs	HLA-DRA	CD4	2.44153e-07	0	HLA-DRA_CD4	HLA-DRA - CD4	MHC-II	Cell-Cell Contact	KEGG: hsa04514	BAG3+TAMs→MT+RTM-TAMs	CD4	HLA-DRA - CD4
BAG3+TAMs	Treg	HLA-DRA	CD4	2.44153e-07	0	HLA-DRA_CD4	HLA-DRA - CD4	MHC-II	Cell-Cell Contact	KEGG: hsa04514	BAG3+TAMs→Treg	CD4	HLA-DRA - CD4
BAG3+TAMs	UBE2C+TAMs	HLA-DRA	CD4	9.76609e-07	0	HLA-DRA_CD4	HLA-DRA - CD4	MHC-II	Cell-Cell Contact	KEGG: hsa04514	BAG3+TAMs→UBE2C+TAMs	CD4	HLA-DRA - CD4
BAG3+TAMs	VCAN+Mono	HLA-DRA	CD4	2.44153e-07	0	HLA-DRA_CD4	HLA-DRA - CD4	MHC-II	Cell-Cell Contact	KEGG: hsa04514	BAG3+TAMs→VCAN+Mono	CD4	HLA-DRA - CD4
BAG3+TAMs	CD1E+cDC2	HLA-DRB1	CD4	5.06848e-07	0	HLA-DRB1_CD4	HLA-DRB1 - CD4	MHC-II	Cell-Cell Contact	KEGG: hsa04514	BAG3+TAMs→CD1E+cDC2	CD4	HLA-DRB1 - CD4
BAG3+TAMs	CLEC9A+cDC1	HLA-DRB1	CD4	1.26712e-07	0	HLA-DRB1_CD4	HLA-DRB1 - CD4	MHC-II	Cell-Cell Contact	KEGG: hsa04514	BAG3+TAMs→CLEC9A+cDC1	CD4	HLA-DRB1 - CD4
BAG3+TAMs	LILRA4+pDC	HLA-DRB1	CD4	1.26712e-07	0	HLA-DRB1_CD4	HLA-DRB1 - CD4	MHC-II	Cell-Cell Contact	KEGG: hsa04514	BAG3+TAMs→LILRA4+pDC	CD4	HLA-DRB1 - CD4
BAG3+TAMs	MARCO+TAMs	HLA-DRB1	CD4	5.06848e-07	0	HLA-DRB1_CD4	HLA-DRB1 - CD4	MHC-II	Cell-Cell Contact	KEGG: hsa04514	BAG3+TAMs→MARCO+TAMs	CD4	HLA-DRB1 - CD4
BAG3+TAMs	MT+RTM-TAMs	HLA-DRB1	CD4	1.26712e-07	0	HLA-DRB1_CD4	HLA-DRB1 - CD4	MHC-II	Cell-Cell Contact	KEGG: hsa04514	BAG3+TAMs→MT+RTM-TAMs	CD4	HLA-DRB1 - CD4
BAG3+TAMs	Treg	HLA-DRB1	CD4	1.26712e-07	0	HLA-DRB1_CD4	HLA-DRB1 - CD4	MHC-II	Cell-Cell Contact	KEGG: hsa04514	BAG3+TAMs→Treg	CD4	HLA-DRB1 - CD4
BAG3+TAMs	UBE2C+TAMs	HLA-DRB1	CD4	5.06848e-07	0	HLA-DRB1_CD4	HLA-DRB1 - CD4	MHC-II	Cell-Cell Contact	KEGG: hsa04514	BAG3+TAMs→UBE2C+TAMs	CD4	HLA-DRB1 - CD4
BAG3+TAMs	VCAN+Mono	HLA-DRB1	CD4	1.26712e-07	0	HLA-DRB1_CD4	HLA-DRB1 - CD4	MHC-II	Cell-Cell Contact	KEGG: hsa04514	BAG3+TAMs→VCAN+Mono	CD4	HLA-DRB1 - CD4
BAG3+TAMs	B_cells	PECAM1	PECAM1	1.54527e-09	0	PECAM1_PECAM1	PECAM1 - PECAM1	PECAM1	Cell-Cell Contact	KEGG: hsa04514	BAG3+TAMs→B_cells	PECAM1	PECAM1 - PECAM1
BAG3+TAMs	CD1E+cDC2	PECAM1	PECAM1	1.54527e-09	0	PECAM1_PECAM1	PECAM1 - PECAM1	PECAM1	Cell-Cell Contact	KEGG: hsa04514	BAG3+TAMs→CD1E+cDC2	PECAM1	PECAM1 - PECAM1
BAG3+TAMs	MARCO+TAMs	PECAM1	PECAM1	1.54527e-09	0	PECAM1_PECAM1	PECAM1 - PECAM1	PECAM1	Cell-Cell Contact	KEGG: hsa04514	BAG3+TAMs→MARCO+TAMs	PECAM1	PECAM1 - PECAM1
BAG3+TAMs	UBE2C+TAMs	PECAM1	PECAM1	1.54527e-09	0	PECAM1_PECAM1	PECAM1 - PECAM1	PECAM1	Cell-Cell Contact	KEGG: hsa04514	BAG3+TAMs→UBE2C+TAMs	PECAM1	PECAM1 - PECAM1
BAG3+TAMs	VCAN+Mono	PECAM1	PECAM1	1.54527e-09	0	PECAM1_PECAM1	PECAM1 - PECAM1	PECAM1	Cell-Cell Contact	KEGG: hsa04514	BAG3+TAMs→VCAN+Mono	PECAM1	PECAM1 - PECAM1
BAG3+TAMs	B_cells	CD55	ADGRE5	1.54527e-09	0	CD55_ADGRE5	CD55 - ADGRE5	ADGRE	Cell-Cell Contact	PMID: 31462748	BAG3+TAMs→B_cells	ADGRE5	CD55 - ADGRE5
BAG3+TAMs	CD1E+cDC2	CD55	ADGRE5	1.54527e-09	0	CD55_ADGRE5	CD55 - ADGRE5	ADGRE	Cell-Cell Contact	PMID: 31462748	BAG3+TAMs→CD1E+cDC2	ADGRE5	CD55 - ADGRE5
BAG3+TAMs	CD4+T	CD55	ADGRE5	1.54527e-09	0	CD55_ADGRE5	CD55 - ADGRE5	ADGRE	Cell-Cell Contact	PMID: 31462748	BAG3+TAMs→CD4+T	ADGRE5	CD55 - ADGRE5
BAG3+TAMs	CLEC9A+cDC1	CD55	ADGRE5	1.54527e-09	0	CD55_ADGRE5	CD55 - ADGRE5	ADGRE	Cell-Cell Contact	PMID: 31462748	BAG3+TAMs→CLEC9A+cDC1	ADGRE5	CD55 - ADGRE5
BAG3+TAMs	LILRA4+pDC	CD55	ADGRE5	1.54527e-09	0	CD55_ADGRE5	CD55 - ADGRE5	ADGRE	Cell-Cell Contact	PMID: 31462748	BAG3+TAMs→LILRA4+pDC	ADGRE5	CD55 - ADGRE5
BAG3+TAMs	MARCO+TAMs	CD55	ADGRE5	1.54527e-09	0	CD55_ADGRE5	CD55 - ADGRE5	ADGRE	Cell-Cell Contact	PMID: 31462748	BAG3+TAMs→MARCO+TAMs	ADGRE5	CD55 - ADGRE5
BAG3+TAMs	Mast_cell	CD55	ADGRE5	1.54527e-09	0.04	CD55_ADGRE5	CD55 - ADGRE5	ADGRE	Cell-Cell Contact	PMID: 31462748	BAG3+TAMs→Mast_cell	ADGRE5	CD55 - ADGRE5
BAG3+TAMs	Treg	CD55	ADGRE5	1.54527e-09	0	CD55_ADGRE5	CD55 - ADGRE5	ADGRE	Cell-Cell Contact	PMID: 31462748	BAG3+TAMs→Treg	ADGRE5	CD55 - ADGRE5
BAG3+TAMs	UBE2C+TAMs	CD55	ADGRE5	1.54527e-09	0	CD55_ADGRE5	CD55 - ADGRE5	ADGRE	Cell-Cell Contact	PMID: 31462748	BAG3+TAMs→UBE2C+TAMs	ADGRE5	CD55 - ADGRE5
BAG3+TAMs	VCAN+Mono	CD55	ADGRE5	1.54527e-09	0	CD55_ADGRE5	CD55 - ADGRE5	ADGRE	Cell-Cell Contact	PMID: 31462748	BAG3+TAMs→VCAN+Mono	ADGRE5	CD55 - ADGRE5
BAG3+TAMs	Hep_Nonmalignant	COL4A1	ADGRG6	1.54527e-09	0	COL4A1_ADGRG6	COL4A1 - ADGRG6	ADGRG	Cell-Cell Contact	PMID: 31462748	BAG3+TAMs→Hep_Nonmalignant	ADGRG6	COL4A1 - ADGRG6
BAG3+TAMs	MARCO+TAMs	COL4A1	ADGRG6	1.54527e-09	0	COL4A1_ADGRG6	COL4A1 - ADGRG6	ADGRG	Cell-Cell Contact	PMID: 31462748	BAG3+TAMs→MARCO+TAMs	ADGRG6	COL4A1 - ADGRG6
BAG3+TAMs	Hep_Nonmalignant	COL4A2	ADGRG6	1.54527e-09	0	COL4A2_ADGRG6	COL4A2 - ADGRG6	ADGRG	Cell-Cell Contact	PMID: 31462748	BAG3+TAMs→Hep_Nonmalignant	ADGRG6	COL4A2 - ADGRG6
BAG3+TAMs	MARCO+TAMs	COL4A2	ADGRG6	1.54527e-09	0	COL4A2_ADGRG6	COL4A2 - ADGRG6	ADGRG	Cell-Cell Contact	PMID: 31462748	BAG3+TAMs→MARCO+TAMs	ADGRG6	COL4A2 - ADGRG6
BAG3+TAMs	Hep_Nonmalignant	PRNP	ADGRG6	6.18108e-09	0	PRNP_ADGRG6	PRNP - ADGRG6	ADGRG	Cell-Cell Contact	PMID: 31462748	BAG3+TAMs→Hep_Nonmalignant	ADGRG6	PRNP - ADGRG6
BAG3+TAMs	MARCO+TAMs	PRNP	ADGRG6	6.18108e-09	0	PRNP_ADGRG6	PRNP - ADGRG6	ADGRG	Cell-Cell Contact	PMID: 31462748	BAG3+TAMs→MARCO+TAMs	ADGRG6	PRNP - ADGRG6
BAG3+TAMs	LILRA4+pDC	APP	TNFRSF21	1.54527e-09	0	APP_TNFRSF21	APP - TNFRSF21	APP	Cell-Cell Contact	PMID: 33075465	BAG3+TAMs→LILRA4+pDC	TNFRSF21	APP - TNFRSF21
BAG3+TAMs	MARCO+TAMs	APP	TNFRSF21	1.54527e-09	0	APP_TNFRSF21	APP - TNFRSF21	APP	Cell-Cell Contact	PMID: 33075465	BAG3+TAMs→MARCO+TAMs	TNFRSF21	APP - TNFRSF21
BAG3+TAMs	CD1E+cDC2	APP	TREM2_TYROBP	1.17684e-08	0	APP_TREM2_TYROBP	APP - (TREM2+TYROBP)	APP	Cell-Cell Contact	PMID:27477013	BAG3+TAMs→CD1E+cDC2	(TREM2+TYROBP)	APP - (TREM2+TYROBP)
BAG3+TAMs	MT+RTM-TAMs	APP	TREM2_TYROBP	1.80208e-08	0	APP_TREM2_TYROBP	APP - (TREM2+TYROBP)	APP	Cell-Cell Contact	PMID:27477013	BAG3+TAMs→MT+RTM-TAMs	(TREM2+TYROBP)	APP - (TREM2+TYROBP)
BAG3+TAMs	UBE2C+TAMs	APP	TREM2_TYROBP	2.67649e-08	0	APP_TREM2_TYROBP	APP - (TREM2+TYROBP)	APP	Cell-Cell Contact	PMID:27477013	BAG3+TAMs→UBE2C+TAMs	(TREM2+TYROBP)	APP - (TREM2+TYROBP)
BAG3+TAMs	CD1E+cDC2	APOA1	ABCA1	2.47243e-08	0	APOA1_ABCA1	APOA1 - ABCA1	ApoA	Cell-Cell Contact	PMID: 20064972	BAG3+TAMs→CD1E+cDC2	ABCA1	APOA1 - ABCA1
BAG3+TAMs	Hep_Nonmalignant	APOA1	ABCA1	2.47243e-08	0	APOA1_ABCA1	APOA1 - ABCA1	ApoA	Cell-Cell Contact	PMID: 20064972	BAG3+TAMs→Hep_Nonmalignant	ABCA1	APOA1 - ABCA1
BAG3+TAMs	MARCO+TAMs	APOA1	ABCA1	9.88972e-08	0	APOA1_ABCA1	APOA1 - ABCA1	ApoA	Cell-Cell Contact	PMID: 20064972	BAG3+TAMs→MARCO+TAMs	ABCA1	APOA1 - ABCA1
BAG3+TAMs	MT+RTM-TAMs	APOA1	ABCA1	2.47243e-08	0	APOA1_ABCA1	APOA1 - ABCA1	ApoA	Cell-Cell Contact	PMID: 20064972	BAG3+TAMs→MT+RTM-TAMs	ABCA1	APOA1 - ABCA1
BAG3+TAMs	UBE2C+TAMs	APOA1	ABCA1	2.47243e-08	0	APOA1_ABCA1	APOA1 - ABCA1	ApoA	Cell-Cell Contact	PMID: 20064972	BAG3+TAMs→UBE2C+TAMs	ABCA1	APOA1 - ABCA1
BAG3+TAMs	CD1E+cDC2	APOA1	TREM2_TYROBP	1.88295e-07	0	APOA1_TREM2_TYROBP	APOA1 - TREM2	ApoA	Cell-Cell Contact	uniprot;PMID:27477018	BAG3+TAMs→CD1E+cDC2	(TREM2+TYROBP)	APOA1 - (TREM2+TYROBP)
BAG3+TAMs	MT+RTM-TAMs	APOA1	TREM2_TYROBP	2.88332e-07	0	APOA1_TREM2_TYROBP	APOA1 - TREM2	ApoA	Cell-Cell Contact	uniprot;PMID:27477018	BAG3+TAMs→MT+RTM-TAMs	(TREM2+TYROBP)	APOA1 - (TREM2+TYROBP)
BAG3+TAMs	UBE2C+TAMs	APOA1	TREM2_TYROBP	4.28237e-07	0	APOA1_TREM2_TYROBP	APOA1 - TREM2	ApoA	Cell-Cell Contact	uniprot;PMID:27477018	BAG3+TAMs→UBE2C+TAMs	(TREM2+TYROBP)	APOA1 - (TREM2+TYROBP)
BAG3+TAMs	CD1E+cDC2	APOA2	TREM2_TYROBP	2.00063e-07	0	APOA2_TREM2_TYROBP	APOA2 - TREM2	ApoA	Cell-Cell Contact	uniprot;PMID:27477017	BAG3+TAMs→CD1E+cDC2	(TREM2+TYROBP)	APOA2 - (TREM2+TYROBP)
BAG3+TAMs	MT+RTM-TAMs	APOA2	TREM2_TYROBP	3.06353e-07	0	APOA2_TREM2_TYROBP	APOA2 - TREM2	ApoA	Cell-Cell Contact	uniprot;PMID:27477017	BAG3+TAMs→MT+RTM-TAMs	(TREM2+TYROBP)	APOA2 - (TREM2+TYROBP)
BAG3+TAMs	UBE2C+TAMs	APOA2	TREM2_TYROBP	4.55002e-07	0	APOA2_TREM2_TYROBP	APOA2 - TREM2	ApoA	Cell-Cell Contact	uniprot;PMID:27477017	BAG3+TAMs→UBE2C+TAMs	(TREM2+TYROBP)	APOA2 - (TREM2+TYROBP)
BAG3+TAMs	CD1E+cDC2	APOE	TREM2_TYROBP	8.23789e-07	0	APOE_TREM2_TYROBP	APOE - TREM2	ApoE	Cell-Cell Contact	uniprot;PMID:27477015	BAG3+TAMs→CD1E+cDC2	(TREM2+TYROBP)	APOE - (TREM2+TYROBP)
BAG3+TAMs	MT+RTM-TAMs	APOE	TREM2_TYROBP	1.26145e-06	0	APOE_TREM2_TYROBP	APOE - TREM2	ApoE	Cell-Cell Contact	uniprot;PMID:27477015	BAG3+TAMs→MT+RTM-TAMs	(TREM2+TYROBP)	APOE - (TREM2+TYROBP)
BAG3+TAMs	UBE2C+TAMs	APOE	TREM2_TYROBP	1.87354e-06	0	APOE_TREM2_TYROBP	APOE - TREM2	ApoE	Cell-Cell Contact	uniprot;PMID:27477015	BAG3+TAMs→UBE2C+TAMs	(TREM2+TYROBP)	APOE - (TREM2+TYROBP)
BAG3+TAMs	CD1E+cDC2	LAIR1	LILRB4	1.54527e-09	0	LAIR1_LILRB4	LAIR1 - LILRB4	LAIR1	Cell-Cell Contact	PMID:19283782	BAG3+TAMs→CD1E+cDC2	LILRB4	LAIR1 - LILRB4
BAG3+TAMs	LILRA4+pDC	LAIR1	LILRB4	6.18108e-09	0	LAIR1_LILRB4	LAIR1 - LILRB4	LAIR1	Cell-Cell Contact	PMID:19283782	BAG3+TAMs→LILRA4+pDC	LILRB4	LAIR1 - LILRB4
BAG3+TAMs	MARCO+TAMs	LAIR1	LILRB4	1.54527e-09	0	LAIR1_LILRB4	LAIR1 - LILRB4	LAIR1	Cell-Cell Contact	PMID:19283782	BAG3+TAMs→MARCO+TAMs	LILRB4	LAIR1 - LILRB4
BAG3+TAMs	MT+RTM-TAMs	LAIR1	LILRB4	1.54527e-09	0	LAIR1_LILRB4	LAIR1 - LILRB4	LAIR1	Cell-Cell Contact	PMID:19283782	BAG3+TAMs→MT+RTM-TAMs	LILRB4	LAIR1 - LILRB4
BAG3+TAMs	UBE2C+TAMs	LAIR1	LILRB4	1.54527e-09	0	LAIR1_LILRB4	LAIR1 - LILRB4	LAIR1	Cell-Cell Contact	PMID:19283782	BAG3+TAMs→UBE2C+TAMs	LILRB4	LAIR1 - LILRB4
BAG3+TAMs	VCAN+Mono	LAIR1	LILRB4	7.72635e-10	0	LAIR1_LILRB4	LAIR1 - LILRB4	LAIR1	Cell-Cell Contact	PMID:19283782	BAG3+TAMs→VCAN+Mono	LILRB4	LAIR1 - LILRB4
BAG3+TAMs	B_cells	PECAM1	CD38	3.09054e-09	0	PECAM1_CD38	PECAM1 - CD38	PECAM2	Cell-Cell Contact	PMID:26407101	BAG3+TAMs→B_cells	CD38	PECAM1 - CD38
BAG3+TAMs	CLEC9A+cDC1	PECAM1	CD38	1.54527e-09	0	PECAM1_CD38	PECAM1 - CD38	PECAM2	Cell-Cell Contact	PMID:26407101	BAG3+TAMs→CLEC9A+cDC1	CD38	PECAM1 - CD38
BAG3+TAMs	MARCO+TAMs	PECAM1	CD38	1.54527e-09	0	PECAM1_CD38	PECAM1 - CD38	PECAM2	Cell-Cell Contact	PMID:26407101	BAG3+TAMs→MARCO+TAMs	CD38	PECAM1 - CD38
BAG3+TAMs	Mast_cell	PECAM1	CD38	1.54527e-09	0	PECAM1_CD38	PECAM1 - CD38	PECAM2	Cell-Cell Contact	PMID:26407101	BAG3+TAMs→Mast_cell	CD38	PECAM1 - CD38
BAG3+TAMs	MARCO+TAMs	VCAM1	ITGAD_ITGB2	6.18108e-09	0	VCAM1_INTEGRIN_ADB2	VCAM1 - (ITGAD+ITGB2)	VCAM	Cell-Cell Contact	PMID: 9525279	BAG3+TAMs→MARCO+TAMs	(ITGAD+ITGB2)	VCAM1 - (ITGAD+ITGB2)
Hep_Nonmalignant	BAG3+TAMs	GDF15	TGFBR2	1.54527e-09	0	GDF15_TGFBR2	GDF15 - TGFBR2	GDF	Secreted Signaling	KEGG: hsa04350	Hep_Nonmalignant→BAG3+TAMs	TGFBR2	GDF15 - TGFBR2
B_cells	BAG3+TAMs	CCL5	CCR1	1.54527e-09	0	CCL5_CCR1	CCL5 - CCR1	CCL	Secreted Signaling	KEGG: hsa04060	B_cells→BAG3+TAMs	CCR1	CCL5 - CCR1
CD1E+cDC2	BAG3+TAMs	CCL5	CCR1	1.54527e-09	0	CCL5_CCR1	CCL5 - CCR1	CCL	Secreted Signaling	KEGG: hsa04060	CD1E+cDC2→BAG3+TAMs	CCR1	CCL5 - CCR1
CD4+T	BAG3+TAMs	CCL5	CCR1	2.47243e-08	0	CCL5_CCR1	CCL5 - CCR1	CCL	Secreted Signaling	KEGG: hsa04060	CD4+T→BAG3+TAMs	CCR1	CCL5 - CCR1
CLEC9A+cDC1	BAG3+TAMs	CCL5	CCR1	1.54527e-09	0	CCL5_CCR1	CCL5 - CCR1	CCL	Secreted Signaling	KEGG: hsa04060	CLEC9A+cDC1→BAG3+TAMs	CCR1	CCL5 - CCR1
MARCO+TAMs	BAG3+TAMs	CCL5	CCR1	1.54527e-09	0	CCL5_CCR1	CCL5 - CCR1	CCL	Secreted Signaling	KEGG: hsa04060	MARCO+TAMs→BAG3+TAMs	CCR1	CCL5 - CCR1
Treg	BAG3+TAMs	CCL5	CCR1	1.54527e-09	0	CCL5_CCR1	CCL5 - CCR1	CCL	Secreted Signaling	KEGG: hsa04060	Treg→BAG3+TAMs	CCR1	CCL5 - CCR1
UBE2C+TAMs	BAG3+TAMs	CCL5	CCR1	1.54527e-09	0	CCL5_CCR1	CCL5 - CCR1	CCL	Secreted Signaling	KEGG: hsa04060	UBE2C+TAMs→BAG3+TAMs	CCR1	CCL5 - CCR1
VCAN+Mono	BAG3+TAMs	CCL5	CCR1	1.54527e-09	0	CCL5_CCR1	CCL5 - CCR1	CCL	Secreted Signaling	KEGG: hsa04060	VCAN+Mono→BAG3+TAMs	CCR1	CCL5 - CCR1
B_cells	BAG3+TAMs	CCL3	CCR1	1.54527e-09	0	CCL3_CCR1	CCL3 - CCR1	CCL	Secreted Signaling	KEGG: hsa04060	B_cells→BAG3+TAMs	CCR1	CCL3 - CCR1
CD1E+cDC2	BAG3+TAMs	CCL3	CCR1	8.49898e-08	0	CCL3_CCR1	CCL3 - CCR1	CCL	Secreted Signaling	KEGG: hsa04060	CD1E+cDC2→BAG3+TAMs	CCR1	CCL3 - CCR1
CD4+T	BAG3+TAMs	CCL3	CCR1	1.54527e-09	0	CCL3_CCR1	CCL3 - CCR1	CCL	Secreted Signaling	KEGG: hsa04060	CD4+T→BAG3+TAMs	CCR1	CCL3 - CCR1
CLEC9A+cDC1	BAG3+TAMs	CCL3	CCR1	1.54527e-09	0	CCL3_CCR1	CCL3 - CCR1	CCL	Secreted Signaling	KEGG: hsa04060	CLEC9A+cDC1→BAG3+TAMs	CCR1	CCL3 - CCR1
MARCO+TAMs	BAG3+TAMs	CCL3	CCR1	3.60048e-07	0	CCL3_CCR1	CCL3 - CCR1	CCL	Secreted Signaling	KEGG: hsa04060	MARCO+TAMs→BAG3+TAMs	CCR1	CCL3 - CCR1
MT+RTM-TAMs	BAG3+TAMs	CCL3	CCR1	2.62696e-08	0	CCL3_CCR1	CCL3 - CCR1	CCL	Secreted Signaling	KEGG: hsa04060	MT+RTM-TAMs→BAG3+TAMs	CCR1	CCL3 - CCR1
Treg	BAG3+TAMs	CCL3	CCR1	3.86317e-10	0	CCL3_CCR1	CCL3 - CCR1	CCL	Secreted Signaling	KEGG: hsa04060	Treg→BAG3+TAMs	CCR1	CCL3 - CCR1
UBE2C+TAMs	BAG3+TAMs	CCL3	CCR1	3.78591e-08	0	CCL3_CCR1	CCL3 - CCR1	CCL	Secreted Signaling	KEGG: hsa04060	UBE2C+TAMs→BAG3+TAMs	CCR1	CCL3 - CCR1
VCAN+Mono	BAG3+TAMs	CCL3	CCR1	4.63581e-09	0	CCL3_CCR1	CCL3 - CCR1	CCL	Secreted Signaling	KEGG: hsa04060	VCAN+Mono→BAG3+TAMs	CCR1	CCL3 - CCR1
CD1E+cDC2	BAG3+TAMs	CCL3L3	CCR1	2.00885e-08	0	CCL3L3_CCR1	CCL3L3 - CCR1	CCL	Secreted Signaling	KEGG: hsa04060	CD1E+cDC2→BAG3+TAMs	CCR1	CCL3L3 - CCR1
MARCO+TAMs	BAG3+TAMs	CCL3L3	CCR1	6.25834e-08	0	CCL3L3_CCR1	CCL3L3 - CCR1	CCL	Secreted Signaling	KEGG: hsa04060	MARCO+TAMs→BAG3+TAMs	CCR1	CCL3L3 - CCR1
MT+RTM-TAMs	BAG3+TAMs	CCL3L3	CCR1	8.11267e-09	0	CCL3L3_CCR1	CCL3L3 - CCR1	CCL	Secreted Signaling	KEGG: hsa04060	MT+RTM-TAMs→BAG3+TAMs	CCR1	CCL3L3 - CCR1
UBE2C+TAMs	BAG3+TAMs	CCL3L3	CCR1	2.24064e-08	0	CCL3L3_CCR1	CCL3L3 - CCR1	CCL	Secreted Signaling	KEGG: hsa04060	UBE2C+TAMs→BAG3+TAMs	CCR1	CCL3L3 - CCR1
VCAN+Mono	BAG3+TAMs	CCL3L3	CCR1	1.54527e-09	0	CCL3L3_CCR1	CCL3L3 - CCR1	CCL	Secreted Signaling	KEGG: hsa04060	VCAN+Mono→BAG3+TAMs	CCR1	CCL3L3 - CCR1
Hep_Nonmalignant	BAG3+TAMs	CCL15	CCR1	6.18108e-09	0	CCL15_CCR1	CCL15 - CCR1	CCL	Secreted Signaling	KEGG: hsa04060	Hep_Nonmalignant→BAG3+TAMs	CCR1	CCL15 - CCR1
Hep_Nonmalignant	BAG3+TAMs	CCL16	CCR1	1.54527e-09	0	CCL16_CCR1	CCL16 - CCR1	CCL	Secreted Signaling	KEGG: hsa04060	Hep_Nonmalignant→BAG3+TAMs	CCR1	CCL16 - CCR1
CD1E+cDC2	BAG3+TAMs	CXCL12	CXCR4	1.54527e-08	0	CXCL12_CXCR4	CXCL12 - CXCR4	CXCL	Secreted Signaling	KEGG: hsa04060	CD1E+cDC2→BAG3+TAMs	CXCR4	CXCL12 - CXCR4
MARCO+TAMs	BAG3+TAMs	CXCL12	CXCR4	2.00885e-07	0	CXCL12_CXCR4	CXCL12 - CXCR4	CXCL	Secreted Signaling	KEGG: hsa04060	MARCO+TAMs→BAG3+TAMs	CXCR4	CXCL12 - CXCR4
B_cells	BAG3+TAMs	MIF	CD74_CXCR4	3.07815e-07	0	MIF_CD74_CXCR4	MIF - (CD74+CXCR4)	MIF	Secreted Signaling	PMID: 29637711; PMID: 24760155	B_cells→BAG3+TAMs	(CD74+CXCR4)	MIF - (CD74+CXCR4)
CD1E+cDC2	BAG3+TAMs	MIF	CD74_CXCR4	3.07815e-07	0	MIF_CD74_CXCR4	MIF - (CD74+CXCR4)	MIF	Secreted Signaling	PMID: 29637711; PMID: 24760155	CD1E+cDC2→BAG3+TAMs	(CD74+CXCR4)	MIF - (CD74+CXCR4)
CLEC9A+cDC1	BAG3+TAMs	MIF	CD74_CXCR4	3.84769e-07	0	MIF_CD74_CXCR4	MIF - (CD74+CXCR4)	MIF	Secreted Signaling	PMID: 29637711; PMID: 24760155	CLEC9A+cDC1→BAG3+TAMs	(CD74+CXCR4)	MIF - (CD74+CXCR4)
Hep_Nonmalignant	BAG3+TAMs	MIF	CD74_CXCR4	8.46491e-07	0	MIF_CD74_CXCR4	MIF - (CD74+CXCR4)	MIF	Secreted Signaling	PMID: 29637711; PMID: 24760155	Hep_Nonmalignant→BAG3+TAMs	(CD74+CXCR4)	MIF - (CD74+CXCR4)
MARCO+TAMs	BAG3+TAMs	MIF	CD74_CXCR4	3.07815e-07	0	MIF_CD74_CXCR4	MIF - (CD74+CXCR4)	MIF	Secreted Signaling	PMID: 29637711; PMID: 24760155	MARCO+TAMs→BAG3+TAMs	(CD74+CXCR4)	MIF - (CD74+CXCR4)
Treg	BAG3+TAMs	MIF	CD74_CXCR4	2.30861e-07	0	MIF_CD74_CXCR4	MIF - (CD74+CXCR4)	MIF	Secreted Signaling	PMID: 29637711; PMID: 24760155	Treg→BAG3+TAMs	(CD74+CXCR4)	MIF - (CD74+CXCR4)
UBE2C+TAMs	BAG3+TAMs	MIF	CD74_CXCR4	4.61723e-07	0	MIF_CD74_CXCR4	MIF - (CD74+CXCR4)	MIF	Secreted Signaling	PMID: 29637711; PMID: 24760155	UBE2C+TAMs→BAG3+TAMs	(CD74+CXCR4)	MIF - (CD74+CXCR4)
B_cells	BAG3+TAMs	MIF	CD74_CD44	1.94679e-07	0	MIF_CD74_CD44	MIF - (CD74+CD44)	MIF	Secreted Signaling	PMID: 29637711; PMID: 26175090	B_cells→BAG3+TAMs	(CD74+CD44)	MIF - (CD74+CD44)
CD1E+cDC2	BAG3+TAMs	MIF	CD74_CD44	1.94679e-07	0	MIF_CD74_CD44	MIF - (CD74+CD44)	MIF	Secreted Signaling	PMID: 29637711; PMID: 26175090	CD1E+cDC2→BAG3+TAMs	(CD74+CD44)	MIF - (CD74+CD44)
CD4+T	BAG3+TAMs	MIF	CD74_CD44	4.86699e-08	0	MIF_CD74_CD44	MIF - (CD74+CD44)	MIF	Secreted Signaling	PMID: 29637711; PMID: 26175090	CD4+T→BAG3+TAMs	(CD74+CD44)	MIF - (CD74+CD44)
CLEC9A+cDC1	BAG3+TAMs	MIF	CD74_CD44	2.43349e-07	0	MIF_CD74_CD44	MIF - (CD74+CD44)	MIF	Secreted Signaling	PMID: 29637711; PMID: 26175090	CLEC9A+cDC1→BAG3+TAMs	(CD74+CD44)	MIF - (CD74+CD44)
Hep_Nonmalignant	BAG3+TAMs	MIF	CD74_CD44	5.35368e-07	0	MIF_CD74_CD44	MIF - (CD74+CD44)	MIF	Secreted Signaling	PMID: 29637711; PMID: 26175090	Hep_Nonmalignant→BAG3+TAMs	(CD74+CD44)	MIF - (CD74+CD44)
LILRA4+pDC	BAG3+TAMs	MIF	CD74_CD44	4.86699e-08	0	MIF_CD74_CD44	MIF - (CD74+CD44)	MIF	Secreted Signaling	PMID: 29637711; PMID: 26175090	LILRA4+pDC→BAG3+TAMs	(CD74+CD44)	MIF - (CD74+CD44)
MARCO+TAMs	BAG3+TAMs	MIF	CD74_CD44	1.94679e-07	0	MIF_CD74_CD44	MIF - (CD74+CD44)	MIF	Secreted Signaling	PMID: 29637711; PMID: 26175090	MARCO+TAMs→BAG3+TAMs	(CD74+CD44)	MIF - (CD74+CD44)
Mast_cell	BAG3+TAMs	MIF	CD74_CD44	4.86699e-08	0.04	MIF_CD74_CD44	MIF - (CD74+CD44)	MIF	Secreted Signaling	PMID: 29637711; PMID: 26175090	Mast_cell→BAG3+TAMs	(CD74+CD44)	MIF - (CD74+CD44)
MT+RTM-TAMs	BAG3+TAMs	MIF	CD74_CD44	4.86699e-08	0	MIF_CD74_CD44	MIF - (CD74+CD44)	MIF	Secreted Signaling	PMID: 29637711; PMID: 26175090	MT+RTM-TAMs→BAG3+TAMs	(CD74+CD44)	MIF - (CD74+CD44)
Treg	BAG3+TAMs	MIF	CD74_CD44	1.4601e-07	0	MIF_CD74_CD44	MIF - (CD74+CD44)	MIF	Secreted Signaling	PMID: 29637711; PMID: 26175090	Treg→BAG3+TAMs	(CD74+CD44)	MIF - (CD74+CD44)
UBE2C+TAMs	BAG3+TAMs	MIF	CD74_CD44	2.92019e-07	0	MIF_CD74_CD44	MIF - (CD74+CD44)	MIF	Secreted Signaling	PMID: 29637711; PMID: 26175090	UBE2C+TAMs→BAG3+TAMs	(CD74+CD44)	MIF - (CD74+CD44)
VCAN+Mono	BAG3+TAMs	MIF	CD74_CD44	4.86699e-08	0	MIF_CD74_CD44	MIF - (CD74+CD44)	MIF	Secreted Signaling	PMID: 29637711; PMID: 26175090	VCAN+Mono→BAG3+TAMs	(CD74+CD44)	MIF - (CD74+CD44)
MARCO+TAMs	BAG3+TAMs	IL10	IL10RA_IL10RB	2.67649e-09	0	IL10_IL10RA_IL10RB	IL10 - (IL10RA+IL10RB)	IL10	Secreted Signaling	KEGG: hsa04060	MARCO+TAMs→BAG3+TAMs	(IL10RA+IL10RB)	IL10 - (IL10RA+IL10RB)
Mast_cell	BAG3+TAMs	CSF1	CSF1R	6.18108e-09	0	CSF1_CSF1R	CSF1 - CSF1R	CSF	Secreted Signaling	KEGG: hsa04060	Mast_cell→BAG3+TAMs	CSF1R	CSF1 - CSF1R
B_cells	BAG3+TAMs	IL16	CD4	6.18108e-09	0	IL16_CD4	IL16 - CD4	IL16	Secreted Signaling	KEGG: hsa04060	B_cells→BAG3+TAMs	CD4	IL16 - CD4
CLEC9A+cDC1	BAG3+TAMs	IL16	CD4	6.18108e-09	0	IL16_CD4	IL16 - CD4	IL16	Secreted Signaling	KEGG: hsa04060	CLEC9A+cDC1→BAG3+TAMs	CD4	IL16 - CD4
LILRA4+pDC	BAG3+TAMs	IL16	CD4	6.18108e-09	0	IL16_CD4	IL16 - CD4	IL16	Secreted Signaling	KEGG: hsa04060	LILRA4+pDC→BAG3+TAMs	CD4	IL16 - CD4
UBE2C+TAMs	BAG3+TAMs	IL16	CD4	6.18108e-09	0	IL16_CD4	IL16 - CD4	IL16	Secreted Signaling	KEGG: hsa04060	UBE2C+TAMs→BAG3+TAMs	CD4	IL16 - CD4
CD1E+cDC2	BAG3+TAMs	TNF	TNFRSF1A	1.54527e-09	0	TNF_TNFRSF1A	TNF - TNFRSF1A	TNF	Secreted Signaling	KEGG: hsa04060	CD1E+cDC2→BAG3+TAMs	TNFRSF1A	TNF - TNFRSF1A
MARCO+TAMs	BAG3+TAMs	TNF	TNFRSF1A	7.72635e-09	0	TNF_TNFRSF1A	TNF - TNFRSF1A	TNF	Secreted Signaling	KEGG: hsa04060	MARCO+TAMs→BAG3+TAMs	TNFRSF1A	TNF - TNFRSF1A
CD1E+cDC2	BAG3+TAMs	TNF	TNFRSF1B	6.18108e-09	0	TNF_TNFRSF1B	TNF - TNFRSF1B	TNF	Secreted Signaling	KEGG: hsa04060	CD1E+cDC2→BAG3+TAMs	TNFRSF1B	TNF - TNFRSF1B
MARCO+TAMs	BAG3+TAMs	TNF	TNFRSF1B	3.09054e-08	0	TNF_TNFRSF1B	TNF - TNFRSF1B	TNF	Secreted Signaling	KEGG: hsa04060	MARCO+TAMs→BAG3+TAMs	TNFRSF1B	TNF - TNFRSF1B
Hep_Nonmalignant	BAG3+TAMs	SPP1	CD44	3.70865e-08	0	SPP1_CD44	SPP1 - CD44	SPP1	Secreted Signaling	PMID: 21907263	Hep_Nonmalignant→BAG3+TAMs	CD44	SPP1 - CD44
MT+RTM-TAMs	BAG3+TAMs	SPP1	CD44	7.97358e-07	0	SPP1_CD44	SPP1 - CD44	SPP1	Secreted Signaling	PMID: 21907263	MT+RTM-TAMs→BAG3+TAMs	CD44	SPP1 - CD44
UBE2C+TAMs	BAG3+TAMs	SPP1	CD44	7.07733e-07	0	SPP1_CD44	SPP1 - CD44	SPP1	Secreted Signaling	PMID: 21907263	UBE2C+TAMs→BAG3+TAMs	CD44	SPP1 - CD44
Hep_Nonmalignant	BAG3+TAMs	ANGPTL4	SDC3	1.54527e-09	0	ANGPTL4_SDC3	ANGPTL4 - SDC3	ANGPTL	Secreted Signaling	PMID: 29017031	Hep_Nonmalignant→BAG3+TAMs	SDC3	ANGPTL4 - SDC3
Hep_Nonmalignant	BAG3+TAMs	MDK	LRP1	6.3356e-08	0	MDK_LRP1	MDK - LRP1	MK	Secreted Signaling	PMID: 28356350	Hep_Nonmalignant→BAG3+TAMs	LRP1	MDK - LRP1
UBE2C+TAMs	BAG3+TAMs	MDK	LRP1	1.54527e-09	0	MDK_LRP1	MDK - LRP1	MK	Secreted Signaling	PMID: 28356350	UBE2C+TAMs→BAG3+TAMs	LRP1	MDK - LRP1
Hep_Nonmalignant	BAG3+TAMs	MDK	NCL	6.3356e-08	0	MDK_NCL	MDK - NCL	MK	Secreted Signaling	PMID: 28356350	Hep_Nonmalignant→BAG3+TAMs	NCL	MDK - NCL
Hep_Nonmalignant	BAG3+TAMs	PTN	SDC3	1.54527e-09	0	PTN_SDC3	PTN - SDC3	PTN	Secreted Signaling	PMID: 28356350; PMID: 25620911	Hep_Nonmalignant→BAG3+TAMs	SDC3	PTN - SDC3
Hep_Nonmalignant	BAG3+TAMs	PTN	NCL	1.54527e-09	0	PTN_NCL	PTN - NCL	PTN	Secreted Signaling	PMID: 28356350; PMID: 25620911	Hep_Nonmalignant→BAG3+TAMs	NCL	PTN - NCL
Hep_Nonmalignant	BAG3+TAMs	C3	C3AR1	2.3179e-08	0	C3_C3AR1	C3 - C3AR1	COMPLEMENT	Secreted Signaling	KEGG: hsa04080	Hep_Nonmalignant→BAG3+TAMs	C3AR1	C3 - C3AR1
UBE2C+TAMs	BAG3+TAMs	C3	C3AR1	1.54527e-09	0	C3_C3AR1	C3 - C3AR1	COMPLEMENT	Secreted Signaling	KEGG: hsa04080	UBE2C+TAMs→BAG3+TAMs	C3AR1	C3 - C3AR1
Hep_Nonmalignant	BAG3+TAMs	C3	ITGAX_ITGB2	1.13554e-07	0	C3_ITGAX_ITGB2	C3 - (ITGAX+ITGB2)	COMPLEMENT	Secreted Signaling	PMID: 16234578	Hep_Nonmalignant→BAG3+TAMs	(ITGAX+ITGB2)	C3 - (ITGAX+ITGB2)
UBE2C+TAMs	BAG3+TAMs	C3	ITGAX_ITGB2	7.57024e-09	0	C3_ITGAX_ITGB2	C3 - (ITGAX+ITGB2)	COMPLEMENT	Secreted Signaling	PMID: 16234578	UBE2C+TAMs→BAG3+TAMs	(ITGAX+ITGB2)	C3 - (ITGAX+ITGB2)
Hep_Nonmalignant	BAG3+TAMs	C5	C5AR1	7.41729e-08	0	HC_C5AR1	HC - C5AR1	COMPLEMENT	Secreted Signaling	KEGG: hsa04080	Hep_Nonmalignant→BAG3+TAMs	C5AR1	C5 - C5AR1
CD1E+cDC2	BAG3+TAMs	LGALS9	PTPRC	1.85432e-08	0	LGALS9_CD45	LGALS9 - CD45	GALECTIN	Secreted Signaling	PMID: 30120235	CD1E+cDC2→BAG3+TAMs	PTPRC	LGALS9 - PTPRC
CLEC9A+cDC1	BAG3+TAMs	LGALS9	PTPRC	1.85432e-08	0	LGALS9_CD45	LGALS9 - CD45	GALECTIN	Secreted Signaling	PMID: 30120235	CLEC9A+cDC1→BAG3+TAMs	PTPRC	LGALS9 - PTPRC
MARCO+TAMs	BAG3+TAMs	LGALS9	PTPRC	1.85432e-08	0	LGALS9_CD45	LGALS9 - CD45	GALECTIN	Secreted Signaling	PMID: 30120235	MARCO+TAMs→BAG3+TAMs	PTPRC	LGALS9 - PTPRC
MT+RTM-TAMs	BAG3+TAMs	LGALS9	PTPRC	4.63581e-09	0	LGALS9_CD45	LGALS9 - CD45	GALECTIN	Secreted Signaling	PMID: 30120235	MT+RTM-TAMs→BAG3+TAMs	PTPRC	LGALS9 - PTPRC
UBE2C+TAMs	BAG3+TAMs	LGALS9	PTPRC	2.08611e-08	0	LGALS9_CD45	LGALS9 - CD45	GALECTIN	Secreted Signaling	PMID: 30120235	UBE2C+TAMs→BAG3+TAMs	PTPRC	LGALS9 - PTPRC
VCAN+Mono	BAG3+TAMs	LGALS9	PTPRC	1.39074e-08	0	LGALS9_CD45	LGALS9 - CD45	GALECTIN	Secreted Signaling	PMID: 30120235	VCAN+Mono→BAG3+TAMs	PTPRC	LGALS9 - PTPRC
Hep_Nonmalignant	BAG3+TAMs	PROS1	AXL	1.54527e-09	0	PROS1_AXL	PROS1 - AXL	PROS	Secreted Signaling	PMID: 29531161	Hep_Nonmalignant→BAG3+TAMs	AXL	PROS1 - AXL
CLEC9A+cDC1	BAG3+TAMs	BTLA	TNFRSF14	1.54527e-09	0	BTLA_TNFRSF14	BTLA - TNFRSF14	BTLA	Secreted Signaling	PMID: 21941365	CLEC9A+cDC1→BAG3+TAMs	TNFRSF14	BTLA - TNFRSF14
CD1E+cDC2	BAG3+TAMs	LGALS9	HAVCR2	6.18108e-09	0	LGALS9_HAVCR2	LGALS9 - HAVCR2	GALECTIN	Secreted Signaling	PMID: 27192565	CD1E+cDC2→BAG3+TAMs	HAVCR2	LGALS9 - HAVCR2
CLEC9A+cDC1	BAG3+TAMs	LGALS9	HAVCR2	6.18108e-09	0	LGALS9_HAVCR2	LGALS9 - HAVCR2	GALECTIN	Secreted Signaling	PMID: 27192565	CLEC9A+cDC1→BAG3+TAMs	HAVCR2	LGALS9 - HAVCR2
LILRA4+pDC	BAG3+TAMs	LGALS9	HAVCR2	7.72635e-10	0	LGALS9_HAVCR2	LGALS9 - HAVCR2	GALECTIN	Secreted Signaling	PMID: 27192565	LILRA4+pDC→BAG3+TAMs	HAVCR2	LGALS9 - HAVCR2
MARCO+TAMs	BAG3+TAMs	LGALS9	HAVCR2	6.18108e-09	0	LGALS9_HAVCR2	LGALS9 - HAVCR2	GALECTIN	Secreted Signaling	PMID: 27192565	MARCO+TAMs→BAG3+TAMs	HAVCR2	LGALS9 - HAVCR2
MT+RTM-TAMs	BAG3+TAMs	LGALS9	HAVCR2	1.54527e-09	0	LGALS9_HAVCR2	LGALS9 - HAVCR2	GALECTIN	Secreted Signaling	PMID: 27192565	MT+RTM-TAMs→BAG3+TAMs	HAVCR2	LGALS9 - HAVCR2
UBE2C+TAMs	BAG3+TAMs	LGALS9	HAVCR2	6.95371e-09	0	LGALS9_HAVCR2	LGALS9 - HAVCR2	GALECTIN	Secreted Signaling	PMID: 27192565	UBE2C+TAMs→BAG3+TAMs	HAVCR2	LGALS9 - HAVCR2
VCAN+Mono	BAG3+TAMs	LGALS9	HAVCR2	4.63581e-09	0	LGALS9_HAVCR2	LGALS9 - HAVCR2	GALECTIN	Secreted Signaling	PMID: 27192565	VCAN+Mono→BAG3+TAMs	HAVCR2	LGALS9 - HAVCR2
CD1E+cDC2	BAG3+TAMs	LGALS9	CD44	2.47243e-08	0	LGALS9_CD44	LGALS9 - CD44	GALECTIN	Secreted Signaling	PMID: 25065622	CD1E+cDC2→BAG3+TAMs	CD44	LGALS9 - CD44
CLEC9A+cDC1	BAG3+TAMs	LGALS9	CD44	2.47243e-08	0	LGALS9_CD44	LGALS9 - CD44	GALECTIN	Secreted Signaling	PMID: 25065622	CLEC9A+cDC1→BAG3+TAMs	CD44	LGALS9 - CD44
LILRA4+pDC	BAG3+TAMs	LGALS9	CD44	3.09054e-09	0	LGALS9_CD44	LGALS9 - CD44	GALECTIN	Secreted Signaling	PMID: 25065622	LILRA4+pDC→BAG3+TAMs	CD44	LGALS9 - CD44
MARCO+TAMs	BAG3+TAMs	LGALS9	CD44	2.47243e-08	0	LGALS9_CD44	LGALS9 - CD44	GALECTIN	Secreted Signaling	PMID: 25065622	MARCO+TAMs→BAG3+TAMs	CD44	LGALS9 - CD44
MT+RTM-TAMs	BAG3+TAMs	LGALS9	CD44	6.18108e-09	0	LGALS9_CD44	LGALS9 - CD44	GALECTIN	Secreted Signaling	PMID: 25065622	MT+RTM-TAMs→BAG3+TAMs	CD44	LGALS9 - CD44
UBE2C+TAMs	BAG3+TAMs	LGALS9	CD44	2.78149e-08	0	LGALS9_CD44	LGALS9 - CD44	GALECTIN	Secreted Signaling	PMID: 25065622	UBE2C+TAMs→BAG3+TAMs	CD44	LGALS9 - CD44
VCAN+Mono	BAG3+TAMs	LGALS9	CD44	1.85432e-08	0	LGALS9_CD44	LGALS9 - CD44	GALECTIN	Secreted Signaling	PMID: 25065622	VCAN+Mono→BAG3+TAMs	CD44	LGALS9 - CD44
CD1E+cDC2	BAG3+TAMs	ANXA1	FPR3	2.16338e-08	0	ANXA1_FPR3	ANXA1 - FPR3	ANNEXIN	Secreted Signaling	PMID: 33082511	CD1E+cDC2→BAG3+TAMs	FPR3	ANXA1 - FPR3
CD4+T	BAG3+TAMs	ANXA1	FPR3	2.16338e-08	0	ANXA1_FPR3	ANXA1 - FPR3	ANNEXIN	Secreted Signaling	PMID: 33082511	CD4+T→BAG3+TAMs	FPR3	ANXA1 - FPR3
CLEC9A+cDC1	BAG3+TAMs	ANXA1	FPR3	6.18108e-09	0	ANXA1_FPR3	ANXA1 - FPR3	ANNEXIN	Secreted Signaling	PMID: 33082511	CLEC9A+cDC1→BAG3+TAMs	FPR3	ANXA1 - FPR3
Hep_Nonmalignant	BAG3+TAMs	ANXA1	FPR3	3.09054e-09	0	ANXA1_FPR3	ANXA1 - FPR3	ANNEXIN	Secreted Signaling	PMID: 33082511	Hep_Nonmalignant→BAG3+TAMs	FPR3	ANXA1 - FPR3
LILRA4+pDC	BAG3+TAMs	ANXA1	FPR3	7.72635e-10	0	ANXA1_FPR3	ANXA1 - FPR3	ANNEXIN	Secreted Signaling	PMID: 33082511	LILRA4+pDC→BAG3+TAMs	FPR3	ANXA1 - FPR3
MARCO+TAMs	BAG3+TAMs	ANXA1	FPR3	1.23622e-08	0	ANXA1_FPR3	ANXA1 - FPR3	ANNEXIN	Secreted Signaling	PMID: 33082511	MARCO+TAMs→BAG3+TAMs	FPR3	ANXA1 - FPR3
Mast_cell	BAG3+TAMs	ANXA1	FPR3	6.52876e-08	0	ANXA1_FPR3	ANXA1 - FPR3	ANNEXIN	Secreted Signaling	PMID: 33082511	Mast_cell→BAG3+TAMs	FPR3	ANXA1 - FPR3
MT+RTM-TAMs	BAG3+TAMs	ANXA1	FPR3	1.54527e-08	0	ANXA1_FPR3	ANXA1 - FPR3	ANNEXIN	Secreted Signaling	PMID: 33082511	MT+RTM-TAMs→BAG3+TAMs	FPR3	ANXA1 - FPR3
Treg	BAG3+TAMs	ANXA1	FPR3	1.54527e-09	0	ANXA1_FPR3	ANXA1 - FPR3	ANNEXIN	Secreted Signaling	PMID: 33082511	Treg→BAG3+TAMs	FPR3	ANXA1 - FPR3
UBE2C+TAMs	BAG3+TAMs	ANXA1	FPR3	2.62696e-08	0	ANXA1_FPR3	ANXA1 - FPR3	ANNEXIN	Secreted Signaling	PMID: 33082511	UBE2C+TAMs→BAG3+TAMs	FPR3	ANXA1 - FPR3
VCAN+Mono	BAG3+TAMs	ANXA1	FPR3	1.54527e-08	0	ANXA1_FPR3	ANXA1 - FPR3	ANNEXIN	Secreted Signaling	PMID: 33082511	VCAN+Mono→BAG3+TAMs	FPR3	ANXA1 - FPR3
CD1E+cDC2	BAG3+TAMs	LGALS9	P4HB	1.85432e-08	0	LGALS9_P4HB	LGALS9 - P4HB	GALECTIN	Secreted Signaling	PMID:21670307;uniprot	CD1E+cDC2→BAG3+TAMs	P4HB	LGALS9 - P4HB
CLEC9A+cDC1	BAG3+TAMs	LGALS9	P4HB	1.85432e-08	0	LGALS9_P4HB	LGALS9 - P4HB	GALECTIN	Secreted Signaling	PMID:21670307;uniprot	CLEC9A+cDC1→BAG3+TAMs	P4HB	LGALS9 - P4HB
MARCO+TAMs	BAG3+TAMs	LGALS9	P4HB	1.85432e-08	0	LGALS9_P4HB	LGALS9 - P4HB	GALECTIN	Secreted Signaling	PMID:21670307;uniprot	MARCO+TAMs→BAG3+TAMs	P4HB	LGALS9 - P4HB
MT+RTM-TAMs	BAG3+TAMs	LGALS9	P4HB	4.63581e-09	0	LGALS9_P4HB	LGALS9 - P4HB	GALECTIN	Secreted Signaling	PMID:21670307;uniprot	MT+RTM-TAMs→BAG3+TAMs	P4HB	LGALS9 - P4HB
UBE2C+TAMs	BAG3+TAMs	LGALS9	P4HB	2.08611e-08	0	LGALS9_P4HB	LGALS9 - P4HB	GALECTIN	Secreted Signaling	PMID:21670307;uniprot	UBE2C+TAMs→BAG3+TAMs	P4HB	LGALS9 - P4HB
VCAN+Mono	BAG3+TAMs	LGALS9	P4HB	1.39074e-08	0	LGALS9_P4HB	LGALS9 - P4HB	GALECTIN	Secreted Signaling	PMID:21670307;uniprot	VCAN+Mono→BAG3+TAMs	P4HB	LGALS9 - P4HB
CLEC9A+cDC1	BAG3+TAMs	PPIA	BSG	1.52982e-07	0	PPIA_BSG	PPIA - BSG	CypA	Secreted Signaling	PMID: 36012604	CLEC9A+cDC1→BAG3+TAMs	BSG	PPIA - BSG
Hep_Nonmalignant	BAG3+TAMs	PPIA	BSG	2.67718e-07	0	PPIA_BSG	PPIA - BSG	CypA	Secreted Signaling	PMID: 36012604	Hep_Nonmalignant→BAG3+TAMs	BSG	PPIA - BSG
UBE2C+TAMs	BAG3+TAMs	PPIA	BSG	2.64241e-07	0	PPIA_BSG	PPIA - BSG	CypA	Secreted Signaling	PMID: 36012604	UBE2C+TAMs→BAG3+TAMs	BSG	PPIA - BSG
Hep_Nonmalignant	BAG3+TAMs	PROS1	MERTK	1.54527e-09	0	PROS1_MERTK	PROS1 - MERTK	PROS	Secreted Signaling	PMID: 34631419	Hep_Nonmalignant→BAG3+TAMs	MERTK	PROS1 - MERTK
UBE2C+TAMs	BAG3+TAMs	PLAU	PLAUR	1.85432e-08	0	PLAU_PLAUR	PLAU - PLAUR	PLAU	Secreted Signaling	uniprot	UBE2C+TAMs→BAG3+TAMs	PLAUR	PLAU - PLAUR
Hep_Nonmalignant	BAG3+TAMs	FN1	CD44	1.23622e-07	0	FN1_CD44	FN1 - CD44	FN1	ECM-Receptor	KEGG: hsa04512	Hep_Nonmalignant→BAG3+TAMs	CD44	FN1 - CD44
VCAN+Mono	BAG3+TAMs	THBS1	CD36	6.18108e-09	0	THBS1_CD36	THBS1 - CD36	THBS	ECM-Receptor	KEGG: hsa04512	VCAN+Mono→BAG3+TAMs	CD36	THBS1 - CD36
VCAN+Mono	BAG3+TAMs	THBS1	CD47	6.18108e-09	0	THBS1_CD47	THBS1 - CD47	THBS	ECM-Receptor	KEGG: hsa04512	VCAN+Mono→BAG3+TAMs	CD47	THBS1 - CD47
B_cells	BAG3+TAMs	VTN	PLAUR	3.70865e-08	0	VTN_PLAUR	VTN - PLAUR	VTN	ECM-Receptor	PMID: 29222114	B_cells→BAG3+TAMs	PLAUR	VTN - PLAUR
CD1E+cDC2	BAG3+TAMs	VTN	PLAUR	1.85432e-08	0	VTN_PLAUR	VTN - PLAUR	VTN	ECM-Receptor	PMID: 29222114	CD1E+cDC2→BAG3+TAMs	PLAUR	VTN - PLAUR
CLEC9A+cDC1	BAG3+TAMs	VTN	PLAUR	1.85432e-08	0	VTN_PLAUR	VTN - PLAUR	VTN	ECM-Receptor	PMID: 29222114	CLEC9A+cDC1→BAG3+TAMs	PLAUR	VTN - PLAUR
Hep_Nonmalignant	BAG3+TAMs	VTN	PLAUR	3.1338e-06	0	VTN_PLAUR	VTN - PLAUR	VTN	ECM-Receptor	PMID: 29222114	Hep_Nonmalignant→BAG3+TAMs	PLAUR	VTN - PLAUR
MT+RTM-TAMs	BAG3+TAMs	VTN	PLAUR	1.85432e-08	0	VTN_PLAUR	VTN - PLAUR	VTN	ECM-Receptor	PMID: 29222114	MT+RTM-TAMs→BAG3+TAMs	PLAUR	VTN - PLAUR
Treg	BAG3+TAMs	VTN	PLAUR	1.85432e-08	0.03	VTN_PLAUR	VTN - PLAUR	VTN	ECM-Receptor	PMID: 29222114	Treg→BAG3+TAMs	PLAUR	VTN - PLAUR
UBE2C+TAMs	BAG3+TAMs	VTN	PLAUR	5.56297e-08	0	VTN_PLAUR	VTN - PLAUR	VTN	ECM-Receptor	PMID: 29222114	UBE2C+TAMs→BAG3+TAMs	PLAUR	VTN - PLAUR
Hep_Nonmalignant	BAG3+TAMs	Desmosterol-DHCR7	NR1H2	7.72635e-09	0	Desmosterol-Desmosterol-DHCR7_NR1H2	Desmosterol-DHCR7 - NR1H2	Desmosterol	Non-protein Signaling	HMRbase;uniprot	Hep_Nonmalignant→BAG3+TAMs	NR1H2	Desmosterol-DHCR7 - NR1H2
CD1E+cDC2	BAG3+TAMs	APP	CD74	3.83227e-07	0	APP_CD74	APP - CD74	APP	Cell-Cell Contact	PMID: 19849849	CD1E+cDC2→BAG3+TAMs	CD74	APP - CD74
Hep_Nonmalignant	BAG3+TAMs	APP	CD74	1.53291e-06	0	APP_CD74	APP - CD74	APP	Cell-Cell Contact	PMID: 19849849	Hep_Nonmalignant→BAG3+TAMs	CD74	APP - CD74
LILRA4+pDC	BAG3+TAMs	APP	CD74	1.53291e-06	0	APP_CD74	APP - CD74	APP	Cell-Cell Contact	PMID: 19849849	LILRA4+pDC→BAG3+TAMs	CD74	APP - CD74
UBE2C+TAMs	BAG3+TAMs	APP	CD74	3.83227e-07	0	APP_CD74	APP - CD74	APP	Cell-Cell Contact	PMID: 19849849	UBE2C+TAMs→BAG3+TAMs	CD74	APP - CD74
B_cells	BAG3+TAMs	PTPRC	MRC1	7.72635e-09	0	PTPRC_MRC1	PTPRC - MRC1	CD45	Cell-Cell Contact	PMID: 27601670; PMID: 10575006	B_cells→BAG3+TAMs	MRC1	PTPRC - MRC1
CD1E+cDC2	BAG3+TAMs	PTPRC	MRC1	6.95371e-08	0	PTPRC_MRC1	PTPRC - MRC1	CD45	Cell-Cell Contact	PMID: 27601670; PMID: 10575006	CD1E+cDC2→BAG3+TAMs	MRC1	PTPRC - MRC1
CD4+T	BAG3+TAMs	PTPRC	MRC1	6.18108e-08	0	PTPRC_MRC1	PTPRC - MRC1	CD45	Cell-Cell Contact	PMID: 27601670; PMID: 10575006	CD4+T→BAG3+TAMs	MRC1	PTPRC - MRC1
CLEC9A+cDC1	BAG3+TAMs	PTPRC	MRC1	9.27162e-08	0	PTPRC_MRC1	PTPRC - MRC1	CD45	Cell-Cell Contact	PMID: 27601670; PMID: 10575006	CLEC9A+cDC1→BAG3+TAMs	MRC1	PTPRC - MRC1
LILRA4+pDC	BAG3+TAMs	PTPRC	MRC1	1.54527e-08	0	PTPRC_MRC1	PTPRC - MRC1	CD45	Cell-Cell Contact	PMID: 27601670; PMID: 10575006	LILRA4+pDC→BAG3+TAMs	MRC1	PTPRC - MRC1
MARCO+TAMs	BAG3+TAMs	PTPRC	MRC1	6.18108e-08	0	PTPRC_MRC1	PTPRC - MRC1	CD45	Cell-Cell Contact	PMID: 27601670; PMID: 10575006	MARCO+TAMs→BAG3+TAMs	MRC1	PTPRC - MRC1
Mast_cell	BAG3+TAMs	PTPRC	MRC1	2.3179e-08	0	PTPRC_MRC1	PTPRC - MRC1	CD45	Cell-Cell Contact	PMID: 27601670; PMID: 10575006	Mast_cell→BAG3+TAMs	MRC1	PTPRC - MRC1
MT+RTM-TAMs	BAG3+TAMs	PTPRC	MRC1	3.09054e-08	0	PTPRC_MRC1	PTPRC - MRC1	CD45	Cell-Cell Contact	PMID: 27601670; PMID: 10575006	MT+RTM-TAMs→BAG3+TAMs	MRC1	PTPRC - MRC1
Treg	BAG3+TAMs	PTPRC	MRC1	1.00443e-07	0	PTPRC_MRC1	PTPRC - MRC1	CD45	Cell-Cell Contact	PMID: 27601670; PMID: 10575006	Treg→BAG3+TAMs	MRC1	PTPRC - MRC1
UBE2C+TAMs	BAG3+TAMs	PTPRC	MRC1	5.40844e-08	0	PTPRC_MRC1	PTPRC - MRC1	CD45	Cell-Cell Contact	PMID: 27601670; PMID: 10575006	UBE2C+TAMs→BAG3+TAMs	MRC1	PTPRC - MRC1
VCAN+Mono	BAG3+TAMs	PTPRC	MRC1	6.18108e-08	0	PTPRC_MRC1	PTPRC - MRC1	CD45	Cell-Cell Contact	PMID: 27601670; PMID: 10575006	VCAN+Mono→BAG3+TAMs	MRC1	PTPRC - MRC1
B_cells	BAG3+TAMs	CD99	PILRA	1.54527e-09	0	CD99_PILRA	CD99 - PILRA	CD99	Cell-Cell Contact	PMID: 18234675	B_cells→BAG3+TAMs	PILRA	CD99 - PILRA
CD1E+cDC2	BAG3+TAMs	CD99	PILRA	1.54527e-09	0	CD99_PILRA	CD99 - PILRA	CD99	Cell-Cell Contact	PMID: 18234675	CD1E+cDC2→BAG3+TAMs	PILRA	CD99 - PILRA
CD4+T	BAG3+TAMs	CD99	PILRA	6.18108e-09	0	CD99_PILRA	CD99 - PILRA	CD99	Cell-Cell Contact	PMID: 18234675	CD4+T→BAG3+TAMs	PILRA	CD99 - PILRA
CLEC9A+cDC1	BAG3+TAMs	CD99	PILRA	1.54527e-09	0	CD99_PILRA	CD99 - PILRA	CD99	Cell-Cell Contact	PMID: 18234675	CLEC9A+cDC1→BAG3+TAMs	PILRA	CD99 - PILRA
Hep_Nonmalignant	BAG3+TAMs	CD99	PILRA	9.27162e-09	0	CD99_PILRA	CD99 - PILRA	CD99	Cell-Cell Contact	PMID: 18234675	Hep_Nonmalignant→BAG3+TAMs	PILRA	CD99 - PILRA
LILRA4+pDC	BAG3+TAMs	CD99	PILRA	6.95371e-09	0	CD99_PILRA	CD99 - PILRA	CD99	Cell-Cell Contact	PMID: 18234675	LILRA4+pDC→BAG3+TAMs	PILRA	CD99 - PILRA
Mast_cell	BAG3+TAMs	CD99	PILRA	6.18108e-09	0	CD99_PILRA	CD99 - PILRA	CD99	Cell-Cell Contact	PMID: 18234675	Mast_cell→BAG3+TAMs	PILRA	CD99 - PILRA
MT+RTM-TAMs	BAG3+TAMs	CD99	PILRA	1.54527e-09	0	CD99_PILRA	CD99 - PILRA	CD99	Cell-Cell Contact	PMID: 18234675	MT+RTM-TAMs→BAG3+TAMs	PILRA	CD99 - PILRA
Treg	BAG3+TAMs	CD99	PILRA	1.54527e-09	0	CD99_PILRA	CD99 - PILRA	CD99	Cell-Cell Contact	PMID: 18234675	Treg→BAG3+TAMs	PILRA	CD99 - PILRA
UBE2C+TAMs	BAG3+TAMs	CD99	PILRA	7.72635e-09	0	CD99_PILRA	CD99 - PILRA	CD99	Cell-Cell Contact	PMID: 18234675	UBE2C+TAMs→BAG3+TAMs	PILRA	CD99 - PILRA
VCAN+Mono	BAG3+TAMs	CD99	PILRA	1.54527e-09	0	CD99_PILRA	CD99 - PILRA	CD99	Cell-Cell Contact	PMID: 18234675	VCAN+Mono→BAG3+TAMs	PILRA	CD99 - PILRA
CD4+T	BAG3+TAMs	CD99	CD99	3.70865e-08	0	CD99_CD99	CD99 - CD99	CD99	Cell-Cell Contact	KEGG: hsa04514	CD4+T→BAG3+TAMs	CD99	CD99 - CD99
Hep_Nonmalignant	BAG3+TAMs	CD99	CD99	5.56297e-08	0	CD99_CD99	CD99 - CD99	CD99	Cell-Cell Contact	KEGG: hsa04514	Hep_Nonmalignant→BAG3+TAMs	CD99	CD99 - CD99
LILRA4+pDC	BAG3+TAMs	CD99	CD99	4.17223e-08	0	CD99_CD99	CD99 - CD99	CD99	Cell-Cell Contact	KEGG: hsa04514	LILRA4+pDC→BAG3+TAMs	CD99	CD99 - CD99
Mast_cell	BAG3+TAMs	CD99	CD99	3.70865e-08	0.02	CD99_CD99	CD99 - CD99	CD99	Cell-Cell Contact	KEGG: hsa04514	Mast_cell→BAG3+TAMs	CD99	CD99 - CD99
UBE2C+TAMs	BAG3+TAMs	CD99	CD99	4.63581e-08	0	CD99_CD99	CD99 - CD99	CD99	Cell-Cell Contact	KEGG: hsa04514	UBE2C+TAMs→BAG3+TAMs	CD99	CD99 - CD99
CD1E+cDC2	BAG3+TAMs	ICAM1	ITGAX_ITGB2	1.51405e-08	0	ICAM1_ITGAX_ITGB2	ICAM1 - (ITGAX+ITGB2)	ICAM	Cell-Cell Contact	PMID: 16252253	CD1E+cDC2→BAG3+TAMs	(ITGAX+ITGB2)	ICAM1 - (ITGAX+ITGB2)
CLEC9A+cDC1	BAG3+TAMs	ICAM1	ITGAX_ITGB2	7.57024e-09	0	ICAM1_ITGAX_ITGB2	ICAM1 - (ITGAX+ITGB2)	ICAM	Cell-Cell Contact	PMID: 16252253	CLEC9A+cDC1→BAG3+TAMs	(ITGAX+ITGB2)	ICAM1 - (ITGAX+ITGB2)
LILRA4+pDC	BAG3+TAMs	ICAM1	ITGAX_ITGB2	7.57024e-09	0	ICAM1_ITGAX_ITGB2	ICAM1 - (ITGAX+ITGB2)	ICAM	Cell-Cell Contact	PMID: 16252253	LILRA4+pDC→BAG3+TAMs	(ITGAX+ITGB2)	ICAM1 - (ITGAX+ITGB2)
MARCO+TAMs	BAG3+TAMs	ICAM1	ITGAX_ITGB2	3.78512e-08	0	ICAM1_ITGAX_ITGB2	ICAM1 - (ITGAX+ITGB2)	ICAM	Cell-Cell Contact	PMID: 16252253	MARCO+TAMs→BAG3+TAMs	(ITGAX+ITGB2)	ICAM1 - (ITGAX+ITGB2)
Mast_cell	BAG3+TAMs	ICAM1	ITGAX_ITGB2	1.51405e-08	0	ICAM1_ITGAX_ITGB2	ICAM1 - (ITGAX+ITGB2)	ICAM	Cell-Cell Contact	PMID: 16252253	Mast_cell→BAG3+TAMs	(ITGAX+ITGB2)	ICAM1 - (ITGAX+ITGB2)
MT+RTM-TAMs	BAG3+TAMs	ICAM1	ITGAX_ITGB2	7.57024e-09	0	ICAM1_ITGAX_ITGB2	ICAM1 - (ITGAX+ITGB2)	ICAM	Cell-Cell Contact	PMID: 16252253	MT+RTM-TAMs→BAG3+TAMs	(ITGAX+ITGB2)	ICAM1 - (ITGAX+ITGB2)
UBE2C+TAMs	BAG3+TAMs	ICAM1	ITGAX_ITGB2	3.0281e-08	0	ICAM1_ITGAX_ITGB2	ICAM1 - (ITGAX+ITGB2)	ICAM	Cell-Cell Contact	PMID: 16252253	UBE2C+TAMs→BAG3+TAMs	(ITGAX+ITGB2)	ICAM1 - (ITGAX+ITGB2)
VCAN+Mono	BAG3+TAMs	ICAM1	ITGAX_ITGB2	7.57024e-09	0	ICAM1_ITGAX_ITGB2	ICAM1 - (ITGAX+ITGB2)	ICAM	Cell-Cell Contact	PMID: 16252253	VCAN+Mono→BAG3+TAMs	(ITGAX+ITGB2)	ICAM1 - (ITGAX+ITGB2)
B_cells	BAG3+TAMs	HLA-DPA1	CD4	7.41729e-08	0	HLA-DPA1_CD4	HLA-DPA1 - CD4	MHC-II	Cell-Cell Contact	KEGG: hsa04514	B_cells→BAG3+TAMs	CD4	HLA-DPA1 - CD4
CD1E+cDC2	BAG3+TAMs	HLA-DPA1	CD4	1.37065e-06	0	HLA-DPA1_CD4	HLA-DPA1 - CD4	MHC-II	Cell-Cell Contact	KEGG: hsa04514	CD1E+cDC2→BAG3+TAMs	CD4	HLA-DPA1 - CD4
CD4+T	BAG3+TAMs	HLA-DPA1	CD4	6.18108e-09	0	HLA-DPA1_CD4	HLA-DPA1 - CD4	MHC-II	Cell-Cell Contact	KEGG: hsa04514	CD4+T→BAG3+TAMs	CD4	HLA-DPA1 - CD4
CLEC9A+cDC1	BAG3+TAMs	HLA-DPA1	CD4	1.96249e-06	0	HLA-DPA1_CD4	HLA-DPA1 - CD4	MHC-II	Cell-Cell Contact	KEGG: hsa04514	CLEC9A+cDC1→BAG3+TAMs	CD4	HLA-DPA1 - CD4
Hep_Nonmalignant	BAG3+TAMs	HLA-DPA1	CD4	6.18108e-09	0	HLA-DPA1_CD4	HLA-DPA1 - CD4	MHC-II	Cell-Cell Contact	KEGG: hsa04514	Hep_Nonmalignant→BAG3+TAMs	CD4	HLA-DPA1 - CD4
LILRA4+pDC	BAG3+TAMs	HLA-DPA1	CD4	1.82342e-07	0	HLA-DPA1_CD4	HLA-DPA1 - CD4	MHC-II	Cell-Cell Contact	KEGG: hsa04514	LILRA4+pDC→BAG3+TAMs	CD4	HLA-DPA1 - CD4
MARCO+TAMs	BAG3+TAMs	HLA-DPA1	CD4	7.60272e-07	0	HLA-DPA1_CD4	HLA-DPA1 - CD4	MHC-II	Cell-Cell Contact	KEGG: hsa04514	MARCO+TAMs→BAG3+TAMs	CD4	HLA-DPA1 - CD4
Mast_cell	BAG3+TAMs	HLA-DPA1	CD4	6.18108e-09	0	HLA-DPA1_CD4	HLA-DPA1 - CD4	MHC-II	Cell-Cell Contact	KEGG: hsa04514	Mast_cell→BAG3+TAMs	CD4	HLA-DPA1 - CD4
MT+RTM-TAMs	BAG3+TAMs	HLA-DPA1	CD4	1.48346e-07	0	HLA-DPA1_CD4	HLA-DPA1 - CD4	MHC-II	Cell-Cell Contact	KEGG: hsa04514	MT+RTM-TAMs→BAG3+TAMs	CD4	HLA-DPA1 - CD4
Treg	BAG3+TAMs	HLA-DPA1	CD4	3.09054e-08	0	HLA-DPA1_CD4	HLA-DPA1 - CD4	MHC-II	Cell-Cell Contact	KEGG: hsa04514	Treg→BAG3+TAMs	CD4	HLA-DPA1 - CD4
UBE2C+TAMs	BAG3+TAMs	HLA-DPA1	CD4	5.13029e-07	0	HLA-DPA1_CD4	HLA-DPA1 - CD4	MHC-II	Cell-Cell Contact	KEGG: hsa04514	UBE2C+TAMs→BAG3+TAMs	CD4	HLA-DPA1 - CD4
VCAN+Mono	BAG3+TAMs	HLA-DPA1	CD4	3.39959e-07	0	HLA-DPA1_CD4	HLA-DPA1 - CD4	MHC-II	Cell-Cell Contact	KEGG: hsa04514	VCAN+Mono→BAG3+TAMs	CD4	HLA-DPA1 - CD4
B_cells	BAG3+TAMs	HLA-DPB1	CD4	6.18108e-08	0	HLA-DPB1_CD4	HLA-DPB1 - CD4	MHC-II	Cell-Cell Contact	KEGG: hsa04514	B_cells→BAG3+TAMs	CD4	HLA-DPB1 - CD4
CD1E+cDC2	BAG3+TAMs	HLA-DPB1	CD4	1.18058e-06	0	HLA-DPB1_CD4	HLA-DPB1 - CD4	MHC-II	Cell-Cell Contact	KEGG: hsa04514	CD1E+cDC2→BAG3+TAMs	CD4	HLA-DPB1 - CD4
CD4+T	BAG3+TAMs	HLA-DPB1	CD4	1.85432e-08	0	HLA-DPB1_CD4	HLA-DPB1 - CD4	MHC-II	Cell-Cell Contact	KEGG: hsa04514	CD4+T→BAG3+TAMs	CD4	HLA-DPB1 - CD4
CLEC9A+cDC1	BAG3+TAMs	HLA-DPB1	CD4	2.48479e-06	0	HLA-DPB1_CD4	HLA-DPB1 - CD4	MHC-II	Cell-Cell Contact	KEGG: hsa04514	CLEC9A+cDC1→BAG3+TAMs	CD4	HLA-DPB1 - CD4
Hep_Nonmalignant	BAG3+TAMs	HLA-DPB1	CD4	6.18108e-09	0	HLA-DPB1_CD4	HLA-DPB1 - CD4	MHC-II	Cell-Cell Contact	KEGG: hsa04514	Hep_Nonmalignant→BAG3+TAMs	CD4	HLA-DPB1 - CD4
LILRA4+pDC	BAG3+TAMs	HLA-DPB1	CD4	2.25609e-07	0	HLA-DPB1_CD4	HLA-DPB1 - CD4	MHC-II	Cell-Cell Contact	KEGG: hsa04514	LILRA4+pDC→BAG3+TAMs	CD4	HLA-DPB1 - CD4
MARCO+TAMs	BAG3+TAMs	HLA-DPB1	CD4	6.24289e-07	0	HLA-DPB1_CD4	HLA-DPB1 - CD4	MHC-II	Cell-Cell Contact	KEGG: hsa04514	MARCO+TAMs→BAG3+TAMs	CD4	HLA-DPB1 - CD4
MT+RTM-TAMs	BAG3+TAMs	HLA-DPB1	CD4	1.79251e-07	0	HLA-DPB1_CD4	HLA-DPB1 - CD4	MHC-II	Cell-Cell Contact	KEGG: hsa04514	MT+RTM-TAMs→BAG3+TAMs	CD4	HLA-DPB1 - CD4
Treg	BAG3+TAMs	HLA-DPB1	CD4	2.62696e-08	0	HLA-DPB1_CD4	HLA-DPB1 - CD4	MHC-II	Cell-Cell Contact	KEGG: hsa04514	Treg→BAG3+TAMs	CD4	HLA-DPB1 - CD4
UBE2C+TAMs	BAG3+TAMs	HLA-DPB1	CD4	5.7793e-07	0	HLA-DPB1_CD4	HLA-DPB1 - CD4	MHC-II	Cell-Cell Contact	KEGG: hsa04514	UBE2C+TAMs→BAG3+TAMs	CD4	HLA-DPB1 - CD4
VCAN+Mono	BAG3+TAMs	HLA-DPB1	CD4	4.0177e-07	0	HLA-DPB1_CD4	HLA-DPB1 - CD4	MHC-II	Cell-Cell Contact	KEGG: hsa04514	VCAN+Mono→BAG3+TAMs	CD4	HLA-DPB1 - CD4
B_cells	BAG3+TAMs	HLA-DQA1	CD4	3.09054e-08	0	HLA-DQA1_CD4	HLA-DQA1 - CD4	MHC-II	Cell-Cell Contact	KEGG: hsa04514	B_cells→BAG3+TAMs	CD4	HLA-DQA1 - CD4
CD1E+cDC2	BAG3+TAMs	HLA-DQA1	CD4	3.15235e-07	0	HLA-DQA1_CD4	HLA-DQA1 - CD4	MHC-II	Cell-Cell Contact	KEGG: hsa04514	CD1E+cDC2→BAG3+TAMs	CD4	HLA-DQA1 - CD4
CLEC9A+cDC1	BAG3+TAMs	HLA-DQA1	CD4	6.21198e-07	0	HLA-DQA1_CD4	HLA-DQA1 - CD4	MHC-II	Cell-Cell Contact	KEGG: hsa04514	CLEC9A+cDC1→BAG3+TAMs	CD4	HLA-DQA1 - CD4
LILRA4+pDC	BAG3+TAMs	HLA-DQA1	CD4	1.23622e-07	0	HLA-DQA1_CD4	HLA-DQA1 - CD4	MHC-II	Cell-Cell Contact	KEGG: hsa04514	LILRA4+pDC→BAG3+TAMs	CD4	HLA-DQA1 - CD4
MARCO+TAMs	BAG3+TAMs	HLA-DQA1	CD4	1.66889e-07	0	HLA-DQA1_CD4	HLA-DQA1 - CD4	MHC-II	Cell-Cell Contact	KEGG: hsa04514	MARCO+TAMs→BAG3+TAMs	CD4	HLA-DQA1 - CD4
MT+RTM-TAMs	BAG3+TAMs	HLA-DQA1	CD4	1.1744e-07	0	HLA-DQA1_CD4	HLA-DQA1 - CD4	MHC-II	Cell-Cell Contact	KEGG: hsa04514	MT+RTM-TAMs→BAG3+TAMs	CD4	HLA-DQA1 - CD4
Treg	BAG3+TAMs	HLA-DQA1	CD4	6.18108e-09	0	HLA-DQA1_CD4	HLA-DQA1 - CD4	MHC-II	Cell-Cell Contact	KEGG: hsa04514	Treg→BAG3+TAMs	CD4	HLA-DQA1 - CD4
UBE2C+TAMs	BAG3+TAMs	HLA-DQA1	CD4	2.8433e-07	0	HLA-DQA1_CD4	HLA-DQA1 - CD4	MHC-II	Cell-Cell Contact	KEGG: hsa04514	UBE2C+TAMs→BAG3+TAMs	CD4	HLA-DQA1 - CD4
VCAN+Mono	BAG3+TAMs	HLA-DQA1	CD4	1.54527e-07	0	HLA-DQA1_CD4	HLA-DQA1 - CD4	MHC-II	Cell-Cell Contact	KEGG: hsa04514	VCAN+Mono→BAG3+TAMs	CD4	HLA-DQA1 - CD4
B_cells	BAG3+TAMs	HLA-DMA	CD4	2.47243e-08	0	HLA-DMA_CD4	HLA-DMA - CD4	MHC-II	Cell-Cell Contact	KEGG: hsa04514	B_cells→BAG3+TAMs	CD4	HLA-DMA - CD4
CD1E+cDC2	BAG3+TAMs	HLA-DMA	CD4	2.16338e-07	0	HLA-DMA_CD4	HLA-DMA - CD4	MHC-II	Cell-Cell Contact	KEGG: hsa04514	CD1E+cDC2→BAG3+TAMs	CD4	HLA-DMA - CD4
CLEC9A+cDC1	BAG3+TAMs	HLA-DMA	CD4	1.97794e-07	0	HLA-DMA_CD4	HLA-DMA - CD4	MHC-II	Cell-Cell Contact	KEGG: hsa04514	CLEC9A+cDC1→BAG3+TAMs	CD4	HLA-DMA - CD4
Hep_Nonmalignant	BAG3+TAMs	HLA-DMA	CD4	6.18108e-09	0	HLA-DMA_CD4	HLA-DMA - CD4	MHC-II	Cell-Cell Contact	KEGG: hsa04514	Hep_Nonmalignant→BAG3+TAMs	CD4	HLA-DMA - CD4
LILRA4+pDC	BAG3+TAMs	HLA-DMA	CD4	6.18108e-08	0	HLA-DMA_CD4	HLA-DMA - CD4	MHC-II	Cell-Cell Contact	KEGG: hsa04514	LILRA4+pDC→BAG3+TAMs	CD4	HLA-DMA - CD4
MARCO+TAMs	BAG3+TAMs	HLA-DMA	CD4	1.26712e-07	0	HLA-DMA_CD4	HLA-DMA - CD4	MHC-II	Cell-Cell Contact	KEGG: hsa04514	MARCO+TAMs→BAG3+TAMs	CD4	HLA-DMA - CD4
MT+RTM-TAMs	BAG3+TAMs	HLA-DMA	CD4	5.56297e-08	0	HLA-DMA_CD4	HLA-DMA - CD4	MHC-II	Cell-Cell Contact	KEGG: hsa04514	MT+RTM-TAMs→BAG3+TAMs	CD4	HLA-DMA - CD4
Treg	BAG3+TAMs	HLA-DMA	CD4	6.18108e-09	0	HLA-DMA_CD4	HLA-DMA - CD4	MHC-II	Cell-Cell Contact	KEGG: hsa04514	Treg→BAG3+TAMs	CD4	HLA-DMA - CD4
UBE2C+TAMs	BAG3+TAMs	HLA-DMA	CD4	1.54527e-07	0	HLA-DMA_CD4	HLA-DMA - CD4	MHC-II	Cell-Cell Contact	KEGG: hsa04514	UBE2C+TAMs→BAG3+TAMs	CD4	HLA-DMA - CD4
VCAN+Mono	BAG3+TAMs	HLA-DMA	CD4	6.18108e-08	0	HLA-DMA_CD4	HLA-DMA - CD4	MHC-II	Cell-Cell Contact	KEGG: hsa04514	VCAN+Mono→BAG3+TAMs	CD4	HLA-DMA - CD4
B_cells	BAG3+TAMs	HLA-DMB	CD4	6.18108e-09	0	HLA-DMB_CD4	HLA-DMB - CD4	MHC-II	Cell-Cell Contact	KEGG: hsa04514	B_cells→BAG3+TAMs	CD4	HLA-DMB - CD4
CD1E+cDC2	BAG3+TAMs	HLA-DMB	CD4	8.65351e-08	0	HLA-DMB_CD4	HLA-DMB - CD4	MHC-II	Cell-Cell Contact	KEGG: hsa04514	CD1E+cDC2→BAG3+TAMs	CD4	HLA-DMB - CD4
CLEC9A+cDC1	BAG3+TAMs	HLA-DMB	CD4	7.41729e-08	0	HLA-DMB_CD4	HLA-DMB - CD4	MHC-II	Cell-Cell Contact	KEGG: hsa04514	CLEC9A+cDC1→BAG3+TAMs	CD4	HLA-DMB - CD4
LILRA4+pDC	BAG3+TAMs	HLA-DMB	CD4	2.47243e-08	0	HLA-DMB_CD4	HLA-DMB - CD4	MHC-II	Cell-Cell Contact	KEGG: hsa04514	LILRA4+pDC→BAG3+TAMs	CD4	HLA-DMB - CD4
MARCO+TAMs	BAG3+TAMs	HLA-DMB	CD4	5.56297e-08	0	HLA-DMB_CD4	HLA-DMB - CD4	MHC-II	Cell-Cell Contact	KEGG: hsa04514	MARCO+TAMs→BAG3+TAMs	CD4	HLA-DMB - CD4
MT+RTM-TAMs	BAG3+TAMs	HLA-DMB	CD4	2.47243e-08	0	HLA-DMB_CD4	HLA-DMB - CD4	MHC-II	Cell-Cell Contact	KEGG: hsa04514	MT+RTM-TAMs→BAG3+TAMs	CD4	HLA-DMB - CD4
UBE2C+TAMs	BAG3+TAMs	HLA-DMB	CD4	5.56297e-08	0	HLA-DMB_CD4	HLA-DMB - CD4	MHC-II	Cell-Cell Contact	KEGG: hsa04514	UBE2C+TAMs→BAG3+TAMs	CD4	HLA-DMB - CD4
VCAN+Mono	BAG3+TAMs	HLA-DMB	CD4	2.47243e-08	0	HLA-DMB_CD4	HLA-DMB - CD4	MHC-II	Cell-Cell Contact	KEGG: hsa04514	VCAN+Mono→BAG3+TAMs	CD4	HLA-DMB - CD4
B_cells	BAG3+TAMs	HLA-DQA2	CD4	6.18108e-09	0	HLA-DQA2_CD4	HLA-DQA2 - CD4	MHC-II	Cell-Cell Contact	KEGG: hsa04514	B_cells→BAG3+TAMs	CD4	HLA-DQA2 - CD4
CD1E+cDC2	BAG3+TAMs	HLA-DQA2	CD4	1.54527e-07	0	HLA-DQA2_CD4	HLA-DQA2 - CD4	MHC-II	Cell-Cell Contact	KEGG: hsa04514	CD1E+cDC2→BAG3+TAMs	CD4	HLA-DQA2 - CD4
CLEC9A+cDC1	BAG3+TAMs	HLA-DQA2	CD4	8.65351e-08	0	HLA-DQA2_CD4	HLA-DQA2 - CD4	MHC-II	Cell-Cell Contact	KEGG: hsa04514	CLEC9A+cDC1→BAG3+TAMs	CD4	HLA-DQA2 - CD4
LILRA4+pDC	BAG3+TAMs	HLA-DQA2	CD4	1.85432e-08	0	HLA-DQA2_CD4	HLA-DQA2 - CD4	MHC-II	Cell-Cell Contact	KEGG: hsa04514	LILRA4+pDC→BAG3+TAMs	CD4	HLA-DQA2 - CD4
MARCO+TAMs	BAG3+TAMs	HLA-DQA2	CD4	5.25392e-08	0	HLA-DQA2_CD4	HLA-DQA2 - CD4	MHC-II	Cell-Cell Contact	KEGG: hsa04514	MARCO+TAMs→BAG3+TAMs	CD4	HLA-DQA2 - CD4
VCAN+Mono	BAG3+TAMs	HLA-DQA2	CD4	6.18108e-09	0	HLA-DQA2_CD4	HLA-DQA2 - CD4	MHC-II	Cell-Cell Contact	KEGG: hsa04514	VCAN+Mono→BAG3+TAMs	CD4	HLA-DQA2 - CD4
CD1E+cDC2	BAG3+TAMs	HLA-DOA	CD4	6.18108e-09	0	HLA-DOA_CD4	HLA-DOA - CD4	MHC-II	Cell-Cell Contact	KEGG: hsa04514	CD1E+cDC2→BAG3+TAMs	CD4	HLA-DOA - CD4
CLEC9A+cDC1	BAG3+TAMs	HLA-DOA	CD4	6.18108e-09	0	HLA-DOA_CD4	HLA-DOA - CD4	MHC-II	Cell-Cell Contact	KEGG: hsa04514	CLEC9A+cDC1→BAG3+TAMs	CD4	HLA-DOA - CD4
MARCO+TAMs	BAG3+TAMs	HLA-DOA	CD4	6.18108e-09	0	HLA-DOA_CD4	HLA-DOA - CD4	MHC-II	Cell-Cell Contact	KEGG: hsa04514	MARCO+TAMs→BAG3+TAMs	CD4	HLA-DOA - CD4
UBE2C+TAMs	BAG3+TAMs	HLA-DOA	CD4	6.18108e-09	0	HLA-DOA_CD4	HLA-DOA - CD4	MHC-II	Cell-Cell Contact	KEGG: hsa04514	UBE2C+TAMs→BAG3+TAMs	CD4	HLA-DOA - CD4
CLEC9A+cDC1	BAG3+TAMs	HLA-DOB	CD4	2.47243e-08	0	HLA-DOB_CD4	HLA-DOB - CD4	MHC-II	Cell-Cell Contact	KEGG: hsa04514	CLEC9A+cDC1→BAG3+TAMs	CD4	HLA-DOB - CD4
B_cells	BAG3+TAMs	HLA-DQB1	CD4	4.94486e-08	0	HLA-DQB1_CD4	HLA-DQB1 - CD4	MHC-II	Cell-Cell Contact	KEGG: hsa04514	B_cells→BAG3+TAMs	CD4	HLA-DQB1 - CD4
CD1E+cDC2	BAG3+TAMs	HLA-DQB1	CD4	3.70865e-07	0	HLA-DQB1_CD4	HLA-DQB1 - CD4	MHC-II	Cell-Cell Contact	KEGG: hsa04514	CD1E+cDC2→BAG3+TAMs	CD4	HLA-DQB1 - CD4
CD4+T	BAG3+TAMs	HLA-DQB1	CD4	6.18108e-09	0	HLA-DQB1_CD4	HLA-DQB1 - CD4	MHC-II	Cell-Cell Contact	KEGG: hsa04514	CD4+T→BAG3+TAMs	CD4	HLA-DQB1 - CD4
CLEC9A+cDC1	BAG3+TAMs	HLA-DQB1	CD4	9.2098e-07	0	HLA-DQB1_CD4	HLA-DQB1 - CD4	MHC-II	Cell-Cell Contact	KEGG: hsa04514	CLEC9A+cDC1→BAG3+TAMs	CD4	HLA-DQB1 - CD4
Hep_Nonmalignant	BAG3+TAMs	HLA-DQB1	CD4	6.18108e-09	0	HLA-DQB1_CD4	HLA-DQB1 - CD4	MHC-II	Cell-Cell Contact	KEGG: hsa04514	Hep_Nonmalignant→BAG3+TAMs	CD4	HLA-DQB1 - CD4
LILRA4+pDC	BAG3+TAMs	HLA-DQB1	CD4	1.60708e-07	0	HLA-DQB1_CD4	HLA-DQB1 - CD4	MHC-II	Cell-Cell Contact	KEGG: hsa04514	LILRA4+pDC→BAG3+TAMs	CD4	HLA-DQB1 - CD4
MARCO+TAMs	BAG3+TAMs	HLA-DQB1	CD4	8.65351e-08	0	HLA-DQB1_CD4	HLA-DQB1 - CD4	MHC-II	Cell-Cell Contact	KEGG: hsa04514	MARCO+TAMs→BAG3+TAMs	CD4	HLA-DQB1 - CD4
MT+RTM-TAMs	BAG3+TAMs	HLA-DQB1	CD4	1.23622e-07	0	HLA-DQB1_CD4	HLA-DQB1 - CD4	MHC-II	Cell-Cell Contact	KEGG: hsa04514	MT+RTM-TAMs→BAG3+TAMs	CD4	HLA-DQB1 - CD4
Treg	BAG3+TAMs	HLA-DQB1	CD4	6.18108e-09	0	HLA-DQB1_CD4	HLA-DQB1 - CD4	MHC-II	Cell-Cell Contact	KEGG: hsa04514	Treg→BAG3+TAMs	CD4	HLA-DQB1 - CD4
UBE2C+TAMs	BAG3+TAMs	HLA-DQB1	CD4	3.05963e-07	0	HLA-DQB1_CD4	HLA-DQB1 - CD4	MHC-II	Cell-Cell Contact	KEGG: hsa04514	UBE2C+TAMs→BAG3+TAMs	CD4	HLA-DQB1 - CD4
VCAN+Mono	BAG3+TAMs	HLA-DQB1	CD4	1.66889e-07	0	HLA-DQB1_CD4	HLA-DQB1 - CD4	MHC-II	Cell-Cell Contact	KEGG: hsa04514	VCAN+Mono→BAG3+TAMs	CD4	HLA-DQB1 - CD4
B_cells	BAG3+TAMs	HLA-DRA	CD4	2.10157e-07	0	HLA-DRA_CD4	HLA-DRA - CD4	MHC-II	Cell-Cell Contact	KEGG: hsa04514	B_cells→BAG3+TAMs	CD4	HLA-DRA - CD4
CD1E+cDC2	BAG3+TAMs	HLA-DRA	CD4	2.58832e-06	0	HLA-DRA_CD4	HLA-DRA - CD4	MHC-II	Cell-Cell Contact	KEGG: hsa04514	CD1E+cDC2→BAG3+TAMs	CD4	HLA-DRA - CD4
CD4+T	BAG3+TAMs	HLA-DRA	CD4	2.47243e-08	0	HLA-DRA_CD4	HLA-DRA - CD4	MHC-II	Cell-Cell Contact	KEGG: hsa04514	CD4+T→BAG3+TAMs	CD4	HLA-DRA - CD4
CLEC9A+cDC1	BAG3+TAMs	HLA-DRA	CD4	3.70245e-06	0	HLA-DRA_CD4	HLA-DRA - CD4	MHC-II	Cell-Cell Contact	KEGG: hsa04514	CLEC9A+cDC1→BAG3+TAMs	CD4	HLA-DRA - CD4
Hep_Nonmalignant	BAG3+TAMs	HLA-DRA	CD4	3.70865e-08	0	HLA-DRA_CD4	HLA-DRA - CD4	MHC-II	Cell-Cell Contact	KEGG: hsa04514	Hep_Nonmalignant→BAG3+TAMs	CD4	HLA-DRA - CD4
LILRA4+pDC	BAG3+TAMs	HLA-DRA	CD4	6.18107e-07	0	HLA-DRA_CD4	HLA-DRA - CD4	MHC-II	Cell-Cell Contact	KEGG: hsa04514	LILRA4+pDC→BAG3+TAMs	CD4	HLA-DRA - CD4
MARCO+TAMs	BAG3+TAMs	HLA-DRA	CD4	1.56999e-06	0	HLA-DRA_CD4	HLA-DRA - CD4	MHC-II	Cell-Cell Contact	KEGG: hsa04514	MARCO+TAMs→BAG3+TAMs	CD4	HLA-DRA - CD4
Mast_cell	BAG3+TAMs	HLA-DRA	CD4	6.18108e-09	0	HLA-DRA_CD4	HLA-DRA - CD4	MHC-II	Cell-Cell Contact	KEGG: hsa04514	Mast_cell→BAG3+TAMs	CD4	HLA-DRA - CD4
MT+RTM-TAMs	BAG3+TAMs	HLA-DRA	CD4	6.42832e-07	0	HLA-DRA_CD4	HLA-DRA - CD4	MHC-II	Cell-Cell Contact	KEGG: hsa04514	MT+RTM-TAMs→BAG3+TAMs	CD4	HLA-DRA - CD4
Treg	BAG3+TAMs	HLA-DRA	CD4	4.94486e-08	0	HLA-DRA_CD4	HLA-DRA - CD4	MHC-II	Cell-Cell Contact	KEGG: hsa04514	Treg→BAG3+TAMs	CD4	HLA-DRA - CD4
UBE2C+TAMs	BAG3+TAMs	HLA-DRA	CD4	1.64725e-06	0	HLA-DRA_CD4	HLA-DRA - CD4	MHC-II	Cell-Cell Contact	KEGG: hsa04514	UBE2C+TAMs→BAG3+TAMs	CD4	HLA-DRA - CD4
VCAN+Mono	BAG3+TAMs	HLA-DRA	CD4	9.797e-07	0	HLA-DRA_CD4	HLA-DRA - CD4	MHC-II	Cell-Cell Contact	KEGG: hsa04514	VCAN+Mono→BAG3+TAMs	CD4	HLA-DRA - CD4
B_cells	BAG3+TAMs	HLA-DRB1	CD4	8.65351e-08	0	HLA-DRB1_CD4	HLA-DRB1 - CD4	MHC-II	Cell-Cell Contact	KEGG: hsa04514	B_cells→BAG3+TAMs	CD4	HLA-DRB1 - CD4
CD1E+cDC2	BAG3+TAMs	HLA-DRB1	CD4	9.33342e-07	0	HLA-DRB1_CD4	HLA-DRB1 - CD4	MHC-II	Cell-Cell Contact	KEGG: hsa04514	CD1E+cDC2→BAG3+TAMs	CD4	HLA-DRB1 - CD4
CD4+T	BAG3+TAMs	HLA-DRB1	CD4	6.18108e-09	0	HLA-DRB1_CD4	HLA-DRB1 - CD4	MHC-II	Cell-Cell Contact	KEGG: hsa04514	CD4+T→BAG3+TAMs	CD4	HLA-DRB1 - CD4
CLEC9A+cDC1	BAG3+TAMs	HLA-DRB1	CD4	1.485e-06	0	HLA-DRB1_CD4	HLA-DRB1 - CD4	MHC-II	Cell-Cell Contact	KEGG: hsa04514	CLEC9A+cDC1→BAG3+TAMs	CD4	HLA-DRB1 - CD4
Hep_Nonmalignant	BAG3+TAMs	HLA-DRB1	CD4	2.47243e-08	0	HLA-DRB1_CD4	HLA-DRB1 - CD4	MHC-II	Cell-Cell Contact	KEGG: hsa04514	Hep_Nonmalignant→BAG3+TAMs	CD4	HLA-DRB1 - CD4
LILRA4+pDC	BAG3+TAMs	HLA-DRB1	CD4	2.34881e-07	0	HLA-DRB1_CD4	HLA-DRB1 - CD4	MHC-II	Cell-Cell Contact	KEGG: hsa04514	LILRA4+pDC→BAG3+TAMs	CD4	HLA-DRB1 - CD4
MARCO+TAMs	BAG3+TAMs	HLA-DRB1	CD4	6.3047e-07	0	HLA-DRB1_CD4	HLA-DRB1 - CD4	MHC-II	Cell-Cell Contact	KEGG: hsa04514	MARCO+TAMs→BAG3+TAMs	CD4	HLA-DRB1 - CD4
Mast_cell	BAG3+TAMs	HLA-DRB1	CD4	6.18108e-09	0	HLA-DRB1_CD4	HLA-DRB1 - CD4	MHC-II	Cell-Cell Contact	KEGG: hsa04514	Mast_cell→BAG3+TAMs	CD4	HLA-DRB1 - CD4
MT+RTM-TAMs	BAG3+TAMs	HLA-DRB1	CD4	3.27597e-07	0	HLA-DRB1_CD4	HLA-DRB1 - CD4	MHC-II	Cell-Cell Contact	KEGG: hsa04514	MT+RTM-TAMs→BAG3+TAMs	CD4	HLA-DRB1 - CD4
Treg	BAG3+TAMs	HLA-DRB1	CD4	2.47243e-08	0	HLA-DRB1_CD4	HLA-DRB1 - CD4	MHC-II	Cell-Cell Contact	KEGG: hsa04514	Treg→BAG3+TAMs	CD4	HLA-DRB1 - CD4
UBE2C+TAMs	BAG3+TAMs	HLA-DRB1	CD4	8.93165e-07	0	HLA-DRB1_CD4	HLA-DRB1 - CD4	MHC-II	Cell-Cell Contact	KEGG: hsa04514	UBE2C+TAMs→BAG3+TAMs	CD4	HLA-DRB1 - CD4
VCAN+Mono	BAG3+TAMs	HLA-DRB1	CD4	3.95589e-07	0	HLA-DRB1_CD4	HLA-DRB1 - CD4	MHC-II	Cell-Cell Contact	KEGG: hsa04514	VCAN+Mono→BAG3+TAMs	CD4	HLA-DRB1 - CD4
CLEC9A+cDC1	BAG3+TAMs	HLA-DRB5	CD4	1.11259e-07	0	HLA-DRB5_CD4	HLA-DRB5 - CD4	MHC-II	Cell-Cell Contact	KEGG: hsa04514	CLEC9A+cDC1→BAG3+TAMs	CD4	HLA-DRB5 - CD4
LILRA4+pDC	BAG3+TAMs	HLA-DRB5	CD4	1.85432e-08	0	HLA-DRB5_CD4	HLA-DRB5 - CD4	MHC-II	Cell-Cell Contact	KEGG: hsa04514	LILRA4+pDC→BAG3+TAMs	CD4	HLA-DRB5 - CD4
MT+RTM-TAMs	BAG3+TAMs	HLA-DRB5	CD4	9.88972e-08	0	HLA-DRB5_CD4	HLA-DRB5 - CD4	MHC-II	Cell-Cell Contact	KEGG: hsa04514	MT+RTM-TAMs→BAG3+TAMs	CD4	HLA-DRB5 - CD4
UBE2C+TAMs	BAG3+TAMs	HLA-DRB5	CD4	1.35984e-07	0	HLA-DRB5_CD4	HLA-DRB5 - CD4	MHC-II	Cell-Cell Contact	KEGG: hsa04514	UBE2C+TAMs→BAG3+TAMs	CD4	HLA-DRB5 - CD4
VCAN+Mono	BAG3+TAMs	HLA-DRB5	CD4	8.0354e-08	0	HLA-DRB5_CD4	HLA-DRB5 - CD4	MHC-II	Cell-Cell Contact	KEGG: hsa04514	VCAN+Mono→BAG3+TAMs	CD4	HLA-DRB5 - CD4
B_cells	BAG3+TAMs	PECAM1	PECAM1	1.54527e-09	0	PECAM1_PECAM1	PECAM1 - PECAM1	PECAM1	Cell-Cell Contact	KEGG: hsa04514	B_cells→BAG3+TAMs	PECAM1	PECAM1 - PECAM1
CD1E+cDC2	BAG3+TAMs	PECAM1	PECAM1	1.54527e-09	0	PECAM1_PECAM1	PECAM1 - PECAM1	PECAM1	Cell-Cell Contact	KEGG: hsa04514	CD1E+cDC2→BAG3+TAMs	PECAM1	PECAM1 - PECAM1
MARCO+TAMs	BAG3+TAMs	PECAM1	PECAM1	1.54527e-09	0	PECAM1_PECAM1	PECAM1 - PECAM1	PECAM1	Cell-Cell Contact	KEGG: hsa04514	MARCO+TAMs→BAG3+TAMs	PECAM1	PECAM1 - PECAM1
UBE2C+TAMs	BAG3+TAMs	PECAM1	PECAM1	1.54527e-09	0	PECAM1_PECAM1	PECAM1 - PECAM1	PECAM1	Cell-Cell Contact	KEGG: hsa04514	UBE2C+TAMs→BAG3+TAMs	PECAM1	PECAM1 - PECAM1
VCAN+Mono	BAG3+TAMs	PECAM1	PECAM1	1.54527e-09	0	PECAM1_PECAM1	PECAM1 - PECAM1	PECAM1	Cell-Cell Contact	KEGG: hsa04514	VCAN+Mono→BAG3+TAMs	PECAM1	PECAM1 - PECAM1
CD1E+cDC2	BAG3+TAMs	ITGA4_ITGB1	VCAM1	6.18108e-09	0	ITGA4_ITGB1_VCAM1	VCAM1 - (ITGA4+ITGB1)	VCAM	Cell-Cell Contact	KEGG: hsa04514	CD1E+cDC2→BAG3+TAMs	VCAM1	ITGA4_ITGB1 - VCAM1
B_cells	BAG3+TAMs	CD55	ADGRE5	4.63581e-09	0	CD55_ADGRE5	CD55 - ADGRE5	ADGRE	Cell-Cell Contact	PMID: 31462748	B_cells→BAG3+TAMs	ADGRE5	CD55 - ADGRE5
CD1E+cDC2	BAG3+TAMs	CD55	ADGRE5	4.63581e-09	0	CD55_ADGRE5	CD55 - ADGRE5	ADGRE	Cell-Cell Contact	PMID: 31462748	CD1E+cDC2→BAG3+TAMs	ADGRE5	CD55 - ADGRE5
CD4+T	BAG3+TAMs	CD55	ADGRE5	4.63581e-09	0	CD55_ADGRE5	CD55 - ADGRE5	ADGRE	Cell-Cell Contact	PMID: 31462748	CD4+T→BAG3+TAMs	ADGRE5	CD55 - ADGRE5
CLEC9A+cDC1	BAG3+TAMs	CD55	ADGRE5	1.85432e-08	0	CD55_ADGRE5	CD55 - ADGRE5	ADGRE	Cell-Cell Contact	PMID: 31462748	CLEC9A+cDC1→BAG3+TAMs	ADGRE5	CD55 - ADGRE5
LILRA4+pDC	BAG3+TAMs	CD55	ADGRE5	1.39074e-08	0	CD55_ADGRE5	CD55 - ADGRE5	ADGRE	Cell-Cell Contact	PMID: 31462748	LILRA4+pDC→BAG3+TAMs	ADGRE5	CD55 - ADGRE5
MARCO+TAMs	BAG3+TAMs	CD55	ADGRE5	1.39074e-08	0	CD55_ADGRE5	CD55 - ADGRE5	ADGRE	Cell-Cell Contact	PMID: 31462748	MARCO+TAMs→BAG3+TAMs	ADGRE5	CD55 - ADGRE5
UBE2C+TAMs	BAG3+TAMs	CD55	ADGRE5	4.63581e-09	0	CD55_ADGRE5	CD55 - ADGRE5	ADGRE	Cell-Cell Contact	PMID: 31462748	UBE2C+TAMs→BAG3+TAMs	ADGRE5	CD55 - ADGRE5
VCAN+Mono	BAG3+TAMs	CD55	ADGRE5	4.63581e-09	0	CD55_ADGRE5	CD55 - ADGRE5	ADGRE	Cell-Cell Contact	PMID: 31462748	VCAN+Mono→BAG3+TAMs	ADGRE5	CD55 - ADGRE5
Hep_Nonmalignant	BAG3+TAMs	ITGAV_ITGB1	ADGRE5	1.46597e-08	0	ITGAV_ITGB1_ADGRE5	(ITGAV+ITGB1) - ADGRE5	ADGRE	Cell-Cell Contact	PMID: 31462748	Hep_Nonmalignant→BAG3+TAMs	ADGRE5	ITGAV_ITGB1 - ADGRE5
CD1E+cDC2	BAG3+TAMs	APP	TNFRSF21	1.54527e-09	0	APP_TNFRSF21	APP - TNFRSF21	APP	Cell-Cell Contact	PMID: 33075465	CD1E+cDC2→BAG3+TAMs	TNFRSF21	APP - TNFRSF21
Hep_Nonmalignant	BAG3+TAMs	APP	TNFRSF21	6.18108e-09	0	APP_TNFRSF21	APP - TNFRSF21	APP	Cell-Cell Contact	PMID: 33075465	Hep_Nonmalignant→BAG3+TAMs	TNFRSF21	APP - TNFRSF21
LILRA4+pDC	BAG3+TAMs	APP	TNFRSF21	6.18108e-09	0	APP_TNFRSF21	APP - TNFRSF21	APP	Cell-Cell Contact	PMID: 33075465	LILRA4+pDC→BAG3+TAMs	TNFRSF21	APP - TNFRSF21
UBE2C+TAMs	BAG3+TAMs	APP	TNFRSF21	1.54527e-09	0	APP_TNFRSF21	APP - TNFRSF21	APP	Cell-Cell Contact	PMID: 33075465	UBE2C+TAMs→BAG3+TAMs	TNFRSF21	APP - TNFRSF21
CD1E+cDC2	BAG3+TAMs	APP	TREM2_TYROBP	1.32929e-08	0	APP_TREM2_TYROBP	APP - (TREM2+TYROBP)	APP	Cell-Cell Contact	PMID:27477013	CD1E+cDC2→BAG3+TAMs	(TREM2+TYROBP)	APP - (TREM2+TYROBP)
Hep_Nonmalignant	BAG3+TAMs	APP	TREM2_TYROBP	5.31716e-08	0	APP_TREM2_TYROBP	APP - (TREM2+TYROBP)	APP	Cell-Cell Contact	PMID:27477013	Hep_Nonmalignant→BAG3+TAMs	(TREM2+TYROBP)	APP - (TREM2+TYROBP)
LILRA4+pDC	BAG3+TAMs	APP	TREM2_TYROBP	5.31716e-08	0	APP_TREM2_TYROBP	APP - (TREM2+TYROBP)	APP	Cell-Cell Contact	PMID:27477013	LILRA4+pDC→BAG3+TAMs	(TREM2+TYROBP)	APP - (TREM2+TYROBP)
UBE2C+TAMs	BAG3+TAMs	APP	TREM2_TYROBP	1.32929e-08	0	APP_TREM2_TYROBP	APP - (TREM2+TYROBP)	APP	Cell-Cell Contact	PMID:27477013	UBE2C+TAMs→BAG3+TAMs	(TREM2+TYROBP)	APP - (TREM2+TYROBP)
B_cells	BAG3+TAMs	APOA1	ABCA1	1.54527e-09	0	APOA1_ABCA1	APOA1 - ABCA1	ApoA	Cell-Cell Contact	PMID: 20064972	B_cells→BAG3+TAMs	ABCA1	APOA1 - ABCA1
CD1E+cDC2	BAG3+TAMs	APOA1	ABCA1	9.27162e-09	0	APOA1_ABCA1	APOA1 - ABCA1	ApoA	Cell-Cell Contact	PMID: 20064972	CD1E+cDC2→BAG3+TAMs	ABCA1	APOA1 - ABCA1
CD4+T	BAG3+TAMs	APOA1	ABCA1	3.09054e-09	0	APOA1_ABCA1	APOA1 - ABCA1	ApoA	Cell-Cell Contact	PMID: 20064972	CD4+T→BAG3+TAMs	ABCA1	APOA1 - ABCA1
CLEC9A+cDC1	BAG3+TAMs	APOA1	ABCA1	3.09054e-09	0	APOA1_ABCA1	APOA1 - ABCA1	ApoA	Cell-Cell Contact	PMID: 20064972	CLEC9A+cDC1→BAG3+TAMs	ABCA1	APOA1 - ABCA1
Hep_Nonmalignant	BAG3+TAMs	APOA1	ABCA1	1.54527e-08	0	APOA1_ABCA1	APOA1 - ABCA1	ApoA	Cell-Cell Contact	PMID: 20064972	Hep_Nonmalignant→BAG3+TAMs	ABCA1	APOA1 - ABCA1
LILRA4+pDC	BAG3+TAMs	APOA1	ABCA1	1.54527e-09	0	APOA1_ABCA1	APOA1 - ABCA1	ApoA	Cell-Cell Contact	PMID: 20064972	LILRA4+pDC→BAG3+TAMs	ABCA1	APOA1 - ABCA1
MARCO+TAMs	BAG3+TAMs	APOA1	ABCA1	6.18108e-09	0	APOA1_ABCA1	APOA1 - ABCA1	ApoA	Cell-Cell Contact	PMID: 20064972	MARCO+TAMs→BAG3+TAMs	ABCA1	APOA1 - ABCA1
Mast_cell	BAG3+TAMs	APOA1	ABCA1	1.54527e-09	0	APOA1_ABCA1	APOA1 - ABCA1	ApoA	Cell-Cell Contact	PMID: 20064972	Mast_cell→BAG3+TAMs	ABCA1	APOA1 - ABCA1
Treg	BAG3+TAMs	APOA1	ABCA1	6.18108e-09	0	APOA1_ABCA1	APOA1 - ABCA1	ApoA	Cell-Cell Contact	PMID: 20064972	Treg→BAG3+TAMs	ABCA1	APOA1 - ABCA1
B_cells	BAG3+TAMs	APOA1	TREM2_TYROBP	1.32929e-08	0	APOA1_TREM2_TYROBP	APOA1 - TREM2	ApoA	Cell-Cell Contact	uniprot;PMID:27477018	B_cells→BAG3+TAMs	(TREM2+TYROBP)	APOA1 - (TREM2+TYROBP)
CD1E+cDC2	BAG3+TAMs	APOA1	TREM2_TYROBP	7.97575e-08	0	APOA1_TREM2_TYROBP	APOA1 - TREM2	ApoA	Cell-Cell Contact	uniprot;PMID:27477018	CD1E+cDC2→BAG3+TAMs	(TREM2+TYROBP)	APOA1 - (TREM2+TYROBP)
CD4+T	BAG3+TAMs	APOA1	TREM2_TYROBP	2.65858e-08	0	APOA1_TREM2_TYROBP	APOA1 - TREM2	ApoA	Cell-Cell Contact	uniprot;PMID:27477018	CD4+T→BAG3+TAMs	(TREM2+TYROBP)	APOA1 - (TREM2+TYROBP)
CLEC9A+cDC1	BAG3+TAMs	APOA1	TREM2_TYROBP	2.65858e-08	0	APOA1_TREM2_TYROBP	APOA1 - TREM2	ApoA	Cell-Cell Contact	uniprot;PMID:27477018	CLEC9A+cDC1→BAG3+TAMs	(TREM2+TYROBP)	APOA1 - (TREM2+TYROBP)
Hep_Nonmalignant	BAG3+TAMs	APOA1	TREM2_TYROBP	1.32929e-07	0	APOA1_TREM2_TYROBP	APOA1 - TREM2	ApoA	Cell-Cell Contact	uniprot;PMID:27477018	Hep_Nonmalignant→BAG3+TAMs	(TREM2+TYROBP)	APOA1 - (TREM2+TYROBP)
LILRA4+pDC	BAG3+TAMs	APOA1	TREM2_TYROBP	1.32929e-08	0	APOA1_TREM2_TYROBP	APOA1 - TREM2	ApoA	Cell-Cell Contact	uniprot;PMID:27477018	LILRA4+pDC→BAG3+TAMs	(TREM2+TYROBP)	APOA1 - (TREM2+TYROBP)
MARCO+TAMs	BAG3+TAMs	APOA1	TREM2_TYROBP	5.31716e-08	0	APOA1_TREM2_TYROBP	APOA1 - TREM2	ApoA	Cell-Cell Contact	uniprot;PMID:27477018	MARCO+TAMs→BAG3+TAMs	(TREM2+TYROBP)	APOA1 - (TREM2+TYROBP)
Mast_cell	BAG3+TAMs	APOA1	TREM2_TYROBP	1.32929e-08	0	APOA1_TREM2_TYROBP	APOA1 - TREM2	ApoA	Cell-Cell Contact	uniprot;PMID:27477018	Mast_cell→BAG3+TAMs	(TREM2+TYROBP)	APOA1 - (TREM2+TYROBP)
Treg	BAG3+TAMs	APOA1	TREM2_TYROBP	5.31716e-08	0	APOA1_TREM2_TYROBP	APOA1 - TREM2	ApoA	Cell-Cell Contact	uniprot;PMID:27477018	Treg→BAG3+TAMs	(TREM2+TYROBP)	APOA1 - (TREM2+TYROBP)
B_cells	BAG3+TAMs	APOA2	TREM2_TYROBP	7.17817e-07	0	APOA2_TREM2_TYROBP	APOA2 - TREM2	ApoA	Cell-Cell Contact	uniprot;PMID:27477017	B_cells→BAG3+TAMs	(TREM2+TYROBP)	APOA2 - (TREM2+TYROBP)
CD1E+cDC2	BAG3+TAMs	APOA2	TREM2_TYROBP	7.17817e-07	0	APOA2_TREM2_TYROBP	APOA2 - TREM2	ApoA	Cell-Cell Contact	uniprot;PMID:27477017	CD1E+cDC2→BAG3+TAMs	(TREM2+TYROBP)	APOA2 - (TREM2+TYROBP)
CD4+T	BAG3+TAMs	APOA2	TREM2_TYROBP	1.06343e-07	0	APOA2_TREM2_TYROBP	APOA2 - TREM2	ApoA	Cell-Cell Contact	uniprot;PMID:27477017	CD4+T→BAG3+TAMs	(TREM2+TYROBP)	APOA2 - (TREM2+TYROBP)
CLEC9A+cDC1	BAG3+TAMs	APOA2	TREM2_TYROBP	1.72808e-07	0	APOA2_TREM2_TYROBP	APOA2 - TREM2	ApoA	Cell-Cell Contact	uniprot;PMID:27477017	CLEC9A+cDC1→BAG3+TAMs	(TREM2+TYROBP)	APOA2 - (TREM2+TYROBP)
Hep_Nonmalignant	BAG3+TAMs	APOA2	TREM2_TYROBP	1.45323e-05	0	APOA2_TREM2_TYROBP	APOA2 - TREM2	ApoA	Cell-Cell Contact	uniprot;PMID:27477017	Hep_Nonmalignant→BAG3+TAMs	(TREM2+TYROBP)	APOA2 - (TREM2+TYROBP)
LILRA4+pDC	BAG3+TAMs	APOA2	TREM2_TYROBP	1.06343e-07	0	APOA2_TREM2_TYROBP	APOA2 - TREM2	ApoA	Cell-Cell Contact	uniprot;PMID:27477017	LILRA4+pDC→BAG3+TAMs	(TREM2+TYROBP)	APOA2 - (TREM2+TYROBP)
MARCO+TAMs	BAG3+TAMs	APOA2	TREM2_TYROBP	1.06343e-07	0	APOA2_TREM2_TYROBP	APOA2 - TREM2	ApoA	Cell-Cell Contact	uniprot;PMID:27477017	MARCO+TAMs→BAG3+TAMs	(TREM2+TYROBP)	APOA2 - (TREM2+TYROBP)
Mast_cell	BAG3+TAMs	APOA2	TREM2_TYROBP	1.09667e-07	0	APOA2_TREM2_TYROBP	APOA2 - TREM2	ApoA	Cell-Cell Contact	uniprot;PMID:27477017	Mast_cell→BAG3+TAMs	(TREM2+TYROBP)	APOA2 - (TREM2+TYROBP)
MT+RTM-TAMs	BAG3+TAMs	APOA2	TREM2_TYROBP	1.32929e-08	0	APOA2_TREM2_TYROBP	APOA2 - TREM2	ApoA	Cell-Cell Contact	uniprot;PMID:27477017	MT+RTM-TAMs→BAG3+TAMs	(TREM2+TYROBP)	APOA2 - (TREM2+TYROBP)
Treg	BAG3+TAMs	APOA2	TREM2_TYROBP	4.78545e-07	0	APOA2_TREM2_TYROBP	APOA2 - TREM2	ApoA	Cell-Cell Contact	uniprot;PMID:27477017	Treg→BAG3+TAMs	(TREM2+TYROBP)	APOA2 - (TREM2+TYROBP)
UBE2C+TAMs	BAG3+TAMs	APOA2	TREM2_TYROBP	9.96968e-08	0	APOA2_TREM2_TYROBP	APOA2 - TREM2	ApoA	Cell-Cell Contact	uniprot;PMID:27477017	UBE2C+TAMs→BAG3+TAMs	(TREM2+TYROBP)	APOA2 - (TREM2+TYROBP)
VCAN+Mono	BAG3+TAMs	APOA2	TREM2_TYROBP	1.32929e-08	0	APOA2_TREM2_TYROBP	APOA2 - TREM2	ApoA	Cell-Cell Contact	uniprot;PMID:27477017	VCAN+Mono→BAG3+TAMs	(TREM2+TYROBP)	APOA2 - (TREM2+TYROBP)
Hep_Nonmalignant	BAG3+TAMs	APOB	TREM2_TYROBP	1.32929e-07	0	APOB_TREM2_TYROBP	APOB - TREM2	ApoB	Cell-Cell Contact	uniprot;PMID:27477016	Hep_Nonmalignant→BAG3+TAMs	(TREM2+TYROBP)	APOB - (TREM2+TYROBP)
B_cells	BAG3+TAMs	APOE	TREM2_TYROBP	2.52565e-07	0	APOE_TREM2_TYROBP	APOE - TREM2	ApoE	Cell-Cell Contact	uniprot;PMID:27477015	B_cells→BAG3+TAMs	(TREM2+TYROBP)	APOE - (TREM2+TYROBP)
CD1E+cDC2	BAG3+TAMs	APOE	TREM2_TYROBP	1.51539e-06	0	APOE_TREM2_TYROBP	APOE - TREM2	ApoE	Cell-Cell Contact	uniprot;PMID:27477015	CD1E+cDC2→BAG3+TAMs	(TREM2+TYROBP)	APOE - (TREM2+TYROBP)
CD4+T	BAG3+TAMs	APOE	TREM2_TYROBP	6.64646e-08	0	APOE_TREM2_TYROBP	APOE - TREM2	ApoE	Cell-Cell Contact	uniprot;PMID:27477015	CD4+T→BAG3+TAMs	(TREM2+TYROBP)	APOE - (TREM2+TYROBP)
CLEC9A+cDC1	BAG3+TAMs	APOE	TREM2_TYROBP	9.30504e-08	0	APOE_TREM2_TYROBP	APOE - TREM2	ApoE	Cell-Cell Contact	uniprot;PMID:27477015	CLEC9A+cDC1→BAG3+TAMs	(TREM2+TYROBP)	APOE - (TREM2+TYROBP)
Hep_Nonmalignant	BAG3+TAMs	APOE	TREM2_TYROBP	3.38968e-06	0	APOE_TREM2_TYROBP	APOE - TREM2	ApoE	Cell-Cell Contact	uniprot;PMID:27477015	Hep_Nonmalignant→BAG3+TAMs	(TREM2+TYROBP)	APOE - (TREM2+TYROBP)
LILRA4+pDC	BAG3+TAMs	APOE	TREM2_TYROBP	2.65858e-08	0	APOE_TREM2_TYROBP	APOE - TREM2	ApoE	Cell-Cell Contact	uniprot;PMID:27477015	LILRA4+pDC→BAG3+TAMs	(TREM2+TYROBP)	APOE - (TREM2+TYROBP)
MARCO+TAMs	BAG3+TAMs	APOE	TREM2_TYROBP	1.3027e-06	0	APOE_TREM2_TYROBP	APOE - TREM2	ApoE	Cell-Cell Contact	uniprot;PMID:27477015	MARCO+TAMs→BAG3+TAMs	(TREM2+TYROBP)	APOE - (TREM2+TYROBP)
Mast_cell	BAG3+TAMs	APOE	TREM2_TYROBP	1.32929e-08	0	APOE_TREM2_TYROBP	APOE - TREM2	ApoE	Cell-Cell Contact	uniprot;PMID:27477015	Mast_cell→BAG3+TAMs	(TREM2+TYROBP)	APOE - (TREM2+TYROBP)
MT+RTM-TAMs	BAG3+TAMs	APOE	TREM2_TYROBP	7.97575e-08	0	APOE_TREM2_TYROBP	APOE - TREM2	ApoE	Cell-Cell Contact	uniprot;PMID:27477015	MT+RTM-TAMs→BAG3+TAMs	(TREM2+TYROBP)	APOE - (TREM2+TYROBP)
Treg	BAG3+TAMs	APOE	TREM2_TYROBP	1.06343e-07	0	APOE_TREM2_TYROBP	APOE - TREM2	ApoE	Cell-Cell Contact	uniprot;PMID:27477015	Treg→BAG3+TAMs	(TREM2+TYROBP)	APOE - (TREM2+TYROBP)
UBE2C+TAMs	BAG3+TAMs	APOE	TREM2_TYROBP	2.0604e-07	0	APOE_TREM2_TYROBP	APOE - TREM2	ApoE	Cell-Cell Contact	uniprot;PMID:27477015	UBE2C+TAMs→BAG3+TAMs	(TREM2+TYROBP)	APOE - (TREM2+TYROBP)
VCAN+Mono	BAG3+TAMs	APOE	TREM2_TYROBP	1.32929e-08	0	APOE_TREM2_TYROBP	APOE - TREM2	ApoE	Cell-Cell Contact	uniprot;PMID:27477015	VCAN+Mono→BAG3+TAMs	(TREM2+TYROBP)	APOE - (TREM2+TYROBP)
CD1E+cDC2	BAG3+TAMs	LAIR1	LILRB4	1.54527e-09	0	LAIR1_LILRB4	LAIR1 - LILRB4	LAIR1	Cell-Cell Contact	PMID:19283782	CD1E+cDC2→BAG3+TAMs	LILRB4	LAIR1 - LILRB4
Mast_cell	BAG3+TAMs	LAIR1	LILRB4	3.86317e-10	0	LAIR1_LILRB4	LAIR1 - LILRB4	LAIR1	Cell-Cell Contact	PMID:19283782	Mast_cell→BAG3+TAMs	LILRB4	LAIR1 - LILRB4
MT+RTM-TAMs	BAG3+TAMs	LAIR1	LILRB4	1.54527e-09	0	LAIR1_LILRB4	LAIR1 - LILRB4	LAIR1	Cell-Cell Contact	PMID:19283782	MT+RTM-TAMs→BAG3+TAMs	LILRB4	LAIR1 - LILRB4
UBE2C+TAMs	BAG3+TAMs	LAIR1	LILRB4	6.18108e-09	0	LAIR1_LILRB4	LAIR1 - LILRB4	LAIR1	Cell-Cell Contact	PMID:19283782	UBE2C+TAMs→BAG3+TAMs	LILRB4	LAIR1 - LILRB4
Treg	BAG3+TAMs	SIRPG	CD47	1.54527e-09	0	SIRPG_CD47	SIRPG - CD47	SIRP	Cell-Cell Contact	PMID:15294972	Treg→BAG3+TAMs	CD47	SIRPG - CD47
(b)Ligand–receptor interactions identified by CellChat analysis in non-HBV HCC samples.
Source	Target	Ligand	Receptor	Probability	P_value	Interaction_name	Interaction_name_2	Pathway_name	Annotation	Evidence	Pair	Receptor_label	lr
BAG3+TAMs	Hep_Nonmalignant	AREG	EGFR	1.54527e-09	0	AREG_EGFR	AREG - EGFR	EGF	Secreted Signaling	KEGG: hsa04012	BAG3+TAMs→Hep_Nonmalignant	EGFR	AREG - EGFR
BAG3+TAMs	Hep_Nonmalignant	HBEGF	EGFR	1.54527e-09	0	HBEGF_EGFR	HBEGF - EGFR	EGF	Secreted Signaling	KEGG: hsa04012	BAG3+TAMs→Hep_Nonmalignant	EGFR	HBEGF - EGFR
BAG3+TAMs	CD1E+cDC2	CCL5	CCR1	1.54527e-09	0	CCL5_CCR1	CCL5 - CCR1	CCL	Secreted Signaling	KEGG: hsa04060	BAG3+TAMs→CD1E+cDC2	CCR1	CCL5 - CCR1
BAG3+TAMs	MARCO+TAMs	CCL5	CCR1	6.18108e-09	0	CCL5_CCR1	CCL5 - CCR1	CCL	Secreted Signaling	KEGG: hsa04060	BAG3+TAMs→MARCO+TAMs	CCR1	CCL5 - CCR1
BAG3+TAMs	UBE2C+TAMs	CCL5	CCR1	1.54527e-09	0	CCL5_CCR1	CCL5 - CCR1	CCL	Secreted Signaling	KEGG: hsa04060	BAG3+TAMs→UBE2C+TAMs	CCR1	CCL5 - CCR1
BAG3+TAMs	CD1E+cDC2	CCL3	CCR1	7.26277e-08	0	CCL3_CCR1	CCL3 - CCR1	CCL	Secreted Signaling	KEGG: hsa04060	BAG3+TAMs→CD1E+cDC2	CCR1	CCL3 - CCR1
BAG3+TAMs	MARCO+TAMs	CCL3	CCR1	2.90511e-07	0	CCL3_CCR1	CCL3 - CCR1	CCL	Secreted Signaling	KEGG: hsa04060	BAG3+TAMs→MARCO+TAMs	CCR1	CCL3 - CCR1
BAG3+TAMs	UBE2C+TAMs	CCL3	CCR1	7.26277e-08	0	CCL3_CCR1	CCL3 - CCR1	CCL	Secreted Signaling	KEGG: hsa04060	BAG3+TAMs→UBE2C+TAMs	CCR1	CCL3 - CCR1
BAG3+TAMs	CD1E+cDC2	CCL3L3	CCR1	5.56297e-08	0	CCL3L3_CCR1	CCL3L3 - CCR1	CCL	Secreted Signaling	KEGG: hsa04060	BAG3+TAMs→CD1E+cDC2	CCR1	CCL3L3 - CCR1
BAG3+TAMs	MARCO+TAMs	CCL3L3	CCR1	2.22519e-07	0	CCL3L3_CCR1	CCL3L3 - CCR1	CCL	Secreted Signaling	KEGG: hsa04060	BAG3+TAMs→MARCO+TAMs	CCR1	CCL3L3 - CCR1
BAG3+TAMs	UBE2C+TAMs	CCL3L3	CCR1	5.56297e-08	0	CCL3L3_CCR1	CCL3L3 - CCR1	CCL	Secreted Signaling	KEGG: hsa04060	BAG3+TAMs→UBE2C+TAMs	CCR1	CCL3L3 - CCR1
BAG3+TAMs	B_cells	CXCL12	CXCR4	6.49013e-08	0	CXCL12_CXCR4	CXCL12 - CXCR4	CXCL	Secreted Signaling	KEGG: hsa04060	BAG3+TAMs→B_cells	CXCR4	CXCL12 - CXCR4
BAG3+TAMs	CD1E+cDC2	CXCL12	CXCR4	4.32675e-08	0	CXCL12_CXCR4	CXCL12 - CXCR4	CXCL	Secreted Signaling	KEGG: hsa04060	BAG3+TAMs→CD1E+cDC2	CXCR4	CXCL12 - CXCR4
BAG3+TAMs	CD4+T	CXCL12	CXCR4	6.49013e-08	0	CXCL12_CXCR4	CXCL12 - CXCR4	CXCL	Secreted Signaling	KEGG: hsa04060	BAG3+TAMs→CD4+T	CXCR4	CXCL12 - CXCR4
BAG3+TAMs	CLEC9A+cDC1	CXCL12	CXCR4	6.21971e-08	0	CXCL12_CXCR4	CXCL12 - CXCR4	CXCL	Secreted Signaling	KEGG: hsa04060	BAG3+TAMs→CLEC9A+cDC1	CXCR4	CXCL12 - CXCR4
BAG3+TAMs	Hep_Nonmalignant	CXCL12	CXCR4	1.54527e-09	0	CXCL12_CXCR4	CXCL12 - CXCR4	CXCL	Secreted Signaling	KEGG: hsa04060	BAG3+TAMs→Hep_Nonmalignant	CXCR4	CXCL12 - CXCR4
BAG3+TAMs	LILRA4+pDC	CXCL12	CXCR4	1.18213e-07	0	CXCL12_CXCR4	CXCL12 - CXCR4	CXCL	Secreted Signaling	KEGG: hsa04060	BAG3+TAMs→LILRA4+pDC	CXCR4	CXCL12 - CXCR4
BAG3+TAMs	MARCO+TAMs	CXCL12	CXCR4	1.54527e-08	0	CXCL12_CXCR4	CXCL12 - CXCR4	CXCL	Secreted Signaling	KEGG: hsa04060	BAG3+TAMs→MARCO+TAMs	CXCR4	CXCL12 - CXCR4
BAG3+TAMs	Mast_cell	CXCL12	CXCR4	1.54527e-09	0	CXCL12_CXCR4	CXCL12 - CXCR4	CXCL	Secreted Signaling	KEGG: hsa04060	BAG3+TAMs→Mast_cell	CXCR4	CXCL12 - CXCR4
BAG3+TAMs	MT+RTM-TAMs	CXCL12	CXCR4	9.27162e-09	0	CXCL12_CXCR4	CXCL12 - CXCR4	CXCL	Secreted Signaling	KEGG: hsa04060	BAG3+TAMs→MT+RTM-TAMs	CXCR4	CXCL12 - CXCR4
BAG3+TAMs	Treg	CXCL12	CXCR4	4.59718e-08	0	CXCL12_CXCR4	CXCL12 - CXCR4	CXCL	Secreted Signaling	KEGG: hsa04060	BAG3+TAMs→Treg	CXCR4	CXCL12 - CXCR4
BAG3+TAMs	UBE2C+TAMs	CXCL12	CXCR4	2.39517e-08	0	CXCL12_CXCR4	CXCL12 - CXCR4	CXCL	Secreted Signaling	KEGG: hsa04060	BAG3+TAMs→UBE2C+TAMs	CXCR4	CXCL12 - CXCR4
BAG3+TAMs	VCAN+Mono	CXCL12	CXCR4	4.94486e-08	0	CXCL12_CXCR4	CXCL12 - CXCR4	CXCL	Secreted Signaling	KEGG: hsa04060	BAG3+TAMs→VCAN+Mono	CXCR4	CXCL12 - CXCR4
BAG3+TAMs	Treg	CXCL16	CXCR6	2.3179e-08	0	CXCL16_CXCR6	CXCL16 - CXCR6	CXCL	Secreted Signaling	KEGG: hsa04060	BAG3+TAMs→Treg	CXCR6	CXCL16 - CXCR6
BAG3+TAMs	B_cells	MIF	CD74_CXCR4	3.80023e-07	0	MIF_CD74_CXCR4	MIF - (CD74+CXCR4)	MIF	Secreted Signaling	PMID: 29637711; PMID: 24760155	BAG3+TAMs→B_cells	(CD74+CXCR4)	MIF - (CD74+CXCR4)
BAG3+TAMs	CD1E+cDC2	MIF	CD74_CXCR4	6.70497e-07	0	MIF_CD74_CXCR4	MIF - (CD74+CXCR4)	MIF	Secreted Signaling	PMID: 29637711; PMID: 24760155	BAG3+TAMs→CD1E+cDC2	(CD74+CXCR4)	MIF - (CD74+CXCR4)
BAG3+TAMs	CLEC9A+cDC1	MIF	CD74_CXCR4	1.21849e-06	0	MIF_CD74_CXCR4	MIF - (CD74+CXCR4)	MIF	Secreted Signaling	PMID: 29637711; PMID: 24760155	BAG3+TAMs→CLEC9A+cDC1	(CD74+CXCR4)	MIF - (CD74+CXCR4)
BAG3+TAMs	LILRA4+pDC	MIF	CD74_CXCR4	8.25225e-07	0	MIF_CD74_CXCR4	MIF - (CD74+CXCR4)	MIF	Secreted Signaling	PMID: 29637711; PMID: 24760155	BAG3+TAMs→LILRA4+pDC	(CD74+CXCR4)	MIF - (CD74+CXCR4)
BAG3+TAMs	MARCO+TAMs	MIF	CD74_CXCR4	3.03754e-07	0	MIF_CD74_CXCR4	MIF - (CD74+CXCR4)	MIF	Secreted Signaling	PMID: 29637711; PMID: 24760155	BAG3+TAMs→MARCO+TAMs	(CD74+CXCR4)	MIF - (CD74+CXCR4)
BAG3+TAMs	MT+RTM-TAMs	MIF	CD74_CXCR4	1.78021e-07	0	MIF_CD74_CXCR4	MIF - (CD74+CXCR4)	MIF	Secreted Signaling	PMID: 29637711; PMID: 24760155	BAG3+TAMs→MT+RTM-TAMs	(CD74+CXCR4)	MIF - (CD74+CXCR4)
BAG3+TAMs	UBE2C+TAMs	MIF	CD74_CXCR4	4.98717e-07	0	MIF_CD74_CXCR4	MIF - (CD74+CXCR4)	MIF	Secreted Signaling	PMID: 29637711; PMID: 24760155	BAG3+TAMs→UBE2C+TAMs	(CD74+CXCR4)	MIF - (CD74+CXCR4)
BAG3+TAMs	VCAN+Mono	MIF	CD74_CXCR4	4.55894e-07	0	MIF_CD74_CXCR4	MIF - (CD74+CXCR4)	MIF	Secreted Signaling	PMID: 29637711; PMID: 24760155	BAG3+TAMs→VCAN+Mono	(CD74+CXCR4)	MIF - (CD74+CXCR4)
BAG3+TAMs	B_cells	MIF	CD74_CD44	5.86389e-08	0	MIF_CD74_CD44	MIF - (CD74+CD44)	MIF	Secreted Signaling	PMID: 29637711; PMID: 26175090	BAG3+TAMs→B_cells	(CD74+CD44)	MIF - (CD74+CD44)
BAG3+TAMs	CD1E+cDC2	MIF	CD74_CD44	2.83337e-07	0	MIF_CD74_CD44	MIF - (CD74+CD44)	MIF	Secreted Signaling	PMID: 29637711; PMID: 26175090	BAG3+TAMs→CD1E+cDC2	(CD74+CD44)	MIF - (CD74+CD44)
BAG3+TAMs	CD4+T	MIF	CD74_CD44	3.70865e-08	0	MIF_CD74_CD44	MIF - (CD74+CD44)	MIF	Secreted Signaling	PMID: 29637711; PMID: 26175090	BAG3+TAMs→CD4+T	(CD74+CD44)	MIF - (CD74+CD44)
BAG3+TAMs	CLEC9A+cDC1	MIF	CD74_CD44	1.92061e-07	0	MIF_CD74_CD44	MIF - (CD74+CD44)	MIF	Secreted Signaling	PMID: 29637711; PMID: 26175090	BAG3+TAMs→CLEC9A+cDC1	(CD74+CD44)	MIF - (CD74+CD44)
BAG3+TAMs	LILRA4+pDC	MIF	CD74_CD44	9.43501e-08	0	MIF_CD74_CD44	MIF - (CD74+CD44)	MIF	Secreted Signaling	PMID: 29637711; PMID: 26175090	BAG3+TAMs→LILRA4+pDC	(CD74+CD44)	MIF - (CD74+CD44)
BAG3+TAMs	MARCO+TAMs	MIF	CD74_CD44	2.88167e-07	0	MIF_CD74_CD44	MIF - (CD74+CD44)	MIF	Secreted Signaling	PMID: 29637711; PMID: 26175090	BAG3+TAMs→MARCO+TAMs	(CD74+CD44)	MIF - (CD74+CD44)
BAG3+TAMs	MT+RTM-TAMs	MIF	CD74_CD44	1.45354e-07	0	MIF_CD74_CD44	MIF - (CD74+CD44)	MIF	Secreted Signaling	PMID: 29637711; PMID: 26175090	BAG3+TAMs→MT+RTM-TAMs	(CD74+CD44)	MIF - (CD74+CD44)
BAG3+TAMs	Treg	MIF	CD74_CD44	5.86389e-08	0.01	MIF_CD74_CD44	MIF - (CD74+CD44)	MIF	Secreted Signaling	PMID: 29637711; PMID: 26175090	BAG3+TAMs→Treg	(CD74+CD44)	MIF - (CD74+CD44)
BAG3+TAMs	UBE2C+TAMs	MIF	CD74_CD44	3.10288e-07	0	MIF_CD74_CD44	MIF - (CD74+CD44)	MIF	Secreted Signaling	PMID: 29637711; PMID: 26175090	BAG3+TAMs→UBE2C+TAMs	(CD74+CD44)	MIF - (CD74+CD44)
BAG3+TAMs	VCAN+Mono	MIF	CD74_CD44	1.61183e-07	0	MIF_CD74_CD44	MIF - (CD74+CD44)	MIF	Secreted Signaling	PMID: 29637711; PMID: 26175090	BAG3+TAMs→VCAN+Mono	(CD74+CD44)	MIF - (CD74+CD44)
BAG3+TAMs	CD1E+cDC2	IL10	IL10RA_IL10RB	1.54527e-09	0	IL10_IL10RA_IL10RB	IL10 - (IL10RA+IL10RB)	IL10	Secreted Signaling	KEGG: hsa04060	BAG3+TAMs→CD1E+cDC2	(IL10RA+IL10RB)	IL10 - (IL10RA+IL10RB)
BAG3+TAMs	MARCO+TAMs	IL10	IL10RA_IL10RB	2.89093e-09	0	IL10_IL10RA_IL10RB	IL10 - (IL10RA+IL10RB)	IL10	Secreted Signaling	KEGG: hsa04060	BAG3+TAMs→MARCO+TAMs	(IL10RA+IL10RB)	IL10 - (IL10RA+IL10RB)
BAG3+TAMs	UBE2C+TAMs	IL10	IL10RA_IL10RB	1.54527e-09	0	IL10_IL10RA_IL10RB	IL10 - (IL10RA+IL10RB)	IL10	Secreted Signaling	KEGG: hsa04060	BAG3+TAMs→UBE2C+TAMs	(IL10RA+IL10RB)	IL10 - (IL10RA+IL10RB)
BAG3+TAMs	VCAN+Mono	IL10	IL10RA_IL10RB	1.54527e-09	0	IL10_IL10RA_IL10RB	IL10 - (IL10RA+IL10RB)	IL10	Secreted Signaling	KEGG: hsa04060	BAG3+TAMs→VCAN+Mono	(IL10RA+IL10RB)	IL10 - (IL10RA+IL10RB)
BAG3+TAMs	CLEC9A+cDC1	IL1B	IL1R2	2.16338e-08	0	IL1B_IL1R2	IL1B - IL1R2	IL1	Secreted Signaling	KEGG: hsa04060	BAG3+TAMs→CLEC9A+cDC1	IL1R2	IL1B - IL1R2
BAG3+TAMs	Treg	IL1B	IL1R2	1.08169e-08	0	IL1B_IL1R2	IL1B - IL1R2	IL1	Secreted Signaling	KEGG: hsa04060	BAG3+TAMs→Treg	IL1R2	IL1B - IL1R2
BAG3+TAMs	VCAN+Mono	IL1B	IL1R2	1.08169e-08	0	IL1B_IL1R2	IL1B - IL1R2	IL1	Secreted Signaling	KEGG: hsa04060	BAG3+TAMs→VCAN+Mono	IL1R2	IL1B - IL1R2
BAG3+TAMs	B_cells	TNFSF13B	TNFRSF17	1.54527e-09	0	TNFSF13B_TNFRSF17	TNFSF13B - TNFRSF17	BAFF	Secreted Signaling	KEGG: hsa04060	BAG3+TAMs→B_cells	TNFRSF17	TNFSF13B - TNFRSF17
BAG3+TAMs	B_cells	TNFSF13B	TNFRSF13C	1.54527e-09	0	TNFSF13B_TNFRSF13C	TNFSF13B - TNFRSF13C	BAFF	Secreted Signaling	KEGG: hsa04060	BAG3+TAMs→B_cells	TNFRSF13C	TNFSF13B - TNFRSF13C
BAG3+TAMs	Hep_Nonmalignant	NAMPT	ITGA5_ITGB1	8.30717e-08	0	NAMPT_ITGA5_ITGB1	NAMPT - (ITGA5+ITGB1)	VISFATIN	Secreted Signaling	PMID: 28490838	BAG3+TAMs→Hep_Nonmalignant	(ITGA5+ITGB1)	NAMPT - (ITGA5+ITGB1)
BAG3+TAMs	CD1E+cDC2	C3	C3AR1	1.08169e-08	0	C3_C3AR1	C3 - C3AR1	COMPLEMENT	Secreted Signaling	KEGG: hsa04080	BAG3+TAMs→CD1E+cDC2	C3AR1	C3 - C3AR1
BAG3+TAMs	MARCO+TAMs	C3	C3AR1	1.39074e-08	0	C3_C3AR1	C3 - C3AR1	COMPLEMENT	Secreted Signaling	KEGG: hsa04080	BAG3+TAMs→MARCO+TAMs	C3AR1	C3 - C3AR1
BAG3+TAMs	Mast_cell	C3	C3AR1	3.86317e-10	0	C3_C3AR1	C3 - C3AR1	COMPLEMENT	Secreted Signaling	KEGG: hsa04080	BAG3+TAMs→Mast_cell	C3AR1	C3 - C3AR1
BAG3+TAMs	MT+RTM-TAMs	C3	C3AR1	1.54527e-09	0	C3_C3AR1	C3 - C3AR1	COMPLEMENT	Secreted Signaling	KEGG: hsa04080	BAG3+TAMs→MT+RTM-TAMs	C3AR1	C3 - C3AR1
BAG3+TAMs	Treg	C3	C3AR1	1.54527e-09	0	C3_C3AR1	C3 - C3AR1	COMPLEMENT	Secreted Signaling	KEGG: hsa04080	BAG3+TAMs→Treg	C3AR1	C3 - C3AR1
BAG3+TAMs	UBE2C+TAMs	C3	C3AR1	1.54527e-09	0	C3_C3AR1	C3 - C3AR1	COMPLEMENT	Secreted Signaling	KEGG: hsa04080	BAG3+TAMs→UBE2C+TAMs	C3AR1	C3 - C3AR1
BAG3+TAMs	VCAN+Mono	C3	C3AR1	1.54527e-09	0	C3_C3AR1	C3 - C3AR1	COMPLEMENT	Secreted Signaling	KEGG: hsa04080	BAG3+TAMs→VCAN+Mono	C3AR1	C3 - C3AR1
BAG3+TAMs	UBE2C+TAMs	C3	ITGAM_ITGB2	5.57155e-09	0	C3_ITGAM_ITGB2	C3 - (ITGAM+ITGB2)	COMPLEMENT	Secreted Signaling	PMID: 16234578	BAG3+TAMs→UBE2C+TAMs	(ITGAM+ITGB2)	C3 - (ITGAM+ITGB2)
BAG3+TAMs	CD1E+cDC2	C3	ITGAX_ITGB2	4.37068e-09	0	C3_ITGAX_ITGB2	C3 - (ITGAX+ITGB2)	COMPLEMENT	Secreted Signaling	PMID: 16234578	BAG3+TAMs→CD1E+cDC2	(ITGAX+ITGB2)	C3 - (ITGAX+ITGB2)
BAG3+TAMs	MT+RTM-TAMs	C3	ITGAX_ITGB2	3.45533e-09	0	C3_ITGAX_ITGB2	C3 - (ITGAX+ITGB2)	COMPLEMENT	Secreted Signaling	PMID: 16234578	BAG3+TAMs→MT+RTM-TAMs	(ITGAX+ITGB2)	C3 - (ITGAX+ITGB2)
BAG3+TAMs	UBE2C+TAMs	C3	ITGAX_ITGB2	5.57155e-09	0	C3_ITGAX_ITGB2	C3 - (ITGAX+ITGB2)	COMPLEMENT	Secreted Signaling	PMID: 16234578	BAG3+TAMs→UBE2C+TAMs	(ITGAX+ITGB2)	C3 - (ITGAX+ITGB2)
BAG3+TAMs	VCAN+Mono	C3	ITGAX_ITGB2	3.45533e-09	0	C3_ITGAX_ITGB2	C3 - (ITGAX+ITGB2)	COMPLEMENT	Secreted Signaling	PMID: 16234578	BAG3+TAMs→VCAN+Mono	(ITGAX+ITGB2)	C3 - (ITGAX+ITGB2)
BAG3+TAMs	CLEC9A+cDC1	ADM	CALCRL	1.54527e-09	0	ADM_CALCRL	ADM - CALCRL	CALCR	Secreted Signaling	KEGG: hsa04080	BAG3+TAMs→CLEC9A+cDC1	CALCRL	ADM - CALCRL
BAG3+TAMs	MARCO+TAMs	ANXA1	FPR2	1.39074e-08	0	ANXA1_FPR2	ANXA1 - FPR2	ANNEXIN	Secreted Signaling	PMID: 23230437	BAG3+TAMs→MARCO+TAMs	FPR2	ANXA1 - FPR2
BAG3+TAMs	MARCO+TAMs	ANXA1	FPR1	5.56297e-08	0	ANXA1_FPR1	ANXA1 - FPR1	ANNEXIN	Secreted Signaling	PMID: 23230437	BAG3+TAMs→MARCO+TAMs	FPR1	ANXA1 - FPR1
BAG3+TAMs	MT+RTM-TAMs	ANXA1	FPR1	1.39074e-08	0	ANXA1_FPR1	ANXA1 - FPR1	ANNEXIN	Secreted Signaling	PMID: 23230437	BAG3+TAMs→MT+RTM-TAMs	FPR1	ANXA1 - FPR1
BAG3+TAMs	UBE2C+TAMs	ANXA1	FPR1	1.39074e-08	0	ANXA1_FPR1	ANXA1 - FPR1	ANNEXIN	Secreted Signaling	PMID: 23230437	BAG3+TAMs→UBE2C+TAMs	FPR1	ANXA1 - FPR1
BAG3+TAMs	VCAN+Mono	ANXA1	FPR1	5.56297e-08	0	ANXA1_FPR1	ANXA1 - FPR1	ANNEXIN	Secreted Signaling	PMID: 23230437	BAG3+TAMs→VCAN+Mono	FPR1	ANXA1 - FPR1
BAG3+TAMs	CD1E+cDC2	GAS6	AXL	1.54527e-09	0	GAS6_AXL	GAS6 - AXL	GAS	Secreted Signaling	PMID: 27801848	BAG3+TAMs→CD1E+cDC2	AXL	GAS6 - AXL
BAG3+TAMs	MARCO+TAMs	GAS6	AXL	1.54527e-08	0	GAS6_AXL	GAS6 - AXL	GAS	Secreted Signaling	PMID: 27801848	BAG3+TAMs→MARCO+TAMs	AXL	GAS6 - AXL
BAG3+TAMs	MT+RTM-TAMs	GAS6	AXL	1.54527e-09	0	GAS6_AXL	GAS6 - AXL	GAS	Secreted Signaling	PMID: 27801848	BAG3+TAMs→MT+RTM-TAMs	AXL	GAS6 - AXL
BAG3+TAMs	UBE2C+TAMs	GAS6	AXL	1.54527e-09	0	GAS6_AXL	GAS6 - AXL	GAS	Secreted Signaling	PMID: 27801848	BAG3+TAMs→UBE2C+TAMs	AXL	GAS6 - AXL
BAG3+TAMs	VCAN+Mono	GAS6	AXL	1.54527e-09	0	GAS6_AXL	GAS6 - AXL	GAS	Secreted Signaling	PMID: 27801848	BAG3+TAMs→VCAN+Mono	AXL	GAS6 - AXL
BAG3+TAMs	CD1E+cDC2	GAS6	MERTK	1.54527e-09	0	GAS6_MERTK	GAS6 - MERTK	GAS	Secreted Signaling	PMID: 27801848	BAG3+TAMs→CD1E+cDC2	MERTK	GAS6 - MERTK
BAG3+TAMs	MARCO+TAMs	GAS6	MERTK	6.18108e-09	0	GAS6_MERTK	GAS6 - MERTK	GAS	Secreted Signaling	PMID: 27801848	BAG3+TAMs→MARCO+TAMs	MERTK	GAS6 - MERTK
BAG3+TAMs	B_cells	LGALS9	PTPRC	4.63581e-09	0	LGALS9_CD45	LGALS9 - CD45	GALECTIN	Secreted Signaling	PMID: 30120235	BAG3+TAMs→B_cells	PTPRC	LGALS9 - PTPRC
BAG3+TAMs	CD1E+cDC2	LGALS9	PTPRC	4.17223e-08	0	LGALS9_CD45	LGALS9 - CD45	GALECTIN	Secreted Signaling	PMID: 30120235	BAG3+TAMs→CD1E+cDC2	PTPRC	LGALS9 - PTPRC
BAG3+TAMs	CD4+T	LGALS9	PTPRC	3.70865e-08	0	LGALS9_CD45	LGALS9 - CD45	GALECTIN	Secreted Signaling	PMID: 30120235	BAG3+TAMs→CD4+T	PTPRC	LGALS9 - PTPRC
BAG3+TAMs	CLEC9A+cDC1	LGALS9	PTPRC	5.56297e-08	0	LGALS9_CD45	LGALS9 - CD45	GALECTIN	Secreted Signaling	PMID: 30120235	BAG3+TAMs→CLEC9A+cDC1	PTPRC	LGALS9 - PTPRC
BAG3+TAMs	LILRA4+pDC	LGALS9	PTPRC	9.27162e-09	0	LGALS9_CD45	LGALS9 - CD45	GALECTIN	Secreted Signaling	PMID: 30120235	BAG3+TAMs→LILRA4+pDC	PTPRC	LGALS9 - PTPRC
BAG3+TAMs	MARCO+TAMs	LGALS9	PTPRC	3.70865e-08	0	LGALS9_CD45	LGALS9 - CD45	GALECTIN	Secreted Signaling	PMID: 30120235	BAG3+TAMs→MARCO+TAMs	PTPRC	LGALS9 - PTPRC
BAG3+TAMs	Mast_cell	LGALS9	PTPRC	1.39074e-08	0	LGALS9_CD45	LGALS9 - CD45	GALECTIN	Secreted Signaling	PMID: 30120235	BAG3+TAMs→Mast_cell	PTPRC	LGALS9 - PTPRC
BAG3+TAMs	MT+RTM-TAMs	LGALS9	PTPRC	1.85432e-08	0	LGALS9_CD45	LGALS9 - CD45	GALECTIN	Secreted Signaling	PMID: 30120235	BAG3+TAMs→MT+RTM-TAMs	PTPRC	LGALS9 - PTPRC
BAG3+TAMs	Treg	LGALS9	PTPRC	6.02655e-08	0	LGALS9_CD45	LGALS9 - CD45	GALECTIN	Secreted Signaling	PMID: 30120235	BAG3+TAMs→Treg	PTPRC	LGALS9 - PTPRC
BAG3+TAMs	UBE2C+TAMs	LGALS9	PTPRC	3.24507e-08	0	LGALS9_CD45	LGALS9 - CD45	GALECTIN	Secreted Signaling	PMID: 30120235	BAG3+TAMs→UBE2C+TAMs	PTPRC	LGALS9 - PTPRC
BAG3+TAMs	VCAN+Mono	LGALS9	PTPRC	3.70865e-08	0	LGALS9_CD45	LGALS9 - CD45	GALECTIN	Secreted Signaling	PMID: 30120235	BAG3+TAMs→VCAN+Mono	PTPRC	LGALS9 - PTPRC
BAG3+TAMs	MARCO+TAMs	RARRES2	CMKLR1	1.54527e-09	0	RARRES2_CMKLR1	RARRES2 - CMKLR1	CHEMERIN	Secreted Signaling	PMID: 24671882	BAG3+TAMs→MARCO+TAMs	CMKLR1	RARRES2 - CMKLR1
BAG3+TAMs	CD1E+cDC2	LGALS9	HAVCR2	4.63581e-09	0	LGALS9_HAVCR2	LGALS9 - HAVCR2	GALECTIN	Secreted Signaling	PMID: 27192565	BAG3+TAMs→CD1E+cDC2	HAVCR2	LGALS9 - HAVCR2
BAG3+TAMs	CLEC9A+cDC1	LGALS9	HAVCR2	2.3179e-08	0	LGALS9_HAVCR2	LGALS9 - HAVCR2	GALECTIN	Secreted Signaling	PMID: 27192565	BAG3+TAMs→CLEC9A+cDC1	HAVCR2	LGALS9 - HAVCR2
BAG3+TAMs	MARCO+TAMs	LGALS9	HAVCR2	1.39074e-08	0	LGALS9_HAVCR2	LGALS9 - HAVCR2	GALECTIN	Secreted Signaling	PMID: 27192565	BAG3+TAMs→MARCO+TAMs	HAVCR2	LGALS9 - HAVCR2
BAG3+TAMs	MT+RTM-TAMs	LGALS9	HAVCR2	4.63581e-09	0	LGALS9_HAVCR2	LGALS9 - HAVCR2	GALECTIN	Secreted Signaling	PMID: 27192565	BAG3+TAMs→MT+RTM-TAMs	HAVCR2	LGALS9 - HAVCR2
BAG3+TAMs	UBE2C+TAMs	LGALS9	HAVCR2	1.85432e-08	0	LGALS9_HAVCR2	LGALS9 - HAVCR2	GALECTIN	Secreted Signaling	PMID: 27192565	BAG3+TAMs→UBE2C+TAMs	HAVCR2	LGALS9 - HAVCR2
BAG3+TAMs	VCAN+Mono	LGALS9	HAVCR2	4.63581e-09	0	LGALS9_HAVCR2	LGALS9 - HAVCR2	GALECTIN	Secreted Signaling	PMID: 27192565	BAG3+TAMs→VCAN+Mono	HAVCR2	LGALS9 - HAVCR2
BAG3+TAMs	B_cells	LGALS9	CD44	4.63581e-09	0	LGALS9_CD44	LGALS9 - CD44	GALECTIN	Secreted Signaling	PMID: 25065622	BAG3+TAMs→B_cells	CD44	LGALS9 - CD44
BAG3+TAMs	CD1E+cDC2	LGALS9	CD44	2.3179e-08	0	LGALS9_CD44	LGALS9 - CD44	GALECTIN	Secreted Signaling	PMID: 25065622	BAG3+TAMs→CD1E+cDC2	CD44	LGALS9 - CD44
BAG3+TAMs	CD4+T	LGALS9	CD44	1.85432e-08	0	LGALS9_CD44	LGALS9 - CD44	GALECTIN	Secreted Signaling	PMID: 25065622	BAG3+TAMs→CD4+T	CD44	LGALS9 - CD44
BAG3+TAMs	CLEC9A+cDC1	LGALS9	CD44	4.63581e-09	0	LGALS9_CD44	LGALS9 - CD44	GALECTIN	Secreted Signaling	PMID: 25065622	BAG3+TAMs→CLEC9A+cDC1	CD44	LGALS9 - CD44
BAG3+TAMs	LILRA4+pDC	LGALS9	CD44	4.63581e-09	0	LGALS9_CD44	LGALS9 - CD44	GALECTIN	Secreted Signaling	PMID: 25065622	BAG3+TAMs→LILRA4+pDC	CD44	LGALS9 - CD44
BAG3+TAMs	MARCO+TAMs	LGALS9	CD44	4.17223e-08	0	LGALS9_CD44	LGALS9 - CD44	GALECTIN	Secreted Signaling	PMID: 25065622	BAG3+TAMs→MARCO+TAMs	CD44	LGALS9 - CD44
BAG3+TAMs	Mast_cell	LGALS9	CD44	4.17223e-08	0	LGALS9_CD44	LGALS9 - CD44	GALECTIN	Secreted Signaling	PMID: 25065622	BAG3+TAMs→Mast_cell	CD44	LGALS9 - CD44
BAG3+TAMs	MT+RTM-TAMs	LGALS9	CD44	1.85432e-08	0	LGALS9_CD44	LGALS9 - CD44	GALECTIN	Secreted Signaling	PMID: 25065622	BAG3+TAMs→MT+RTM-TAMs	CD44	LGALS9 - CD44
BAG3+TAMs	Treg	LGALS9	CD44	2.78149e-08	0	LGALS9_CD44	LGALS9 - CD44	GALECTIN	Secreted Signaling	PMID: 25065622	BAG3+TAMs→Treg	CD44	LGALS9 - CD44
BAG3+TAMs	UBE2C+TAMs	LGALS9	CD44	2.78149e-08	0	LGALS9_CD44	LGALS9 - CD44	GALECTIN	Secreted Signaling	PMID: 25065622	BAG3+TAMs→UBE2C+TAMs	CD44	LGALS9 - CD44
BAG3+TAMs	VCAN+Mono	LGALS9	CD44	1.85432e-08	0	LGALS9_CD44	LGALS9 - CD44	GALECTIN	Secreted Signaling	PMID: 25065622	BAG3+TAMs→VCAN+Mono	CD44	LGALS9 - CD44
BAG3+TAMs	MARCO+TAMs	ANXA1	FPR2_LXA4	2.78149e-08	0	ANXA1_FPR2_LXA4	ANXA1 - (FPR2+LXA4)	ANNEXIN	Secreted Signaling	PMID: 22610094	BAG3+TAMs→MARCO+TAMs	(FPR2+LXA4)	ANXA1 - (FPR2+LXA4)
BAG3+TAMs	CD1E+cDC2	ANXA1	FPR3	1.39074e-08	0	ANXA1_FPR3	ANXA1 - FPR3	ANNEXIN	Secreted Signaling	PMID: 33082511	BAG3+TAMs→CD1E+cDC2	FPR3	ANXA1 - FPR3
BAG3+TAMs	MARCO+TAMs	ANXA1	FPR3	5.56297e-08	0	ANXA1_FPR3	ANXA1 - FPR3	ANNEXIN	Secreted Signaling	PMID: 33082511	BAG3+TAMs→MARCO+TAMs	FPR3	ANXA1 - FPR3
BAG3+TAMs	MT+RTM-TAMs	ANXA1	FPR3	1.39074e-08	0	ANXA1_FPR3	ANXA1 - FPR3	ANNEXIN	Secreted Signaling	PMID: 33082511	BAG3+TAMs→MT+RTM-TAMs	FPR3	ANXA1 - FPR3
BAG3+TAMs	UBE2C+TAMs	ANXA1	FPR3	1.39074e-08	0	ANXA1_FPR3	ANXA1 - FPR3	ANNEXIN	Secreted Signaling	PMID: 33082511	BAG3+TAMs→UBE2C+TAMs	FPR3	ANXA1 - FPR3
BAG3+TAMs	B_cells	IGFBP3	TMEM219	1.54527e-09	0	IGFBP3_TMEM219	IGFBP3 - TMEM219	IGFBP	Secreted Signaling	PMID:20353938	BAG3+TAMs→B_cells	TMEM219	IGFBP3 - TMEM219
BAG3+TAMs	CD1E+cDC2	IGFBP3	TMEM219	6.18108e-09	0	IGFBP3_TMEM219	IGFBP3 - TMEM219	IGFBP	Secreted Signaling	PMID:20353938	BAG3+TAMs→CD1E+cDC2	TMEM219	IGFBP3 - TMEM219
BAG3+TAMs	CLEC9A+cDC1	IGFBP3	TMEM219	6.18108e-09	0	IGFBP3_TMEM219	IGFBP3 - TMEM219	IGFBP	Secreted Signaling	PMID:20353938	BAG3+TAMs→CLEC9A+cDC1	TMEM219	IGFBP3 - TMEM219
BAG3+TAMs	Hep_Nonmalignant	IGFBP3	TMEM219	7.72635e-09	0	IGFBP3_TMEM219	IGFBP3 - TMEM219	IGFBP	Secreted Signaling	PMID:20353938	BAG3+TAMs→Hep_Nonmalignant	TMEM219	IGFBP3 - TMEM219
BAG3+TAMs	LILRA4+pDC	IGFBP3	TMEM219	1.54527e-09	0	IGFBP3_TMEM219	IGFBP3 - TMEM219	IGFBP	Secreted Signaling	PMID:20353938	BAG3+TAMs→LILRA4+pDC	TMEM219	IGFBP3 - TMEM219
BAG3+TAMs	MARCO+TAMs	IGFBP3	TMEM219	6.18108e-09	0	IGFBP3_TMEM219	IGFBP3 - TMEM219	IGFBP	Secreted Signaling	PMID:20353938	BAG3+TAMs→MARCO+TAMs	TMEM219	IGFBP3 - TMEM219
BAG3+TAMs	Mast_cell	IGFBP3	TMEM219	1.54527e-09	0	IGFBP3_TMEM219	IGFBP3 - TMEM219	IGFBP	Secreted Signaling	PMID:20353938	BAG3+TAMs→Mast_cell	TMEM219	IGFBP3 - TMEM219
BAG3+TAMs	MT+RTM-TAMs	IGFBP3	TMEM219	1.54527e-09	0	IGFBP3_TMEM219	IGFBP3 - TMEM219	IGFBP	Secreted Signaling	PMID:20353938	BAG3+TAMs→MT+RTM-TAMs	TMEM219	IGFBP3 - TMEM219
BAG3+TAMs	Treg	IGFBP3	TMEM219	1.54527e-09	0	IGFBP3_TMEM219	IGFBP3 - TMEM219	IGFBP	Secreted Signaling	PMID:20353938	BAG3+TAMs→Treg	TMEM219	IGFBP3 - TMEM219
BAG3+TAMs	UBE2C+TAMs	IGFBP3	TMEM219	6.18108e-09	0	IGFBP3_TMEM219	IGFBP3 - TMEM219	IGFBP	Secreted Signaling	PMID:20353938	BAG3+TAMs→UBE2C+TAMs	TMEM219	IGFBP3 - TMEM219
BAG3+TAMs	VCAN+Mono	IGFBP3	TMEM219	1.54527e-09	0	IGFBP3_TMEM219	IGFBP3 - TMEM219	IGFBP	Secreted Signaling	PMID:20353938	BAG3+TAMs→VCAN+Mono	TMEM219	IGFBP3 - TMEM219
BAG3+TAMs	B_cells	LGALS9	P4HB	9.27162e-09	0	LGALS9_P4HB	LGALS9 - P4HB	GALECTIN	Secreted Signaling	PMID:21670307;uniprot	BAG3+TAMs→B_cells	P4HB	LGALS9 - P4HB
BAG3+TAMs	CD1E+cDC2	LGALS9	P4HB	1.85432e-08	0	LGALS9_P4HB	LGALS9 - P4HB	GALECTIN	Secreted Signaling	PMID:21670307;uniprot	BAG3+TAMs→CD1E+cDC2	P4HB	LGALS9 - P4HB
BAG3+TAMs	CLEC9A+cDC1	LGALS9	P4HB	4.63581e-09	0	LGALS9_P4HB	LGALS9 - P4HB	GALECTIN	Secreted Signaling	PMID:21670307;uniprot	BAG3+TAMs→CLEC9A+cDC1	P4HB	LGALS9 - P4HB
BAG3+TAMs	Hep_Nonmalignant	LGALS9	P4HB	1.29803e-07	0	LGALS9_P4HB	LGALS9 - P4HB	GALECTIN	Secreted Signaling	PMID:21670307;uniprot	BAG3+TAMs→Hep_Nonmalignant	P4HB	LGALS9 - P4HB
BAG3+TAMs	LILRA4+pDC	LGALS9	P4HB	4.63581e-09	0	LGALS9_P4HB	LGALS9 - P4HB	GALECTIN	Secreted Signaling	PMID:21670307;uniprot	BAG3+TAMs→LILRA4+pDC	P4HB	LGALS9 - P4HB
BAG3+TAMs	MARCO+TAMs	LGALS9	P4HB	4.63581e-09	0	LGALS9_P4HB	LGALS9 - P4HB	GALECTIN	Secreted Signaling	PMID:21670307;uniprot	BAG3+TAMs→MARCO+TAMs	P4HB	LGALS9 - P4HB
BAG3+TAMs	MT+RTM-TAMs	LGALS9	P4HB	4.63581e-09	0	LGALS9_P4HB	LGALS9 - P4HB	GALECTIN	Secreted Signaling	PMID:21670307;uniprot	BAG3+TAMs→MT+RTM-TAMs	P4HB	LGALS9 - P4HB
BAG3+TAMs	Treg	LGALS9	P4HB	4.63581e-09	0	LGALS9_P4HB	LGALS9 - P4HB	GALECTIN	Secreted Signaling	PMID:21670307;uniprot	BAG3+TAMs→Treg	P4HB	LGALS9 - P4HB
BAG3+TAMs	UBE2C+TAMs	LGALS9	P4HB	2.3179e-08	0	LGALS9_P4HB	LGALS9 - P4HB	GALECTIN	Secreted Signaling	PMID:21670307;uniprot	BAG3+TAMs→UBE2C+TAMs	P4HB	LGALS9 - P4HB
BAG3+TAMs	B_cells	PPIA	BSG	1.05078e-07	0	PPIA_BSG	PPIA - BSG	CypA	Secreted Signaling	PMID: 36012604	BAG3+TAMs→B_cells	BSG	PPIA - BSG
BAG3+TAMs	Hep_Nonmalignant	PPIA	BSG	3.67774e-07	0	PPIA_BSG	PPIA - BSG	CypA	Secreted Signaling	PMID: 36012604	BAG3+TAMs→Hep_Nonmalignant	BSG	PPIA - BSG
BAG3+TAMs	UBE2C+TAMs	PPIA	BSG	1.83887e-07	0	PPIA_BSG	PPIA - BSG	CypA	Secreted Signaling	PMID: 36012604	BAG3+TAMs→UBE2C+TAMs	BSG	PPIA - BSG
BAG3+TAMs	Hep_Nonmalignant	VTN	ITGAV_ITGB1	1.46597e-08	0	VTN_ITGAV_ITGB1	VTN - (ITGAV+ITGB1)	VTN	ECM-Receptor	KEGG: hsa04512	BAG3+TAMs→Hep_Nonmalignant	(ITGAV+ITGB1)	VTN - (ITGAV+ITGB1)
BAG3+TAMs	B_cells	COL4A1	CD44	1.54527e-09	0	COL4A1_CD44	COL4A1 - CD44	COLLAGEN	ECM-Receptor	KEGG: hsa04512	BAG3+TAMs→B_cells	CD44	COL4A1 - CD44
BAG3+TAMs	CD1E+cDC2	COL4A1	CD44	7.72635e-09	0	COL4A1_CD44	COL4A1 - CD44	COLLAGEN	ECM-Receptor	KEGG: hsa04512	BAG3+TAMs→CD1E+cDC2	CD44	COL4A1 - CD44
BAG3+TAMs	CD4+T	COL4A1	CD44	6.18108e-09	0	COL4A1_CD44	COL4A1 - CD44	COLLAGEN	ECM-Receptor	KEGG: hsa04512	BAG3+TAMs→CD4+T	CD44	COL4A1 - CD44
BAG3+TAMs	CLEC9A+cDC1	COL4A1	CD44	1.54527e-09	0	COL4A1_CD44	COL4A1 - CD44	COLLAGEN	ECM-Receptor	KEGG: hsa04512	BAG3+TAMs→CLEC9A+cDC1	CD44	COL4A1 - CD44
BAG3+TAMs	LILRA4+pDC	COL4A1	CD44	1.54527e-09	0	COL4A1_CD44	COL4A1 - CD44	COLLAGEN	ECM-Receptor	KEGG: hsa04512	BAG3+TAMs→LILRA4+pDC	CD44	COL4A1 - CD44
BAG3+TAMs	MARCO+TAMs	COL4A1	CD44	1.39074e-08	0	COL4A1_CD44	COL4A1 - CD44	COLLAGEN	ECM-Receptor	KEGG: hsa04512	BAG3+TAMs→MARCO+TAMs	CD44	COL4A1 - CD44
BAG3+TAMs	Mast_cell	COL4A1	CD44	1.39074e-08	0	COL4A1_CD44	COL4A1 - CD44	COLLAGEN	ECM-Receptor	KEGG: hsa04512	BAG3+TAMs→Mast_cell	CD44	COL4A1 - CD44
BAG3+TAMs	MT+RTM-TAMs	COL4A1	CD44	6.18108e-09	0	COL4A1_CD44	COL4A1 - CD44	COLLAGEN	ECM-Receptor	KEGG: hsa04512	BAG3+TAMs→MT+RTM-TAMs	CD44	COL4A1 - CD44
BAG3+TAMs	Treg	COL4A1	CD44	9.27162e-09	0	COL4A1_CD44	COL4A1 - CD44	COLLAGEN	ECM-Receptor	KEGG: hsa04512	BAG3+TAMs→Treg	CD44	COL4A1 - CD44
BAG3+TAMs	UBE2C+TAMs	COL4A1	CD44	9.27162e-09	0	COL4A1_CD44	COL4A1 - CD44	COLLAGEN	ECM-Receptor	KEGG: hsa04512	BAG3+TAMs→UBE2C+TAMs	CD44	COL4A1 - CD44
BAG3+TAMs	VCAN+Mono	COL4A1	CD44	6.18108e-09	0	COL4A1_CD44	COL4A1 - CD44	COLLAGEN	ECM-Receptor	KEGG: hsa04512	BAG3+TAMs→VCAN+Mono	CD44	COL4A1 - CD44
BAG3+TAMs	B_cells	COL4A2	CD44	1.54527e-09	0	COL4A2_CD44	COL4A2 - CD44	COLLAGEN	ECM-Receptor	KEGG: hsa04512	BAG3+TAMs→B_cells	CD44	COL4A2 - CD44
BAG3+TAMs	CD1E+cDC2	COL4A2	CD44	7.72635e-09	0	COL4A2_CD44	COL4A2 - CD44	COLLAGEN	ECM-Receptor	KEGG: hsa04512	BAG3+TAMs→CD1E+cDC2	CD44	COL4A2 - CD44
BAG3+TAMs	CD4+T	COL4A2	CD44	6.18108e-09	0	COL4A2_CD44	COL4A2 - CD44	COLLAGEN	ECM-Receptor	KEGG: hsa04512	BAG3+TAMs→CD4+T	CD44	COL4A2 - CD44
BAG3+TAMs	CLEC9A+cDC1	COL4A2	CD44	1.54527e-09	0	COL4A2_CD44	COL4A2 - CD44	COLLAGEN	ECM-Receptor	KEGG: hsa04512	BAG3+TAMs→CLEC9A+cDC1	CD44	COL4A2 - CD44
BAG3+TAMs	LILRA4+pDC	COL4A2	CD44	1.54527e-09	0	COL4A2_CD44	COL4A2 - CD44	COLLAGEN	ECM-Receptor	KEGG: hsa04512	BAG3+TAMs→LILRA4+pDC	CD44	COL4A2 - CD44
BAG3+TAMs	MARCO+TAMs	COL4A2	CD44	1.39074e-08	0	COL4A2_CD44	COL4A2 - CD44	COLLAGEN	ECM-Receptor	KEGG: hsa04512	BAG3+TAMs→MARCO+TAMs	CD44	COL4A2 - CD44
BAG3+TAMs	Mast_cell	COL4A2	CD44	1.39074e-08	0	COL4A2_CD44	COL4A2 - CD44	COLLAGEN	ECM-Receptor	KEGG: hsa04512	BAG3+TAMs→Mast_cell	CD44	COL4A2 - CD44
BAG3+TAMs	MT+RTM-TAMs	COL4A2	CD44	6.18108e-09	0	COL4A2_CD44	COL4A2 - CD44	COLLAGEN	ECM-Receptor	KEGG: hsa04512	BAG3+TAMs→MT+RTM-TAMs	CD44	COL4A2 - CD44
BAG3+TAMs	Treg	COL4A2	CD44	9.27162e-09	0	COL4A2_CD44	COL4A2 - CD44	COLLAGEN	ECM-Receptor	KEGG: hsa04512	BAG3+TAMs→Treg	CD44	COL4A2 - CD44
BAG3+TAMs	UBE2C+TAMs	COL4A2	CD44	9.27162e-09	0	COL4A2_CD44	COL4A2 - CD44	COLLAGEN	ECM-Receptor	KEGG: hsa04512	BAG3+TAMs→UBE2C+TAMs	CD44	COL4A2 - CD44
BAG3+TAMs	VCAN+Mono	COL4A2	CD44	6.18108e-09	0	COL4A2_CD44	COL4A2 - CD44	COLLAGEN	ECM-Receptor	KEGG: hsa04512	BAG3+TAMs→VCAN+Mono	CD44	COL4A2 - CD44
BAG3+TAMs	Hep_Nonmalignant	COL4A1	SDC1	6.18108e-09	0	COL4A1_SDC1	COL4A1 - SDC1	COLLAGEN	ECM-Receptor	KEGG: hsa04512	BAG3+TAMs→Hep_Nonmalignant	SDC1	COL4A1 - SDC1
BAG3+TAMs	Hep_Nonmalignant	COL4A2	SDC1	6.18108e-09	0	COL4A2_SDC1	COL4A2 - SDC1	COLLAGEN	ECM-Receptor	KEGG: hsa04512	BAG3+TAMs→Hep_Nonmalignant	SDC1	COL4A2 - SDC1
BAG3+TAMs	Hep_Nonmalignant	COL4A1	SDC4	7.72635e-09	0	COL4A1_SDC4	COL4A1 - SDC4	COLLAGEN	ECM-Receptor	KEGG: hsa04512	BAG3+TAMs→Hep_Nonmalignant	SDC4	COL4A1 - SDC4
BAG3+TAMs	UBE2C+TAMs	COL4A1	SDC4	1.54527e-09	0	COL4A1_SDC4	COL4A1 - SDC4	COLLAGEN	ECM-Receptor	KEGG: hsa04512	BAG3+TAMs→UBE2C+TAMs	SDC4	COL4A1 - SDC4
BAG3+TAMs	Hep_Nonmalignant	COL4A2	SDC4	7.72635e-09	0	COL4A2_SDC4	COL4A2 - SDC4	COLLAGEN	ECM-Receptor	KEGG: hsa04512	BAG3+TAMs→Hep_Nonmalignant	SDC4	COL4A2 - SDC4
BAG3+TAMs	UBE2C+TAMs	COL4A2	SDC4	1.54527e-09	0	COL4A2_SDC4	COL4A2 - SDC4	COLLAGEN	ECM-Receptor	KEGG: hsa04512	BAG3+TAMs→UBE2C+TAMs	SDC4	COL4A2 - SDC4
BAG3+TAMs	CD1E+cDC2	VTN	PLAUR	3.24507e-08	0	VTN_PLAUR	VTN - PLAUR	VTN	ECM-Receptor	PMID: 29222114	BAG3+TAMs→CD1E+cDC2	PLAUR	VTN - PLAUR
BAG3+TAMs	CLEC9A+cDC1	VTN	PLAUR	4.63581e-08	0	VTN_PLAUR	VTN - PLAUR	VTN	ECM-Receptor	PMID: 29222114	BAG3+TAMs→CLEC9A+cDC1	PLAUR	VTN - PLAUR
BAG3+TAMs	LILRA4+pDC	VTN	PLAUR	4.63581e-09	0.02	VTN_PLAUR	VTN - PLAUR	VTN	ECM-Receptor	PMID: 29222114	BAG3+TAMs→LILRA4+pDC	PLAUR	VTN - PLAUR
BAG3+TAMs	MARCO+TAMs	VTN	PLAUR	2.3179e-08	0	VTN_PLAUR	VTN - PLAUR	VTN	ECM-Receptor	PMID: 29222114	BAG3+TAMs→MARCO+TAMs	PLAUR	VTN - PLAUR
BAG3+TAMs	Mast_cell	VTN	PLAUR	1.85432e-08	0	VTN_PLAUR	VTN - PLAUR	VTN	ECM-Receptor	PMID: 29222114	BAG3+TAMs→Mast_cell	PLAUR	VTN - PLAUR
BAG3+TAMs	MT+RTM-TAMs	VTN	PLAUR	5.09939e-08	0	VTN_PLAUR	VTN - PLAUR	VTN	ECM-Receptor	PMID: 29222114	BAG3+TAMs→MT+RTM-TAMs	PLAUR	VTN - PLAUR
BAG3+TAMs	UBE2C+TAMs	VTN	PLAUR	6.49013e-08	0	VTN_PLAUR	VTN - PLAUR	VTN	ECM-Receptor	PMID: 29222114	BAG3+TAMs→UBE2C+TAMs	PLAUR	VTN - PLAUR
BAG3+TAMs	VCAN+Mono	VTN	PLAUR	9.96699e-08	0	VTN_PLAUR	VTN - PLAUR	VTN	ECM-Receptor	PMID: 29222114	BAG3+TAMs→VCAN+Mono	PLAUR	VTN - PLAUR
BAG3+TAMs	MARCO+TAMs	PGE2-PTGES3	PTGER2	1.23622e-08	0	PGE2-PTGES3_PTGER2	PGE2-PTGES3 - PTGER2	Prostaglandin	Non-protein Signaling	PMID: 34949672;PMID: 21508345	BAG3+TAMs→MARCO+TAMs	PTGER2	PGE2-PTGES3 - PTGER2
BAG3+TAMs	CD1E+cDC2	PGE2-PTGES3	PTGER4	1.23622e-08	0	PGE2-PTGES3_PTGER4	PGE2-PTGES3 - PTGER4	Prostaglandin	Non-protein Signaling	PMID: 34949672;PMID: 21508345	BAG3+TAMs→CD1E+cDC2	PTGER4	PGE2-PTGES3 - PTGER4
BAG3+TAMs	CD4+T	PGE2-PTGES3	PTGER4	1.23622e-08	0	PGE2-PTGES3_PTGER4	PGE2-PTGES3 - PTGER4	Prostaglandin	Non-protein Signaling	PMID: 34949672;PMID: 21508345	BAG3+TAMs→CD4+T	PTGER4	PGE2-PTGES3 - PTGER4
BAG3+TAMs	CLEC9A+cDC1	PGE2-PTGES3	PTGER4	1.23622e-08	0	PGE2-PTGES3_PTGER4	PGE2-PTGES3 - PTGER4	Prostaglandin	Non-protein Signaling	PMID: 34949672;PMID: 21508345	BAG3+TAMs→CLEC9A+cDC1	PTGER4	PGE2-PTGES3 - PTGER4
BAG3+TAMs	MARCO+TAMs	PGE2-PTGES3	PTGER4	1.23622e-08	0	PGE2-PTGES3_PTGER4	PGE2-PTGES3 - PTGER4	Prostaglandin	Non-protein Signaling	PMID: 34949672;PMID: 21508345	BAG3+TAMs→MARCO+TAMs	PTGER4	PGE2-PTGES3 - PTGER4
BAG3+TAMs	UBE2C+TAMs	PGE2-PTGES3	PTGER4	1.23622e-08	0	PGE2-PTGES3_PTGER4	PGE2-PTGES3 - PTGER4	Prostaglandin	Non-protein Signaling	PMID: 34949672;PMID: 21508345	BAG3+TAMs→UBE2C+TAMs	PTGER4	PGE2-PTGES3 - PTGER4
BAG3+TAMs	CD4+T	Cholesterol-LIPA	RORA	3.39959e-08	0	Cholesterol-Cholesterol-LIPA_RORA	CHOLESTEROL-LIPA - RORA	Cholesterol	Non-protein Signaling	HMRbase;PMID:12467577;PDB:1N83	BAG3+TAMs→CD4+T	RORA	Cholesterol-LIPA - RORA
BAG3+TAMs	Treg	Cholesterol-LIPA	RORA	3.39959e-08	0	Cholesterol-Cholesterol-LIPA_RORA	CHOLESTEROL-LIPA - RORA	Cholesterol	Non-protein Signaling	HMRbase;PMID:12467577;PDB:1N83	BAG3+TAMs→Treg	RORA	Cholesterol-LIPA - RORA
BAG3+TAMs	Hep_Nonmalignant	DHEAS-SULT2B	PPARG	1.54527e-09	0	DHEAsulfate-DHEAS-SULT2B_PPARG	DHEAS-SULT2B - PPARG	DHEAS	Non-protein Signaling	HMRbase	BAG3+TAMs→Hep_Nonmalignant	PPARG	DHEAS-SULT2B - PPARG
BAG3+TAMs	B_cells	APP	CD74	1.39074e-07	0	APP_CD74	APP - CD74	APP	Cell-Cell Contact	PMID: 19849849	BAG3+TAMs→B_cells	CD74	APP - CD74
BAG3+TAMs	CD1E+cDC2	APP	CD74	6.49399e-07	0	APP_CD74	APP - CD74	APP	Cell-Cell Contact	PMID: 19849849	BAG3+TAMs→CD1E+cDC2	CD74	APP - CD74
BAG3+TAMs	CLEC9A+cDC1	APP	CD74	1.49196e-06	0	APP_CD74	APP - CD74	APP	Cell-Cell Contact	PMID: 19849849	BAG3+TAMs→CLEC9A+cDC1	CD74	APP - CD74
BAG3+TAMs	LILRA4+pDC	APP	CD74	3.60048e-07	0	APP_CD74	APP - CD74	APP	Cell-Cell Contact	PMID: 19849849	BAG3+TAMs→LILRA4+pDC	CD74	APP - CD74
BAG3+TAMs	MARCO+TAMs	APP	CD74	3.73182e-07	0	APP_CD74	APP - CD74	APP	Cell-Cell Contact	PMID: 19849849	BAG3+TAMs→MARCO+TAMs	CD74	APP - CD74
BAG3+TAMs	MT+RTM-TAMs	APP	CD74	2.13633e-07	0	APP_CD74	APP - CD74	APP	Cell-Cell Contact	PMID: 19849849	BAG3+TAMs→MT+RTM-TAMs	CD74	APP - CD74
BAG3+TAMs	UBE2C+TAMs	APP	CD74	6.49013e-07	0	APP_CD74	APP - CD74	APP	Cell-Cell Contact	PMID: 19849849	BAG3+TAMs→UBE2C+TAMs	CD74	APP - CD74
BAG3+TAMs	VCAN+Mono	APP	CD74	2.62696e-07	0	APP_CD74	APP - CD74	APP	Cell-Cell Contact	PMID: 19849849	BAG3+TAMs→VCAN+Mono	CD74	APP - CD74
BAG3+TAMs	CD1E+cDC2	PTPRC	MRC1	2.3179e-08	0	PTPRC_MRC1	PTPRC - MRC1	CD45	Cell-Cell Contact	PMID: 27601670; PMID: 10575006	BAG3+TAMs→CD1E+cDC2	MRC1	PTPRC - MRC1
BAG3+TAMs	MARCO+TAMs	PTPRC	MRC1	5.56297e-08	0	PTPRC_MRC1	PTPRC - MRC1	CD45	Cell-Cell Contact	PMID: 27601670; PMID: 10575006	BAG3+TAMs→MARCO+TAMs	MRC1	PTPRC - MRC1
BAG3+TAMs	MT+RTM-TAMs	PTPRC	MRC1	4.63581e-09	0	PTPRC_MRC1	PTPRC - MRC1	CD45	Cell-Cell Contact	PMID: 27601670; PMID: 10575006	BAG3+TAMs→MT+RTM-TAMs	MRC1	PTPRC - MRC1
BAG3+TAMs	UBE2C+TAMs	PTPRC	MRC1	6.95371e-09	0	PTPRC_MRC1	PTPRC - MRC1	CD45	Cell-Cell Contact	PMID: 27601670; PMID: 10575006	BAG3+TAMs→UBE2C+TAMs	MRC1	PTPRC - MRC1
BAG3+TAMs	Treg	CD86	CD28	1.54527e-09	0	CD86_CD28	CD86 - CD28	CD86	Cell-Cell Contact	PMID: 23954143	BAG3+TAMs→Treg	CD28	CD86 - CD28
BAG3+TAMs	Treg	CD86	CTLA4	1.54527e-09	0	CD86_CTLA4	CD86 - CTLA4	CD86	Cell-Cell Contact	PMID: 23954143	BAG3+TAMs→Treg	CTLA4	CD86 - CTLA4
BAG3+TAMs	CD1E+cDC2	CD99	PILRA	2.78149e-08	0	CD99_PILRA	CD99 - PILRA	CD99	Cell-Cell Contact	PMID: 18234675	BAG3+TAMs→CD1E+cDC2	PILRA	CD99 - PILRA
BAG3+TAMs	MARCO+TAMs	CD99	PILRA	9.27162e-09	0	CD99_PILRA	CD99 - PILRA	CD99	Cell-Cell Contact	PMID: 18234675	BAG3+TAMs→MARCO+TAMs	PILRA	CD99 - PILRA
BAG3+TAMs	MT+RTM-TAMs	CD99	PILRA	9.27162e-09	0	CD99_PILRA	CD99 - PILRA	CD99	Cell-Cell Contact	PMID: 18234675	BAG3+TAMs→MT+RTM-TAMs	PILRA	CD99 - PILRA
BAG3+TAMs	VCAN+Mono	CD99	PILRA	9.27162e-09	0	CD99_PILRA	CD99 - PILRA	CD99	Cell-Cell Contact	PMID: 18234675	BAG3+TAMs→VCAN+Mono	PILRA	CD99 - PILRA
BAG3+TAMs	CD4+T	CD99	CD99	3.70865e-08	0	CD99_CD99	CD99 - CD99	CD99	Cell-Cell Contact	KEGG: hsa04514	BAG3+TAMs→CD4+T	CD99	CD99 - CD99
BAG3+TAMs	Hep_Nonmalignant	CD99	CD99	5.56297e-08	0	CD99_CD99	CD99 - CD99	CD99	Cell-Cell Contact	KEGG: hsa04514	BAG3+TAMs→Hep_Nonmalignant	CD99	CD99 - CD99
BAG3+TAMs	LILRA4+pDC	CD99	CD99	4.17223e-08	0	CD99_CD99	CD99 - CD99	CD99	Cell-Cell Contact	KEGG: hsa04514	BAG3+TAMs→LILRA4+pDC	CD99	CD99 - CD99
BAG3+TAMs	Mast_cell	CD99	CD99	3.70865e-08	0.02	CD99_CD99	CD99 - CD99	CD99	Cell-Cell Contact	KEGG: hsa04514	BAG3+TAMs→Mast_cell	CD99	CD99 - CD99
BAG3+TAMs	UBE2C+TAMs	CD99	CD99	4.63581e-08	0	CD99_CD99	CD99 - CD99	CD99	Cell-Cell Contact	KEGG: hsa04514	BAG3+TAMs→UBE2C+TAMs	CD99	CD99 - CD99
BAG3+TAMs	CD4+T	CLEC2B	KLRB1	4.32675e-08	0	CLEC2B_KLRB1	CLEC2B - KLRB1	CLEC	Cell-Cell Contact	PMID: 24223577	BAG3+TAMs→CD4+T	KLRB1	CLEC2B - KLRB1
BAG3+TAMs	CD1E+cDC2	ICAM1	ITGAX_ITGB2	3.93361e-08	0	ICAM1_ITGAX_ITGB2	ICAM1 - (ITGAX+ITGB2)	ICAM	Cell-Cell Contact	PMID: 16252253	BAG3+TAMs→CD1E+cDC2	(ITGAX+ITGB2)	ICAM1 - (ITGAX+ITGB2)
BAG3+TAMs	MT+RTM-TAMs	ICAM1	ITGAX_ITGB2	3.10979e-08	0	ICAM1_ITGAX_ITGB2	ICAM1 - (ITGAX+ITGB2)	ICAM	Cell-Cell Contact	PMID: 16252253	BAG3+TAMs→MT+RTM-TAMs	(ITGAX+ITGB2)	ICAM1 - (ITGAX+ITGB2)
BAG3+TAMs	UBE2C+TAMs	ICAM1	ITGAX_ITGB2	5.01439e-08	0	ICAM1_ITGAX_ITGB2	ICAM1 - (ITGAX+ITGB2)	ICAM	Cell-Cell Contact	PMID: 16252253	BAG3+TAMs→UBE2C+TAMs	(ITGAX+ITGB2)	ICAM1 - (ITGAX+ITGB2)
BAG3+TAMs	VCAN+Mono	ICAM1	ITGAX_ITGB2	3.10979e-08	0	ICAM1_ITGAX_ITGB2	ICAM1 - (ITGAX+ITGB2)	ICAM	Cell-Cell Contact	PMID: 16252253	BAG3+TAMs→VCAN+Mono	(ITGAX+ITGB2)	ICAM1 - (ITGAX+ITGB2)
BAG3+TAMs	UBE2C+TAMs	ICAM1	ITGAM_ITGB2	5.01439e-08	0	ICAM1_ITGAM_ITGB2	ICAM1 - (ITGAM+ITGB2)	ICAM	Cell-Cell Contact	KEGG: hsa04514	BAG3+TAMs→UBE2C+TAMs	(ITGAM+ITGB2)	ICAM1 - (ITGAM+ITGB2)
BAG3+TAMs	LILRA4+pDC	ICAM1	SPN	4.17223e-08	0	ICAM1_SPN	ICAM1 - SPN	ICAM	Cell-Cell Contact	PMID: 1683685	BAG3+TAMs→LILRA4+pDC	SPN	ICAM1 - SPN
BAG3+TAMs	UBE2C+TAMs	ICAM1	SPN	1.39074e-08	0	ICAM1_SPN	ICAM1 - SPN	ICAM	Cell-Cell Contact	PMID: 1683685	BAG3+TAMs→UBE2C+TAMs	SPN	ICAM1 - SPN
BAG3+TAMs	MARCO+TAMs	HLA-F	LILRB1	1.54527e-09	0	HLA-F_LILRB1	HLA-F - LILRB1	MHC-I	Cell-Cell Contact	PMID: 28484462	BAG3+TAMs→MARCO+TAMs	LILRB1	HLA-F - LILRB1
BAG3+TAMs	CD1E+cDC2	HLA-DPA1	CD4	4.0177e-07	0	HLA-DPA1_CD4	HLA-DPA1 - CD4	MHC-II	Cell-Cell Contact	KEGG: hsa04514	BAG3+TAMs→CD1E+cDC2	CD4	HLA-DPA1 - CD4
BAG3+TAMs	CLEC9A+cDC1	HLA-DPA1	CD4	1.00443e-07	0	HLA-DPA1_CD4	HLA-DPA1 - CD4	MHC-II	Cell-Cell Contact	KEGG: hsa04514	BAG3+TAMs→CLEC9A+cDC1	CD4	HLA-DPA1 - CD4
BAG3+TAMs	LILRA4+pDC	HLA-DPA1	CD4	1.00443e-07	0	HLA-DPA1_CD4	HLA-DPA1 - CD4	MHC-II	Cell-Cell Contact	KEGG: hsa04514	BAG3+TAMs→LILRA4+pDC	CD4	HLA-DPA1 - CD4
BAG3+TAMs	MARCO+TAMs	HLA-DPA1	CD4	4.0177e-07	0	HLA-DPA1_CD4	HLA-DPA1 - CD4	MHC-II	Cell-Cell Contact	KEGG: hsa04514	BAG3+TAMs→MARCO+TAMs	CD4	HLA-DPA1 - CD4
BAG3+TAMs	MT+RTM-TAMs	HLA-DPA1	CD4	1.00443e-07	0	HLA-DPA1_CD4	HLA-DPA1 - CD4	MHC-II	Cell-Cell Contact	KEGG: hsa04514	BAG3+TAMs→MT+RTM-TAMs	CD4	HLA-DPA1 - CD4
BAG3+TAMs	Treg	HLA-DPA1	CD4	1.00443e-07	0	HLA-DPA1_CD4	HLA-DPA1 - CD4	MHC-II	Cell-Cell Contact	KEGG: hsa04514	BAG3+TAMs→Treg	CD4	HLA-DPA1 - CD4
BAG3+TAMs	UBE2C+TAMs	HLA-DPA1	CD4	4.0177e-07	0	HLA-DPA1_CD4	HLA-DPA1 - CD4	MHC-II	Cell-Cell Contact	KEGG: hsa04514	BAG3+TAMs→UBE2C+TAMs	CD4	HLA-DPA1 - CD4
BAG3+TAMs	VCAN+Mono	HLA-DPA1	CD4	1.00443e-07	0	HLA-DPA1_CD4	HLA-DPA1 - CD4	MHC-II	Cell-Cell Contact	KEGG: hsa04514	BAG3+TAMs→VCAN+Mono	CD4	HLA-DPA1 - CD4
BAG3+TAMs	CD1E+cDC2	HLA-DPB1	CD4	4.94486e-07	0	HLA-DPB1_CD4	HLA-DPB1 - CD4	MHC-II	Cell-Cell Contact	KEGG: hsa04514	BAG3+TAMs→CD1E+cDC2	CD4	HLA-DPB1 - CD4
BAG3+TAMs	CLEC9A+cDC1	HLA-DPB1	CD4	1.23622e-07	0	HLA-DPB1_CD4	HLA-DPB1 - CD4	MHC-II	Cell-Cell Contact	KEGG: hsa04514	BAG3+TAMs→CLEC9A+cDC1	CD4	HLA-DPB1 - CD4
BAG3+TAMs	LILRA4+pDC	HLA-DPB1	CD4	1.23622e-07	0	HLA-DPB1_CD4	HLA-DPB1 - CD4	MHC-II	Cell-Cell Contact	KEGG: hsa04514	BAG3+TAMs→LILRA4+pDC	CD4	HLA-DPB1 - CD4
BAG3+TAMs	MARCO+TAMs	HLA-DPB1	CD4	4.94486e-07	0	HLA-DPB1_CD4	HLA-DPB1 - CD4	MHC-II	Cell-Cell Contact	KEGG: hsa04514	BAG3+TAMs→MARCO+TAMs	CD4	HLA-DPB1 - CD4
BAG3+TAMs	MT+RTM-TAMs	HLA-DPB1	CD4	1.23622e-07	0	HLA-DPB1_CD4	HLA-DPB1 - CD4	MHC-II	Cell-Cell Contact	KEGG: hsa04514	BAG3+TAMs→MT+RTM-TAMs	CD4	HLA-DPB1 - CD4
BAG3+TAMs	Treg	HLA-DPB1	CD4	1.23622e-07	0	HLA-DPB1_CD4	HLA-DPB1 - CD4	MHC-II	Cell-Cell Contact	KEGG: hsa04514	BAG3+TAMs→Treg	CD4	HLA-DPB1 - CD4
BAG3+TAMs	UBE2C+TAMs	HLA-DPB1	CD4	4.94486e-07	0	HLA-DPB1_CD4	HLA-DPB1 - CD4	MHC-II	Cell-Cell Contact	KEGG: hsa04514	BAG3+TAMs→UBE2C+TAMs	CD4	HLA-DPB1 - CD4
BAG3+TAMs	VCAN+Mono	HLA-DPB1	CD4	1.23622e-07	0	HLA-DPB1_CD4	HLA-DPB1 - CD4	MHC-II	Cell-Cell Contact	KEGG: hsa04514	BAG3+TAMs→VCAN+Mono	CD4	HLA-DPB1 - CD4
BAG3+TAMs	CD1E+cDC2	HLA-DQA1	CD4	1.35984e-07	0	HLA-DQA1_CD4	HLA-DQA1 - CD4	MHC-II	Cell-Cell Contact	KEGG: hsa04514	BAG3+TAMs→CD1E+cDC2	CD4	HLA-DQA1 - CD4
BAG3+TAMs	CLEC9A+cDC1	HLA-DQA1	CD4	3.39959e-08	0	HLA-DQA1_CD4	HLA-DQA1 - CD4	MHC-II	Cell-Cell Contact	KEGG: hsa04514	BAG3+TAMs→CLEC9A+cDC1	CD4	HLA-DQA1 - CD4
BAG3+TAMs	LILRA4+pDC	HLA-DQA1	CD4	3.39959e-08	0	HLA-DQA1_CD4	HLA-DQA1 - CD4	MHC-II	Cell-Cell Contact	KEGG: hsa04514	BAG3+TAMs→LILRA4+pDC	CD4	HLA-DQA1 - CD4
BAG3+TAMs	MARCO+TAMs	HLA-DQA1	CD4	1.35984e-07	0	HLA-DQA1_CD4	HLA-DQA1 - CD4	MHC-II	Cell-Cell Contact	KEGG: hsa04514	BAG3+TAMs→MARCO+TAMs	CD4	HLA-DQA1 - CD4
BAG3+TAMs	MT+RTM-TAMs	HLA-DQA1	CD4	3.39959e-08	0	HLA-DQA1_CD4	HLA-DQA1 - CD4	MHC-II	Cell-Cell Contact	KEGG: hsa04514	BAG3+TAMs→MT+RTM-TAMs	CD4	HLA-DQA1 - CD4
BAG3+TAMs	Treg	HLA-DQA1	CD4	3.39959e-08	0	HLA-DQA1_CD4	HLA-DQA1 - CD4	MHC-II	Cell-Cell Contact	KEGG: hsa04514	BAG3+TAMs→Treg	CD4	HLA-DQA1 - CD4
BAG3+TAMs	UBE2C+TAMs	HLA-DQA1	CD4	1.35984e-07	0	HLA-DQA1_CD4	HLA-DQA1 - CD4	MHC-II	Cell-Cell Contact	KEGG: hsa04514	BAG3+TAMs→UBE2C+TAMs	CD4	HLA-DQA1 - CD4
BAG3+TAMs	VCAN+Mono	HLA-DQA1	CD4	3.39959e-08	0	HLA-DQA1_CD4	HLA-DQA1 - CD4	MHC-II	Cell-Cell Contact	KEGG: hsa04514	BAG3+TAMs→VCAN+Mono	CD4	HLA-DQA1 - CD4
BAG3+TAMs	CD1E+cDC2	HLA-DMA	CD4	9.88972e-08	0	HLA-DMA_CD4	HLA-DMA - CD4	MHC-II	Cell-Cell Contact	KEGG: hsa04514	BAG3+TAMs→CD1E+cDC2	CD4	HLA-DMA - CD4
BAG3+TAMs	CLEC9A+cDC1	HLA-DMA	CD4	2.47243e-08	0	HLA-DMA_CD4	HLA-DMA - CD4	MHC-II	Cell-Cell Contact	KEGG: hsa04514	BAG3+TAMs→CLEC9A+cDC1	CD4	HLA-DMA - CD4
BAG3+TAMs	LILRA4+pDC	HLA-DMA	CD4	2.47243e-08	0	HLA-DMA_CD4	HLA-DMA - CD4	MHC-II	Cell-Cell Contact	KEGG: hsa04514	BAG3+TAMs→LILRA4+pDC	CD4	HLA-DMA - CD4
BAG3+TAMs	MARCO+TAMs	HLA-DMA	CD4	9.88972e-08	0	HLA-DMA_CD4	HLA-DMA - CD4	MHC-II	Cell-Cell Contact	KEGG: hsa04514	BAG3+TAMs→MARCO+TAMs	CD4	HLA-DMA - CD4
BAG3+TAMs	MT+RTM-TAMs	HLA-DMA	CD4	2.47243e-08	0	HLA-DMA_CD4	HLA-DMA - CD4	MHC-II	Cell-Cell Contact	KEGG: hsa04514	BAG3+TAMs→MT+RTM-TAMs	CD4	HLA-DMA - CD4
BAG3+TAMs	Treg	HLA-DMA	CD4	2.47243e-08	0	HLA-DMA_CD4	HLA-DMA - CD4	MHC-II	Cell-Cell Contact	KEGG: hsa04514	BAG3+TAMs→Treg	CD4	HLA-DMA - CD4
BAG3+TAMs	UBE2C+TAMs	HLA-DMA	CD4	9.88972e-08	0	HLA-DMA_CD4	HLA-DMA - CD4	MHC-II	Cell-Cell Contact	KEGG: hsa04514	BAG3+TAMs→UBE2C+TAMs	CD4	HLA-DMA - CD4
BAG3+TAMs	VCAN+Mono	HLA-DMA	CD4	2.47243e-08	0	HLA-DMA_CD4	HLA-DMA - CD4	MHC-II	Cell-Cell Contact	KEGG: hsa04514	BAG3+TAMs→VCAN+Mono	CD4	HLA-DMA - CD4
BAG3+TAMs	CD1E+cDC2	HLA-DMB	CD4	2.47243e-08	0	HLA-DMB_CD4	HLA-DMB - CD4	MHC-II	Cell-Cell Contact	KEGG: hsa04514	BAG3+TAMs→CD1E+cDC2	CD4	HLA-DMB - CD4
BAG3+TAMs	CLEC9A+cDC1	HLA-DMB	CD4	6.18108e-09	0	HLA-DMB_CD4	HLA-DMB - CD4	MHC-II	Cell-Cell Contact	KEGG: hsa04514	BAG3+TAMs→CLEC9A+cDC1	CD4	HLA-DMB - CD4
BAG3+TAMs	LILRA4+pDC	HLA-DMB	CD4	6.18108e-09	0	HLA-DMB_CD4	HLA-DMB - CD4	MHC-II	Cell-Cell Contact	KEGG: hsa04514	BAG3+TAMs→LILRA4+pDC	CD4	HLA-DMB - CD4
BAG3+TAMs	MARCO+TAMs	HLA-DMB	CD4	2.47243e-08	0	HLA-DMB_CD4	HLA-DMB - CD4	MHC-II	Cell-Cell Contact	KEGG: hsa04514	BAG3+TAMs→MARCO+TAMs	CD4	HLA-DMB - CD4
BAG3+TAMs	MT+RTM-TAMs	HLA-DMB	CD4	6.18108e-09	0	HLA-DMB_CD4	HLA-DMB - CD4	MHC-II	Cell-Cell Contact	KEGG: hsa04514	BAG3+TAMs→MT+RTM-TAMs	CD4	HLA-DMB - CD4
BAG3+TAMs	Treg	HLA-DMB	CD4	6.18108e-09	0	HLA-DMB_CD4	HLA-DMB - CD4	MHC-II	Cell-Cell Contact	KEGG: hsa04514	BAG3+TAMs→Treg	CD4	HLA-DMB - CD4
BAG3+TAMs	UBE2C+TAMs	HLA-DMB	CD4	2.47243e-08	0	HLA-DMB_CD4	HLA-DMB - CD4	MHC-II	Cell-Cell Contact	KEGG: hsa04514	BAG3+TAMs→UBE2C+TAMs	CD4	HLA-DMB - CD4
BAG3+TAMs	VCAN+Mono	HLA-DMB	CD4	6.18108e-09	0	HLA-DMB_CD4	HLA-DMB - CD4	MHC-II	Cell-Cell Contact	KEGG: hsa04514	BAG3+TAMs→VCAN+Mono	CD4	HLA-DMB - CD4
BAG3+TAMs	CD1E+cDC2	HLA-DOA	CD4	6.18108e-09	0	HLA-DOA_CD4	HLA-DOA - CD4	MHC-II	Cell-Cell Contact	KEGG: hsa04514	BAG3+TAMs→CD1E+cDC2	CD4	HLA-DOA - CD4
BAG3+TAMs	CLEC9A+cDC1	HLA-DOA	CD4	1.54527e-09	0	HLA-DOA_CD4	HLA-DOA - CD4	MHC-II	Cell-Cell Contact	KEGG: hsa04514	BAG3+TAMs→CLEC9A+cDC1	CD4	HLA-DOA - CD4
BAG3+TAMs	LILRA4+pDC	HLA-DOA	CD4	1.54527e-09	0	HLA-DOA_CD4	HLA-DOA - CD4	MHC-II	Cell-Cell Contact	KEGG: hsa04514	BAG3+TAMs→LILRA4+pDC	CD4	HLA-DOA - CD4
BAG3+TAMs	MARCO+TAMs	HLA-DOA	CD4	6.18108e-09	0	HLA-DOA_CD4	HLA-DOA - CD4	MHC-II	Cell-Cell Contact	KEGG: hsa04514	BAG3+TAMs→MARCO+TAMs	CD4	HLA-DOA - CD4
BAG3+TAMs	MT+RTM-TAMs	HLA-DOA	CD4	1.54527e-09	0	HLA-DOA_CD4	HLA-DOA - CD4	MHC-II	Cell-Cell Contact	KEGG: hsa04514	BAG3+TAMs→MT+RTM-TAMs	CD4	HLA-DOA - CD4
BAG3+TAMs	Treg	HLA-DOA	CD4	1.54527e-09	0	HLA-DOA_CD4	HLA-DOA - CD4	MHC-II	Cell-Cell Contact	KEGG: hsa04514	BAG3+TAMs→Treg	CD4	HLA-DOA - CD4
BAG3+TAMs	UBE2C+TAMs	HLA-DOA	CD4	6.18108e-09	0	HLA-DOA_CD4	HLA-DOA - CD4	MHC-II	Cell-Cell Contact	KEGG: hsa04514	BAG3+TAMs→UBE2C+TAMs	CD4	HLA-DOA - CD4
BAG3+TAMs	VCAN+Mono	HLA-DOA	CD4	1.54527e-09	0	HLA-DOA_CD4	HLA-DOA - CD4	MHC-II	Cell-Cell Contact	KEGG: hsa04514	BAG3+TAMs→VCAN+Mono	CD4	HLA-DOA - CD4
BAG3+TAMs	CD1E+cDC2	HLA-DQB1	CD4	8.65351e-08	0	HLA-DQB1_CD4	HLA-DQB1 - CD4	MHC-II	Cell-Cell Contact	KEGG: hsa04514	BAG3+TAMs→CD1E+cDC2	CD4	HLA-DQB1 - CD4
BAG3+TAMs	CLEC9A+cDC1	HLA-DQB1	CD4	2.16338e-08	0	HLA-DQB1_CD4	HLA-DQB1 - CD4	MHC-II	Cell-Cell Contact	KEGG: hsa04514	BAG3+TAMs→CLEC9A+cDC1	CD4	HLA-DQB1 - CD4
BAG3+TAMs	LILRA4+pDC	HLA-DQB1	CD4	2.16338e-08	0	HLA-DQB1_CD4	HLA-DQB1 - CD4	MHC-II	Cell-Cell Contact	KEGG: hsa04514	BAG3+TAMs→LILRA4+pDC	CD4	HLA-DQB1 - CD4
BAG3+TAMs	MARCO+TAMs	HLA-DQB1	CD4	8.65351e-08	0	HLA-DQB1_CD4	HLA-DQB1 - CD4	MHC-II	Cell-Cell Contact	KEGG: hsa04514	BAG3+TAMs→MARCO+TAMs	CD4	HLA-DQB1 - CD4
BAG3+TAMs	MT+RTM-TAMs	HLA-DQB1	CD4	2.16338e-08	0	HLA-DQB1_CD4	HLA-DQB1 - CD4	MHC-II	Cell-Cell Contact	KEGG: hsa04514	BAG3+TAMs→MT+RTM-TAMs	CD4	HLA-DQB1 - CD4
BAG3+TAMs	Treg	HLA-DQB1	CD4	2.16338e-08	0	HLA-DQB1_CD4	HLA-DQB1 - CD4	MHC-II	Cell-Cell Contact	KEGG: hsa04514	BAG3+TAMs→Treg	CD4	HLA-DQB1 - CD4
BAG3+TAMs	UBE2C+TAMs	HLA-DQB1	CD4	8.65351e-08	0	HLA-DQB1_CD4	HLA-DQB1 - CD4	MHC-II	Cell-Cell Contact	KEGG: hsa04514	BAG3+TAMs→UBE2C+TAMs	CD4	HLA-DQB1 - CD4
BAG3+TAMs	VCAN+Mono	HLA-DQB1	CD4	2.16338e-08	0	HLA-DQB1_CD4	HLA-DQB1 - CD4	MHC-II	Cell-Cell Contact	KEGG: hsa04514	BAG3+TAMs→VCAN+Mono	CD4	HLA-DQB1 - CD4
BAG3+TAMs	CD1E+cDC2	HLA-DRA	CD4	9.76609e-07	0	HLA-DRA_CD4	HLA-DRA - CD4	MHC-II	Cell-Cell Contact	KEGG: hsa04514	BAG3+TAMs→CD1E+cDC2	CD4	HLA-DRA - CD4
BAG3+TAMs	CLEC9A+cDC1	HLA-DRA	CD4	2.44153e-07	0	HLA-DRA_CD4	HLA-DRA - CD4	MHC-II	Cell-Cell Contact	KEGG: hsa04514	BAG3+TAMs→CLEC9A+cDC1	CD4	HLA-DRA - CD4
BAG3+TAMs	LILRA4+pDC	HLA-DRA	CD4	2.44153e-07	0	HLA-DRA_CD4	HLA-DRA - CD4	MHC-II	Cell-Cell Contact	KEGG: hsa04514	BAG3+TAMs→LILRA4+pDC	CD4	HLA-DRA - CD4
BAG3+TAMs	MARCO+TAMs	HLA-DRA	CD4	9.76609e-07	0	HLA-DRA_CD4	HLA-DRA - CD4	MHC-II	Cell-Cell Contact	KEGG: hsa04514	BAG3+TAMs→MARCO+TAMs	CD4	HLA-DRA - CD4
BAG3+TAMs	MT+RTM-TAMs	HLA-DRA	CD4	2.44153e-07	0	HLA-DRA_CD4	HLA-DRA - CD4	MHC-II	Cell-Cell Contact	KEGG: hsa04514	BAG3+TAMs→MT+RTM-TAMs	CD4	HLA-DRA - CD4
BAG3+TAMs	Treg	HLA-DRA	CD4	2.44153e-07	0	HLA-DRA_CD4	HLA-DRA - CD4	MHC-II	Cell-Cell Contact	KEGG: hsa04514	BAG3+TAMs→Treg	CD4	HLA-DRA - CD4
BAG3+TAMs	UBE2C+TAMs	HLA-DRA	CD4	9.76609e-07	0	HLA-DRA_CD4	HLA-DRA - CD4	MHC-II	Cell-Cell Contact	KEGG: hsa04514	BAG3+TAMs→UBE2C+TAMs	CD4	HLA-DRA - CD4
BAG3+TAMs	VCAN+Mono	HLA-DRA	CD4	2.44153e-07	0	HLA-DRA_CD4	HLA-DRA - CD4	MHC-II	Cell-Cell Contact	KEGG: hsa04514	BAG3+TAMs→VCAN+Mono	CD4	HLA-DRA - CD4
BAG3+TAMs	CD1E+cDC2	HLA-DRB1	CD4	5.06848e-07	0	HLA-DRB1_CD4	HLA-DRB1 - CD4	MHC-II	Cell-Cell Contact	KEGG: hsa04514	BAG3+TAMs→CD1E+cDC2	CD4	HLA-DRB1 - CD4
BAG3+TAMs	CLEC9A+cDC1	HLA-DRB1	CD4	1.26712e-07	0	HLA-DRB1_CD4	HLA-DRB1 - CD4	MHC-II	Cell-Cell Contact	KEGG: hsa04514	BAG3+TAMs→CLEC9A+cDC1	CD4	HLA-DRB1 - CD4
BAG3+TAMs	LILRA4+pDC	HLA-DRB1	CD4	1.26712e-07	0	HLA-DRB1_CD4	HLA-DRB1 - CD4	MHC-II	Cell-Cell Contact	KEGG: hsa04514	BAG3+TAMs→LILRA4+pDC	CD4	HLA-DRB1 - CD4
BAG3+TAMs	MARCO+TAMs	HLA-DRB1	CD4	5.06848e-07	0	HLA-DRB1_CD4	HLA-DRB1 - CD4	MHC-II	Cell-Cell Contact	KEGG: hsa04514	BAG3+TAMs→MARCO+TAMs	CD4	HLA-DRB1 - CD4
BAG3+TAMs	MT+RTM-TAMs	HLA-DRB1	CD4	1.26712e-07	0	HLA-DRB1_CD4	HLA-DRB1 - CD4	MHC-II	Cell-Cell Contact	KEGG: hsa04514	BAG3+TAMs→MT+RTM-TAMs	CD4	HLA-DRB1 - CD4
BAG3+TAMs	Treg	HLA-DRB1	CD4	1.26712e-07	0	HLA-DRB1_CD4	HLA-DRB1 - CD4	MHC-II	Cell-Cell Contact	KEGG: hsa04514	BAG3+TAMs→Treg	CD4	HLA-DRB1 - CD4
BAG3+TAMs	UBE2C+TAMs	HLA-DRB1	CD4	5.06848e-07	0	HLA-DRB1_CD4	HLA-DRB1 - CD4	MHC-II	Cell-Cell Contact	KEGG: hsa04514	BAG3+TAMs→UBE2C+TAMs	CD4	HLA-DRB1 - CD4
BAG3+TAMs	VCAN+Mono	HLA-DRB1	CD4	1.26712e-07	0	HLA-DRB1_CD4	HLA-DRB1 - CD4	MHC-II	Cell-Cell Contact	KEGG: hsa04514	BAG3+TAMs→VCAN+Mono	CD4	HLA-DRB1 - CD4
BAG3+TAMs	B_cells	PECAM1	PECAM1	1.54527e-09	0	PECAM1_PECAM1	PECAM1 - PECAM1	PECAM1	Cell-Cell Contact	KEGG: hsa04514	BAG3+TAMs→B_cells	PECAM1	PECAM1 - PECAM1
BAG3+TAMs	CD1E+cDC2	PECAM1	PECAM1	1.54527e-09	0	PECAM1_PECAM1	PECAM1 - PECAM1	PECAM1	Cell-Cell Contact	KEGG: hsa04514	BAG3+TAMs→CD1E+cDC2	PECAM1	PECAM1 - PECAM1
BAG3+TAMs	MARCO+TAMs	PECAM1	PECAM1	1.54527e-09	0	PECAM1_PECAM1	PECAM1 - PECAM1	PECAM1	Cell-Cell Contact	KEGG: hsa04514	BAG3+TAMs→MARCO+TAMs	PECAM1	PECAM1 - PECAM1
BAG3+TAMs	UBE2C+TAMs	PECAM1	PECAM1	1.54527e-09	0	PECAM1_PECAM1	PECAM1 - PECAM1	PECAM1	Cell-Cell Contact	KEGG: hsa04514	BAG3+TAMs→UBE2C+TAMs	PECAM1	PECAM1 - PECAM1
BAG3+TAMs	VCAN+Mono	PECAM1	PECAM1	1.54527e-09	0	PECAM1_PECAM1	PECAM1 - PECAM1	PECAM1	Cell-Cell Contact	KEGG: hsa04514	BAG3+TAMs→VCAN+Mono	PECAM1	PECAM1 - PECAM1
BAG3+TAMs	B_cells	CD55	ADGRE5	1.54527e-09	0	CD55_ADGRE5	CD55 - ADGRE5	ADGRE	Cell-Cell Contact	PMID: 31462748	BAG3+TAMs→B_cells	ADGRE5	CD55 - ADGRE5
BAG3+TAMs	CD1E+cDC2	CD55	ADGRE5	1.54527e-09	0	CD55_ADGRE5	CD55 - ADGRE5	ADGRE	Cell-Cell Contact	PMID: 31462748	BAG3+TAMs→CD1E+cDC2	ADGRE5	CD55 - ADGRE5
BAG3+TAMs	CD4+T	CD55	ADGRE5	1.54527e-09	0	CD55_ADGRE5	CD55 - ADGRE5	ADGRE	Cell-Cell Contact	PMID: 31462748	BAG3+TAMs→CD4+T	ADGRE5	CD55 - ADGRE5
BAG3+TAMs	CLEC9A+cDC1	CD55	ADGRE5	1.54527e-09	0	CD55_ADGRE5	CD55 - ADGRE5	ADGRE	Cell-Cell Contact	PMID: 31462748	BAG3+TAMs→CLEC9A+cDC1	ADGRE5	CD55 - ADGRE5
BAG3+TAMs	LILRA4+pDC	CD55	ADGRE5	1.54527e-09	0	CD55_ADGRE5	CD55 - ADGRE5	ADGRE	Cell-Cell Contact	PMID: 31462748	BAG3+TAMs→LILRA4+pDC	ADGRE5	CD55 - ADGRE5
BAG3+TAMs	MARCO+TAMs	CD55	ADGRE5	1.54527e-09	0	CD55_ADGRE5	CD55 - ADGRE5	ADGRE	Cell-Cell Contact	PMID: 31462748	BAG3+TAMs→MARCO+TAMs	ADGRE5	CD55 - ADGRE5
BAG3+TAMs	Mast_cell	CD55	ADGRE5	1.54527e-09	0.04	CD55_ADGRE5	CD55 - ADGRE5	ADGRE	Cell-Cell Contact	PMID: 31462748	BAG3+TAMs→Mast_cell	ADGRE5	CD55 - ADGRE5
BAG3+TAMs	Treg	CD55	ADGRE5	1.54527e-09	0	CD55_ADGRE5	CD55 - ADGRE5	ADGRE	Cell-Cell Contact	PMID: 31462748	BAG3+TAMs→Treg	ADGRE5	CD55 - ADGRE5
BAG3+TAMs	UBE2C+TAMs	CD55	ADGRE5	1.54527e-09	0	CD55_ADGRE5	CD55 - ADGRE5	ADGRE	Cell-Cell Contact	PMID: 31462748	BAG3+TAMs→UBE2C+TAMs	ADGRE5	CD55 - ADGRE5
BAG3+TAMs	VCAN+Mono	CD55	ADGRE5	1.54527e-09	0	CD55_ADGRE5	CD55 - ADGRE5	ADGRE	Cell-Cell Contact	PMID: 31462748	BAG3+TAMs→VCAN+Mono	ADGRE5	CD55 - ADGRE5
BAG3+TAMs	Hep_Nonmalignant	COL4A1	ADGRG6	1.54527e-09	0	COL4A1_ADGRG6	COL4A1 - ADGRG6	ADGRG	Cell-Cell Contact	PMID: 31462748	BAG3+TAMs→Hep_Nonmalignant	ADGRG6	COL4A1 - ADGRG6
BAG3+TAMs	MARCO+TAMs	COL4A1	ADGRG6	1.54527e-09	0	COL4A1_ADGRG6	COL4A1 - ADGRG6	ADGRG	Cell-Cell Contact	PMID: 31462748	BAG3+TAMs→MARCO+TAMs	ADGRG6	COL4A1 - ADGRG6
BAG3+TAMs	Hep_Nonmalignant	COL4A2	ADGRG6	1.54527e-09	0	COL4A2_ADGRG6	COL4A2 - ADGRG6	ADGRG	Cell-Cell Contact	PMID: 31462748	BAG3+TAMs→Hep_Nonmalignant	ADGRG6	COL4A2 - ADGRG6
BAG3+TAMs	MARCO+TAMs	COL4A2	ADGRG6	1.54527e-09	0	COL4A2_ADGRG6	COL4A2 - ADGRG6	ADGRG	Cell-Cell Contact	PMID: 31462748	BAG3+TAMs→MARCO+TAMs	ADGRG6	COL4A2 - ADGRG6
BAG3+TAMs	Hep_Nonmalignant	PRNP	ADGRG6	6.18108e-09	0	PRNP_ADGRG6	PRNP - ADGRG6	ADGRG	Cell-Cell Contact	PMID: 31462748	BAG3+TAMs→Hep_Nonmalignant	ADGRG6	PRNP - ADGRG6
BAG3+TAMs	MARCO+TAMs	PRNP	ADGRG6	6.18108e-09	0	PRNP_ADGRG6	PRNP - ADGRG6	ADGRG	Cell-Cell Contact	PMID: 31462748	BAG3+TAMs→MARCO+TAMs	ADGRG6	PRNP - ADGRG6
BAG3+TAMs	LILRA4+pDC	APP	TNFRSF21	1.54527e-09	0	APP_TNFRSF21	APP - TNFRSF21	APP	Cell-Cell Contact	PMID: 33075465	BAG3+TAMs→LILRA4+pDC	TNFRSF21	APP - TNFRSF21
BAG3+TAMs	MARCO+TAMs	APP	TNFRSF21	1.54527e-09	0	APP_TNFRSF21	APP - TNFRSF21	APP	Cell-Cell Contact	PMID: 33075465	BAG3+TAMs→MARCO+TAMs	TNFRSF21	APP - TNFRSF21
BAG3+TAMs	CD1E+cDC2	APP	TREM2_TYROBP	1.17684e-08	0	APP_TREM2_TYROBP	APP - (TREM2+TYROBP)	APP	Cell-Cell Contact	PMID:27477013	BAG3+TAMs→CD1E+cDC2	(TREM2+TYROBP)	APP - (TREM2+TYROBP)
BAG3+TAMs	MT+RTM-TAMs	APP	TREM2_TYROBP	1.80208e-08	0	APP_TREM2_TYROBP	APP - (TREM2+TYROBP)	APP	Cell-Cell Contact	PMID:27477013	BAG3+TAMs→MT+RTM-TAMs	(TREM2+TYROBP)	APP - (TREM2+TYROBP)
BAG3+TAMs	UBE2C+TAMs	APP	TREM2_TYROBP	2.67649e-08	0	APP_TREM2_TYROBP	APP - (TREM2+TYROBP)	APP	Cell-Cell Contact	PMID:27477013	BAG3+TAMs→UBE2C+TAMs	(TREM2+TYROBP)	APP - (TREM2+TYROBP)
BAG3+TAMs	CD1E+cDC2	APOA1	ABCA1	2.47243e-08	0	APOA1_ABCA1	APOA1 - ABCA1	ApoA	Cell-Cell Contact	PMID: 20064972	BAG3+TAMs→CD1E+cDC2	ABCA1	APOA1 - ABCA1
BAG3+TAMs	Hep_Nonmalignant	APOA1	ABCA1	2.47243e-08	0	APOA1_ABCA1	APOA1 - ABCA1	ApoA	Cell-Cell Contact	PMID: 20064972	BAG3+TAMs→Hep_Nonmalignant	ABCA1	APOA1 - ABCA1
BAG3+TAMs	MARCO+TAMs	APOA1	ABCA1	9.88972e-08	0	APOA1_ABCA1	APOA1 - ABCA1	ApoA	Cell-Cell Contact	PMID: 20064972	BAG3+TAMs→MARCO+TAMs	ABCA1	APOA1 - ABCA1
BAG3+TAMs	MT+RTM-TAMs	APOA1	ABCA1	2.47243e-08	0	APOA1_ABCA1	APOA1 - ABCA1	ApoA	Cell-Cell Contact	PMID: 20064972	BAG3+TAMs→MT+RTM-TAMs	ABCA1	APOA1 - ABCA1
BAG3+TAMs	UBE2C+TAMs	APOA1	ABCA1	2.47243e-08	0	APOA1_ABCA1	APOA1 - ABCA1	ApoA	Cell-Cell Contact	PMID: 20064972	BAG3+TAMs→UBE2C+TAMs	ABCA1	APOA1 - ABCA1
BAG3+TAMs	CD1E+cDC2	APOA1	TREM2_TYROBP	1.88295e-07	0	APOA1_TREM2_TYROBP	APOA1 - TREM2	ApoA	Cell-Cell Contact	uniprot;PMID:27477018	BAG3+TAMs→CD1E+cDC2	(TREM2+TYROBP)	APOA1 - (TREM2+TYROBP)
BAG3+TAMs	MT+RTM-TAMs	APOA1	TREM2_TYROBP	2.88332e-07	0	APOA1_TREM2_TYROBP	APOA1 - TREM2	ApoA	Cell-Cell Contact	uniprot;PMID:27477018	BAG3+TAMs→MT+RTM-TAMs	(TREM2+TYROBP)	APOA1 - (TREM2+TYROBP)
BAG3+TAMs	UBE2C+TAMs	APOA1	TREM2_TYROBP	4.28237e-07	0	APOA1_TREM2_TYROBP	APOA1 - TREM2	ApoA	Cell-Cell Contact	uniprot;PMID:27477018	BAG3+TAMs→UBE2C+TAMs	(TREM2+TYROBP)	APOA1 - (TREM2+TYROBP)
BAG3+TAMs	CD1E+cDC2	APOA2	TREM2_TYROBP	2.00063e-07	0	APOA2_TREM2_TYROBP	APOA2 - TREM2	ApoA	Cell-Cell Contact	uniprot;PMID:27477017	BAG3+TAMs→CD1E+cDC2	(TREM2+TYROBP)	APOA2 - (TREM2+TYROBP)
BAG3+TAMs	MT+RTM-TAMs	APOA2	TREM2_TYROBP	3.06353e-07	0	APOA2_TREM2_TYROBP	APOA2 - TREM2	ApoA	Cell-Cell Contact	uniprot;PMID:27477017	BAG3+TAMs→MT+RTM-TAMs	(TREM2+TYROBP)	APOA2 - (TREM2+TYROBP)
BAG3+TAMs	UBE2C+TAMs	APOA2	TREM2_TYROBP	4.55002e-07	0	APOA2_TREM2_TYROBP	APOA2 - TREM2	ApoA	Cell-Cell Contact	uniprot;PMID:27477017	BAG3+TAMs→UBE2C+TAMs	(TREM2+TYROBP)	APOA2 - (TREM2+TYROBP)
BAG3+TAMs	CD1E+cDC2	APOE	TREM2_TYROBP	8.23789e-07	0	APOE_TREM2_TYROBP	APOE - TREM2	ApoE	Cell-Cell Contact	uniprot;PMID:27477015	BAG3+TAMs→CD1E+cDC2	(TREM2+TYROBP)	APOE - (TREM2+TYROBP)
BAG3+TAMs	MT+RTM-TAMs	APOE	TREM2_TYROBP	1.26145e-06	0	APOE_TREM2_TYROBP	APOE - TREM2	ApoE	Cell-Cell Contact	uniprot;PMID:27477015	BAG3+TAMs→MT+RTM-TAMs	(TREM2+TYROBP)	APOE - (TREM2+TYROBP)
BAG3+TAMs	UBE2C+TAMs	APOE	TREM2_TYROBP	1.87354e-06	0	APOE_TREM2_TYROBP	APOE - TREM2	ApoE	Cell-Cell Contact	uniprot;PMID:27477015	BAG3+TAMs→UBE2C+TAMs	(TREM2+TYROBP)	APOE - (TREM2+TYROBP)
BAG3+TAMs	CD1E+cDC2	LAIR1	LILRB4	1.54527e-09	0	LAIR1_LILRB4	LAIR1 - LILRB4	LAIR1	Cell-Cell Contact	PMID:19283782	BAG3+TAMs→CD1E+cDC2	LILRB4	LAIR1 - LILRB4
BAG3+TAMs	LILRA4+pDC	LAIR1	LILRB4	6.18108e-09	0	LAIR1_LILRB4	LAIR1 - LILRB4	LAIR1	Cell-Cell Contact	PMID:19283782	BAG3+TAMs→LILRA4+pDC	LILRB4	LAIR1 - LILRB4
BAG3+TAMs	MARCO+TAMs	LAIR1	LILRB4	1.54527e-09	0	LAIR1_LILRB4	LAIR1 - LILRB4	LAIR1	Cell-Cell Contact	PMID:19283782	BAG3+TAMs→MARCO+TAMs	LILRB4	LAIR1 - LILRB4
BAG3+TAMs	MT+RTM-TAMs	LAIR1	LILRB4	1.54527e-09	0	LAIR1_LILRB4	LAIR1 - LILRB4	LAIR1	Cell-Cell Contact	PMID:19283782	BAG3+TAMs→MT+RTM-TAMs	LILRB4	LAIR1 - LILRB4
BAG3+TAMs	UBE2C+TAMs	LAIR1	LILRB4	1.54527e-09	0	LAIR1_LILRB4	LAIR1 - LILRB4	LAIR1	Cell-Cell Contact	PMID:19283782	BAG3+TAMs→UBE2C+TAMs	LILRB4	LAIR1 - LILRB4
BAG3+TAMs	VCAN+Mono	LAIR1	LILRB4	7.72635e-10	0	LAIR1_LILRB4	LAIR1 - LILRB4	LAIR1	Cell-Cell Contact	PMID:19283782	BAG3+TAMs→VCAN+Mono	LILRB4	LAIR1 - LILRB4
BAG3+TAMs	B_cells	PECAM1	CD38	3.09054e-09	0	PECAM1_CD38	PECAM1 - CD38	PECAM2	Cell-Cell Contact	PMID:26407101	BAG3+TAMs→B_cells	CD38	PECAM1 - CD38
BAG3+TAMs	CLEC9A+cDC1	PECAM1	CD38	1.54527e-09	0	PECAM1_CD38	PECAM1 - CD38	PECAM2	Cell-Cell Contact	PMID:26407101	BAG3+TAMs→CLEC9A+cDC1	CD38	PECAM1 - CD38
BAG3+TAMs	MARCO+TAMs	PECAM1	CD38	1.54527e-09	0	PECAM1_CD38	PECAM1 - CD38	PECAM2	Cell-Cell Contact	PMID:26407101	BAG3+TAMs→MARCO+TAMs	CD38	PECAM1 - CD38
BAG3+TAMs	Mast_cell	PECAM1	CD38	1.54527e-09	0	PECAM1_CD38	PECAM1 - CD38	PECAM2	Cell-Cell Contact	PMID:26407101	BAG3+TAMs→Mast_cell	CD38	PECAM1 - CD38
BAG3+TAMs	MARCO+TAMs	VCAM1	ITGAD_ITGB2	6.18108e-09	0	VCAM1_INTEGRIN_ADB2	VCAM1 - (ITGAD+ITGB2)	VCAM	Cell-Cell Contact	PMID: 9525279	BAG3+TAMs→MARCO+TAMs	(ITGAD+ITGB2)	VCAM1 - (ITGAD+ITGB2)
Hep_Nonmalignant	BAG3+TAMs	GDF15	TGFBR2	1.54527e-09	0	GDF15_TGFBR2	GDF15 - TGFBR2	GDF	Secreted Signaling	KEGG: hsa04350	Hep_Nonmalignant→BAG3+TAMs	TGFBR2	GDF15 - TGFBR2
B_cells	BAG3+TAMs	CCL5	CCR1	1.54527e-09	0	CCL5_CCR1	CCL5 - CCR1	CCL	Secreted Signaling	KEGG: hsa04060	B_cells→BAG3+TAMs	CCR1	CCL5 - CCR1
CD1E+cDC2	BAG3+TAMs	CCL5	CCR1	1.54527e-09	0	CCL5_CCR1	CCL5 - CCR1	CCL	Secreted Signaling	KEGG: hsa04060	CD1E+cDC2→BAG3+TAMs	CCR1	CCL5 - CCR1
CD4+T	BAG3+TAMs	CCL5	CCR1	2.47243e-08	0	CCL5_CCR1	CCL5 - CCR1	CCL	Secreted Signaling	KEGG: hsa04060	CD4+T→BAG3+TAMs	CCR1	CCL5 - CCR1
CLEC9A+cDC1	BAG3+TAMs	CCL5	CCR1	1.54527e-09	0	CCL5_CCR1	CCL5 - CCR1	CCL	Secreted Signaling	KEGG: hsa04060	CLEC9A+cDC1→BAG3+TAMs	CCR1	CCL5 - CCR1
MARCO+TAMs	BAG3+TAMs	CCL5	CCR1	1.54527e-09	0	CCL5_CCR1	CCL5 - CCR1	CCL	Secreted Signaling	KEGG: hsa04060	MARCO+TAMs→BAG3+TAMs	CCR1	CCL5 - CCR1
Treg	BAG3+TAMs	CCL5	CCR1	1.54527e-09	0	CCL5_CCR1	CCL5 - CCR1	CCL	Secreted Signaling	KEGG: hsa04060	Treg→BAG3+TAMs	CCR1	CCL5 - CCR1
UBE2C+TAMs	BAG3+TAMs	CCL5	CCR1	1.54527e-09	0	CCL5_CCR1	CCL5 - CCR1	CCL	Secreted Signaling	KEGG: hsa04060	UBE2C+TAMs→BAG3+TAMs	CCR1	CCL5 - CCR1
VCAN+Mono	BAG3+TAMs	CCL5	CCR1	1.54527e-09	0	CCL5_CCR1	CCL5 - CCR1	CCL	Secreted Signaling	KEGG: hsa04060	VCAN+Mono→BAG3+TAMs	CCR1	CCL5 - CCR1
B_cells	BAG3+TAMs	CCL3	CCR1	1.54527e-09	0	CCL3_CCR1	CCL3 - CCR1	CCL	Secreted Signaling	KEGG: hsa04060	B_cells→BAG3+TAMs	CCR1	CCL3 - CCR1
CD1E+cDC2	BAG3+TAMs	CCL3	CCR1	8.49898e-08	0	CCL3_CCR1	CCL3 - CCR1	CCL	Secreted Signaling	KEGG: hsa04060	CD1E+cDC2→BAG3+TAMs	CCR1	CCL3 - CCR1
CD4+T	BAG3+TAMs	CCL3	CCR1	1.54527e-09	0	CCL3_CCR1	CCL3 - CCR1	CCL	Secreted Signaling	KEGG: hsa04060	CD4+T→BAG3+TAMs	CCR1	CCL3 - CCR1
CLEC9A+cDC1	BAG3+TAMs	CCL3	CCR1	1.54527e-09	0	CCL3_CCR1	CCL3 - CCR1	CCL	Secreted Signaling	KEGG: hsa04060	CLEC9A+cDC1→BAG3+TAMs	CCR1	CCL3 - CCR1
MARCO+TAMs	BAG3+TAMs	CCL3	CCR1	3.60048e-07	0	CCL3_CCR1	CCL3 - CCR1	CCL	Secreted Signaling	KEGG: hsa04060	MARCO+TAMs→BAG3+TAMs	CCR1	CCL3 - CCR1
MT+RTM-TAMs	BAG3+TAMs	CCL3	CCR1	2.62696e-08	0	CCL3_CCR1	CCL3 - CCR1	CCL	Secreted Signaling	KEGG: hsa04060	MT+RTM-TAMs→BAG3+TAMs	CCR1	CCL3 - CCR1
Treg	BAG3+TAMs	CCL3	CCR1	3.86317e-10	0	CCL3_CCR1	CCL3 - CCR1	CCL	Secreted Signaling	KEGG: hsa04060	Treg→BAG3+TAMs	CCR1	CCL3 - CCR1
UBE2C+TAMs	BAG3+TAMs	CCL3	CCR1	3.78591e-08	0	CCL3_CCR1	CCL3 - CCR1	CCL	Secreted Signaling	KEGG: hsa04060	UBE2C+TAMs→BAG3+TAMs	CCR1	CCL3 - CCR1
VCAN+Mono	BAG3+TAMs	CCL3	CCR1	4.63581e-09	0	CCL3_CCR1	CCL3 - CCR1	CCL	Secreted Signaling	KEGG: hsa04060	VCAN+Mono→BAG3+TAMs	CCR1	CCL3 - CCR1
CD1E+cDC2	BAG3+TAMs	CCL3L3	CCR1	2.00885e-08	0	CCL3L3_CCR1	CCL3L3 - CCR1	CCL	Secreted Signaling	KEGG: hsa04060	CD1E+cDC2→BAG3+TAMs	CCR1	CCL3L3 - CCR1
MARCO+TAMs	BAG3+TAMs	CCL3L3	CCR1	6.25834e-08	0	CCL3L3_CCR1	CCL3L3 - CCR1	CCL	Secreted Signaling	KEGG: hsa04060	MARCO+TAMs→BAG3+TAMs	CCR1	CCL3L3 - CCR1
MT+RTM-TAMs	BAG3+TAMs	CCL3L3	CCR1	8.11267e-09	0	CCL3L3_CCR1	CCL3L3 - CCR1	CCL	Secreted Signaling	KEGG: hsa04060	MT+RTM-TAMs→BAG3+TAMs	CCR1	CCL3L3 - CCR1
UBE2C+TAMs	BAG3+TAMs	CCL3L3	CCR1	2.24064e-08	0	CCL3L3_CCR1	CCL3L3 - CCR1	CCL	Secreted Signaling	KEGG: hsa04060	UBE2C+TAMs→BAG3+TAMs	CCR1	CCL3L3 - CCR1
VCAN+Mono	BAG3+TAMs	CCL3L3	CCR1	1.54527e-09	0	CCL3L3_CCR1	CCL3L3 - CCR1	CCL	Secreted Signaling	KEGG: hsa04060	VCAN+Mono→BAG3+TAMs	CCR1	CCL3L3 - CCR1
Hep_Nonmalignant	BAG3+TAMs	CCL15	CCR1	6.18108e-09	0	CCL15_CCR1	CCL15 - CCR1	CCL	Secreted Signaling	KEGG: hsa04060	Hep_Nonmalignant→BAG3+TAMs	CCR1	CCL15 - CCR1
Hep_Nonmalignant	BAG3+TAMs	CCL16	CCR1	1.54527e-09	0	CCL16_CCR1	CCL16 - CCR1	CCL	Secreted Signaling	KEGG: hsa04060	Hep_Nonmalignant→BAG3+TAMs	CCR1	CCL16 - CCR1
CD1E+cDC2	BAG3+TAMs	CXCL12	CXCR4	1.54527e-08	0	CXCL12_CXCR4	CXCL12 - CXCR4	CXCL	Secreted Signaling	KEGG: hsa04060	CD1E+cDC2→BAG3+TAMs	CXCR4	CXCL12 - CXCR4
MARCO+TAMs	BAG3+TAMs	CXCL12	CXCR4	2.00885e-07	0	CXCL12_CXCR4	CXCL12 - CXCR4	CXCL	Secreted Signaling	KEGG: hsa04060	MARCO+TAMs→BAG3+TAMs	CXCR4	CXCL12 - CXCR4
B_cells	BAG3+TAMs	MIF	CD74_CXCR4	3.07815e-07	0	MIF_CD74_CXCR4	MIF - (CD74+CXCR4)	MIF	Secreted Signaling	PMID: 29637711; PMID: 24760155	B_cells→BAG3+TAMs	(CD74+CXCR4)	MIF - (CD74+CXCR4)
CD1E+cDC2	BAG3+TAMs	MIF	CD74_CXCR4	3.07815e-07	0	MIF_CD74_CXCR4	MIF - (CD74+CXCR4)	MIF	Secreted Signaling	PMID: 29637711; PMID: 24760155	CD1E+cDC2→BAG3+TAMs	(CD74+CXCR4)	MIF - (CD74+CXCR4)
CLEC9A+cDC1	BAG3+TAMs	MIF	CD74_CXCR4	3.84769e-07	0	MIF_CD74_CXCR4	MIF - (CD74+CXCR4)	MIF	Secreted Signaling	PMID: 29637711; PMID: 24760155	CLEC9A+cDC1→BAG3+TAMs	(CD74+CXCR4)	MIF - (CD74+CXCR4)
Hep_Nonmalignant	BAG3+TAMs	MIF	CD74_CXCR4	8.46491e-07	0	MIF_CD74_CXCR4	MIF - (CD74+CXCR4)	MIF	Secreted Signaling	PMID: 29637711; PMID: 24760155	Hep_Nonmalignant→BAG3+TAMs	(CD74+CXCR4)	MIF - (CD74+CXCR4)
MARCO+TAMs	BAG3+TAMs	MIF	CD74_CXCR4	3.07815e-07	0	MIF_CD74_CXCR4	MIF - (CD74+CXCR4)	MIF	Secreted Signaling	PMID: 29637711; PMID: 24760155	MARCO+TAMs→BAG3+TAMs	(CD74+CXCR4)	MIF - (CD74+CXCR4)
Treg	BAG3+TAMs	MIF	CD74_CXCR4	2.30861e-07	0	MIF_CD74_CXCR4	MIF - (CD74+CXCR4)	MIF	Secreted Signaling	PMID: 29637711; PMID: 24760155	Treg→BAG3+TAMs	(CD74+CXCR4)	MIF - (CD74+CXCR4)
UBE2C+TAMs	BAG3+TAMs	MIF	CD74_CXCR4	4.61723e-07	0	MIF_CD74_CXCR4	MIF - (CD74+CXCR4)	MIF	Secreted Signaling	PMID: 29637711; PMID: 24760155	UBE2C+TAMs→BAG3+TAMs	(CD74+CXCR4)	MIF - (CD74+CXCR4)
B_cells	BAG3+TAMs	MIF	CD74_CD44	1.94679e-07	0	MIF_CD74_CD44	MIF - (CD74+CD44)	MIF	Secreted Signaling	PMID: 29637711; PMID: 26175090	B_cells→BAG3+TAMs	(CD74+CD44)	MIF - (CD74+CD44)
CD1E+cDC2	BAG3+TAMs	MIF	CD74_CD44	1.94679e-07	0	MIF_CD74_CD44	MIF - (CD74+CD44)	MIF	Secreted Signaling	PMID: 29637711; PMID: 26175090	CD1E+cDC2→BAG3+TAMs	(CD74+CD44)	MIF - (CD74+CD44)
CD4+T	BAG3+TAMs	MIF	CD74_CD44	4.86699e-08	0	MIF_CD74_CD44	MIF - (CD74+CD44)	MIF	Secreted Signaling	PMID: 29637711; PMID: 26175090	CD4+T→BAG3+TAMs	(CD74+CD44)	MIF - (CD74+CD44)
CLEC9A+cDC1	BAG3+TAMs	MIF	CD74_CD44	2.43349e-07	0	MIF_CD74_CD44	MIF - (CD74+CD44)	MIF	Secreted Signaling	PMID: 29637711; PMID: 26175090	CLEC9A+cDC1→BAG3+TAMs	(CD74+CD44)	MIF - (CD74+CD44)
Hep_Nonmalignant	BAG3+TAMs	MIF	CD74_CD44	5.35368e-07	0	MIF_CD74_CD44	MIF - (CD74+CD44)	MIF	Secreted Signaling	PMID: 29637711; PMID: 26175090	Hep_Nonmalignant→BAG3+TAMs	(CD74+CD44)	MIF - (CD74+CD44)
LILRA4+pDC	BAG3+TAMs	MIF	CD74_CD44	4.86699e-08	0	MIF_CD74_CD44	MIF - (CD74+CD44)	MIF	Secreted Signaling	PMID: 29637711; PMID: 26175090	LILRA4+pDC→BAG3+TAMs	(CD74+CD44)	MIF - (CD74+CD44)
MARCO+TAMs	BAG3+TAMs	MIF	CD74_CD44	1.94679e-07	0	MIF_CD74_CD44	MIF - (CD74+CD44)	MIF	Secreted Signaling	PMID: 29637711; PMID: 26175090	MARCO+TAMs→BAG3+TAMs	(CD74+CD44)	MIF - (CD74+CD44)
Mast_cell	BAG3+TAMs	MIF	CD74_CD44	4.86699e-08	0.04	MIF_CD74_CD44	MIF - (CD74+CD44)	MIF	Secreted Signaling	PMID: 29637711; PMID: 26175090	Mast_cell→BAG3+TAMs	(CD74+CD44)	MIF - (CD74+CD44)
MT+RTM-TAMs	BAG3+TAMs	MIF	CD74_CD44	4.86699e-08	0	MIF_CD74_CD44	MIF - (CD74+CD44)	MIF	Secreted Signaling	PMID: 29637711; PMID: 26175090	MT+RTM-TAMs→BAG3+TAMs	(CD74+CD44)	MIF - (CD74+CD44)
Treg	BAG3+TAMs	MIF	CD74_CD44	1.4601e-07	0	MIF_CD74_CD44	MIF - (CD74+CD44)	MIF	Secreted Signaling	PMID: 29637711; PMID: 26175090	Treg→BAG3+TAMs	(CD74+CD44)	MIF - (CD74+CD44)
UBE2C+TAMs	BAG3+TAMs	MIF	CD74_CD44	2.92019e-07	0	MIF_CD74_CD44	MIF - (CD74+CD44)	MIF	Secreted Signaling	PMID: 29637711; PMID: 26175090	UBE2C+TAMs→BAG3+TAMs	(CD74+CD44)	MIF - (CD74+CD44)
VCAN+Mono	BAG3+TAMs	MIF	CD74_CD44	4.86699e-08	0	MIF_CD74_CD44	MIF - (CD74+CD44)	MIF	Secreted Signaling	PMID: 29637711; PMID: 26175090	VCAN+Mono→BAG3+TAMs	(CD74+CD44)	MIF - (CD74+CD44)
MARCO+TAMs	BAG3+TAMs	IL10	IL10RA_IL10RB	2.67649e-09	0	IL10_IL10RA_IL10RB	IL10 - (IL10RA+IL10RB)	IL10	Secreted Signaling	KEGG: hsa04060	MARCO+TAMs→BAG3+TAMs	(IL10RA+IL10RB)	IL10 - (IL10RA+IL10RB)
Mast_cell	BAG3+TAMs	CSF1	CSF1R	6.18108e-09	0	CSF1_CSF1R	CSF1 - CSF1R	CSF	Secreted Signaling	KEGG: hsa04060	Mast_cell→BAG3+TAMs	CSF1R	CSF1 - CSF1R
B_cells	BAG3+TAMs	IL16	CD4	6.18108e-09	0	IL16_CD4	IL16 - CD4	IL16	Secreted Signaling	KEGG: hsa04060	B_cells→BAG3+TAMs	CD4	IL16 - CD4
CLEC9A+cDC1	BAG3+TAMs	IL16	CD4	6.18108e-09	0	IL16_CD4	IL16 - CD4	IL16	Secreted Signaling	KEGG: hsa04060	CLEC9A+cDC1→BAG3+TAMs	CD4	IL16 - CD4
LILRA4+pDC	BAG3+TAMs	IL16	CD4	6.18108e-09	0	IL16_CD4	IL16 - CD4	IL16	Secreted Signaling	KEGG: hsa04060	LILRA4+pDC→BAG3+TAMs	CD4	IL16 - CD4
UBE2C+TAMs	BAG3+TAMs	IL16	CD4	6.18108e-09	0	IL16_CD4	IL16 - CD4	IL16	Secreted Signaling	KEGG: hsa04060	UBE2C+TAMs→BAG3+TAMs	CD4	IL16 - CD4
CD1E+cDC2	BAG3+TAMs	TNF	TNFRSF1A	1.54527e-09	0	TNF_TNFRSF1A	TNF - TNFRSF1A	TNF	Secreted Signaling	KEGG: hsa04060	CD1E+cDC2→BAG3+TAMs	TNFRSF1A	TNF - TNFRSF1A
MARCO+TAMs	BAG3+TAMs	TNF	TNFRSF1A	7.72635e-09	0	TNF_TNFRSF1A	TNF - TNFRSF1A	TNF	Secreted Signaling	KEGG: hsa04060	MARCO+TAMs→BAG3+TAMs	TNFRSF1A	TNF - TNFRSF1A
CD1E+cDC2	BAG3+TAMs	TNF	TNFRSF1B	6.18108e-09	0	TNF_TNFRSF1B	TNF - TNFRSF1B	TNF	Secreted Signaling	KEGG: hsa04060	CD1E+cDC2→BAG3+TAMs	TNFRSF1B	TNF - TNFRSF1B
MARCO+TAMs	BAG3+TAMs	TNF	TNFRSF1B	3.09054e-08	0	TNF_TNFRSF1B	TNF - TNFRSF1B	TNF	Secreted Signaling	KEGG: hsa04060	MARCO+TAMs→BAG3+TAMs	TNFRSF1B	TNF - TNFRSF1B
Hep_Nonmalignant	BAG3+TAMs	SPP1	CD44	3.70865e-08	0	SPP1_CD44	SPP1 - CD44	SPP1	Secreted Signaling	PMID: 21907263	Hep_Nonmalignant→BAG3+TAMs	CD44	SPP1 - CD44
MT+RTM-TAMs	BAG3+TAMs	SPP1	CD44	7.97358e-07	0	SPP1_CD44	SPP1 - CD44	SPP1	Secreted Signaling	PMID: 21907263	MT+RTM-TAMs→BAG3+TAMs	CD44	SPP1 - CD44
UBE2C+TAMs	BAG3+TAMs	SPP1	CD44	7.07733e-07	0	SPP1_CD44	SPP1 - CD44	SPP1	Secreted Signaling	PMID: 21907263	UBE2C+TAMs→BAG3+TAMs	CD44	SPP1 - CD44
Hep_Nonmalignant	BAG3+TAMs	ANGPTL4	SDC3	1.54527e-09	0	ANGPTL4_SDC3	ANGPTL4 - SDC3	ANGPTL	Secreted Signaling	PMID: 29017031	Hep_Nonmalignant→BAG3+TAMs	SDC3	ANGPTL4 - SDC3
Hep_Nonmalignant	BAG3+TAMs	MDK	LRP1	6.3356e-08	0	MDK_LRP1	MDK - LRP1	MK	Secreted Signaling	PMID: 28356350	Hep_Nonmalignant→BAG3+TAMs	LRP1	MDK - LRP1
UBE2C+TAMs	BAG3+TAMs	MDK	LRP1	1.54527e-09	0	MDK_LRP1	MDK - LRP1	MK	Secreted Signaling	PMID: 28356350	UBE2C+TAMs→BAG3+TAMs	LRP1	MDK - LRP1
Hep_Nonmalignant	BAG3+TAMs	MDK	NCL	6.3356e-08	0	MDK_NCL	MDK - NCL	MK	Secreted Signaling	PMID: 28356350	Hep_Nonmalignant→BAG3+TAMs	NCL	MDK - NCL
Hep_Nonmalignant	BAG3+TAMs	PTN	SDC3	1.54527e-09	0	PTN_SDC3	PTN - SDC3	PTN	Secreted Signaling	PMID: 28356350; PMID: 25620911	Hep_Nonmalignant→BAG3+TAMs	SDC3	PTN - SDC3
Hep_Nonmalignant	BAG3+TAMs	PTN	NCL	1.54527e-09	0	PTN_NCL	PTN - NCL	PTN	Secreted Signaling	PMID: 28356350; PMID: 25620911	Hep_Nonmalignant→BAG3+TAMs	NCL	PTN - NCL
Hep_Nonmalignant	BAG3+TAMs	C3	C3AR1	2.3179e-08	0	C3_C3AR1	C3 - C3AR1	COMPLEMENT	Secreted Signaling	KEGG: hsa04080	Hep_Nonmalignant→BAG3+TAMs	C3AR1	C3 - C3AR1
UBE2C+TAMs	BAG3+TAMs	C3	C3AR1	1.54527e-09	0	C3_C3AR1	C3 - C3AR1	COMPLEMENT	Secreted Signaling	KEGG: hsa04080	UBE2C+TAMs→BAG3+TAMs	C3AR1	C3 - C3AR1
Hep_Nonmalignant	BAG3+TAMs	C3	ITGAX_ITGB2	1.13554e-07	0	C3_ITGAX_ITGB2	C3 - (ITGAX+ITGB2)	COMPLEMENT	Secreted Signaling	PMID: 16234578	Hep_Nonmalignant→BAG3+TAMs	(ITGAX+ITGB2)	C3 - (ITGAX+ITGB2)
UBE2C+TAMs	BAG3+TAMs	C3	ITGAX_ITGB2	7.57024e-09	0	C3_ITGAX_ITGB2	C3 - (ITGAX+ITGB2)	COMPLEMENT	Secreted Signaling	PMID: 16234578	UBE2C+TAMs→BAG3+TAMs	(ITGAX+ITGB2)	C3 - (ITGAX+ITGB2)
Hep_Nonmalignant	BAG3+TAMs	C5	C5AR1	7.41729e-08	0	HC_C5AR1	HC - C5AR1	COMPLEMENT	Secreted Signaling	KEGG: hsa04080	Hep_Nonmalignant→BAG3+TAMs	C5AR1	C5 - C5AR1
CD1E+cDC2	BAG3+TAMs	LGALS9	PTPRC	1.85432e-08	0	LGALS9_CD45	LGALS9 - CD45	GALECTIN	Secreted Signaling	PMID: 30120235	CD1E+cDC2→BAG3+TAMs	PTPRC	LGALS9 - PTPRC
CLEC9A+cDC1	BAG3+TAMs	LGALS9	PTPRC	1.85432e-08	0	LGALS9_CD45	LGALS9 - CD45	GALECTIN	Secreted Signaling	PMID: 30120235	CLEC9A+cDC1→BAG3+TAMs	PTPRC	LGALS9 - PTPRC
MARCO+TAMs	BAG3+TAMs	LGALS9	PTPRC	1.85432e-08	0	LGALS9_CD45	LGALS9 - CD45	GALECTIN	Secreted Signaling	PMID: 30120235	MARCO+TAMs→BAG3+TAMs	PTPRC	LGALS9 - PTPRC
MT+RTM-TAMs	BAG3+TAMs	LGALS9	PTPRC	4.63581e-09	0	LGALS9_CD45	LGALS9 - CD45	GALECTIN	Secreted Signaling	PMID: 30120235	MT+RTM-TAMs→BAG3+TAMs	PTPRC	LGALS9 - PTPRC
UBE2C+TAMs	BAG3+TAMs	LGALS9	PTPRC	2.08611e-08	0	LGALS9_CD45	LGALS9 - CD45	GALECTIN	Secreted Signaling	PMID: 30120235	UBE2C+TAMs→BAG3+TAMs	PTPRC	LGALS9 - PTPRC
VCAN+Mono	BAG3+TAMs	LGALS9	PTPRC	1.39074e-08	0	LGALS9_CD45	LGALS9 - CD45	GALECTIN	Secreted Signaling	PMID: 30120235	VCAN+Mono→BAG3+TAMs	PTPRC	LGALS9 - PTPRC
Hep_Nonmalignant	BAG3+TAMs	PROS1	AXL	1.54527e-09	0	PROS1_AXL	PROS1 - AXL	PROS	Secreted Signaling	PMID: 29531161	Hep_Nonmalignant→BAG3+TAMs	AXL	PROS1 - AXL
CLEC9A+cDC1	BAG3+TAMs	BTLA	TNFRSF14	1.54527e-09	0	BTLA_TNFRSF14	BTLA - TNFRSF14	BTLA	Secreted Signaling	PMID: 21941365	CLEC9A+cDC1→BAG3+TAMs	TNFRSF14	BTLA - TNFRSF14
CD1E+cDC2	BAG3+TAMs	LGALS9	HAVCR2	6.18108e-09	0	LGALS9_HAVCR2	LGALS9 - HAVCR2	GALECTIN	Secreted Signaling	PMID: 27192565	CD1E+cDC2→BAG3+TAMs	HAVCR2	LGALS9 - HAVCR2
CLEC9A+cDC1	BAG3+TAMs	LGALS9	HAVCR2	6.18108e-09	0	LGALS9_HAVCR2	LGALS9 - HAVCR2	GALECTIN	Secreted Signaling	PMID: 27192565	CLEC9A+cDC1→BAG3+TAMs	HAVCR2	LGALS9 - HAVCR2
LILRA4+pDC	BAG3+TAMs	LGALS9	HAVCR2	7.72635e-10	0	LGALS9_HAVCR2	LGALS9 - HAVCR2	GALECTIN	Secreted Signaling	PMID: 27192565	LILRA4+pDC→BAG3+TAMs	HAVCR2	LGALS9 - HAVCR2
MARCO+TAMs	BAG3+TAMs	LGALS9	HAVCR2	6.18108e-09	0	LGALS9_HAVCR2	LGALS9 - HAVCR2	GALECTIN	Secreted Signaling	PMID: 27192565	MARCO+TAMs→BAG3+TAMs	HAVCR2	LGALS9 - HAVCR2
MT+RTM-TAMs	BAG3+TAMs	LGALS9	HAVCR2	1.54527e-09	0	LGALS9_HAVCR2	LGALS9 - HAVCR2	GALECTIN	Secreted Signaling	PMID: 27192565	MT+RTM-TAMs→BAG3+TAMs	HAVCR2	LGALS9 - HAVCR2
UBE2C+TAMs	BAG3+TAMs	LGALS9	HAVCR2	6.95371e-09	0	LGALS9_HAVCR2	LGALS9 - HAVCR2	GALECTIN	Secreted Signaling	PMID: 27192565	UBE2C+TAMs→BAG3+TAMs	HAVCR2	LGALS9 - HAVCR2
VCAN+Mono	BAG3+TAMs	LGALS9	HAVCR2	4.63581e-09	0	LGALS9_HAVCR2	LGALS9 - HAVCR2	GALECTIN	Secreted Signaling	PMID: 27192565	VCAN+Mono→BAG3+TAMs	HAVCR2	LGALS9 - HAVCR2
CD1E+cDC2	BAG3+TAMs	LGALS9	CD44	2.47243e-08	0	LGALS9_CD44	LGALS9 - CD44	GALECTIN	Secreted Signaling	PMID: 25065622	CD1E+cDC2→BAG3+TAMs	CD44	LGALS9 - CD44
CLEC9A+cDC1	BAG3+TAMs	LGALS9	CD44	2.47243e-08	0	LGALS9_CD44	LGALS9 - CD44	GALECTIN	Secreted Signaling	PMID: 25065622	CLEC9A+cDC1→BAG3+TAMs	CD44	LGALS9 - CD44
LILRA4+pDC	BAG3+TAMs	LGALS9	CD44	3.09054e-09	0	LGALS9_CD44	LGALS9 - CD44	GALECTIN	Secreted Signaling	PMID: 25065622	LILRA4+pDC→BAG3+TAMs	CD44	LGALS9 - CD44
MARCO+TAMs	BAG3+TAMs	LGALS9	CD44	2.47243e-08	0	LGALS9_CD44	LGALS9 - CD44	GALECTIN	Secreted Signaling	PMID: 25065622	MARCO+TAMs→BAG3+TAMs	CD44	LGALS9 - CD44
MT+RTM-TAMs	BAG3+TAMs	LGALS9	CD44	6.18108e-09	0	LGALS9_CD44	LGALS9 - CD44	GALECTIN	Secreted Signaling	PMID: 25065622	MT+RTM-TAMs→BAG3+TAMs	CD44	LGALS9 - CD44
UBE2C+TAMs	BAG3+TAMs	LGALS9	CD44	2.78149e-08	0	LGALS9_CD44	LGALS9 - CD44	GALECTIN	Secreted Signaling	PMID: 25065622	UBE2C+TAMs→BAG3+TAMs	CD44	LGALS9 - CD44
VCAN+Mono	BAG3+TAMs	LGALS9	CD44	1.85432e-08	0	LGALS9_CD44	LGALS9 - CD44	GALECTIN	Secreted Signaling	PMID: 25065622	VCAN+Mono→BAG3+TAMs	CD44	LGALS9 - CD44
CD1E+cDC2	BAG3+TAMs	ANXA1	FPR3	2.16338e-08	0	ANXA1_FPR3	ANXA1 - FPR3	ANNEXIN	Secreted Signaling	PMID: 33082511	CD1E+cDC2→BAG3+TAMs	FPR3	ANXA1 - FPR3
CD4+T	BAG3+TAMs	ANXA1	FPR3	2.16338e-08	0	ANXA1_FPR3	ANXA1 - FPR3	ANNEXIN	Secreted Signaling	PMID: 33082511	CD4+T→BAG3+TAMs	FPR3	ANXA1 - FPR3
CLEC9A+cDC1	BAG3+TAMs	ANXA1	FPR3	6.18108e-09	0	ANXA1_FPR3	ANXA1 - FPR3	ANNEXIN	Secreted Signaling	PMID: 33082511	CLEC9A+cDC1→BAG3+TAMs	FPR3	ANXA1 - FPR3
Hep_Nonmalignant	BAG3+TAMs	ANXA1	FPR3	3.09054e-09	0	ANXA1_FPR3	ANXA1 - FPR3	ANNEXIN	Secreted Signaling	PMID: 33082511	Hep_Nonmalignant→BAG3+TAMs	FPR3	ANXA1 - FPR3
LILRA4+pDC	BAG3+TAMs	ANXA1	FPR3	7.72635e-10	0	ANXA1_FPR3	ANXA1 - FPR3	ANNEXIN	Secreted Signaling	PMID: 33082511	LILRA4+pDC→BAG3+TAMs	FPR3	ANXA1 - FPR3
MARCO+TAMs	BAG3+TAMs	ANXA1	FPR3	1.23622e-08	0	ANXA1_FPR3	ANXA1 - FPR3	ANNEXIN	Secreted Signaling	PMID: 33082511	MARCO+TAMs→BAG3+TAMs	FPR3	ANXA1 - FPR3
Mast_cell	BAG3+TAMs	ANXA1	FPR3	6.52876e-08	0	ANXA1_FPR3	ANXA1 - FPR3	ANNEXIN	Secreted Signaling	PMID: 33082511	Mast_cell→BAG3+TAMs	FPR3	ANXA1 - FPR3
MT+RTM-TAMs	BAG3+TAMs	ANXA1	FPR3	1.54527e-08	0	ANXA1_FPR3	ANXA1 - FPR3	ANNEXIN	Secreted Signaling	PMID: 33082511	MT+RTM-TAMs→BAG3+TAMs	FPR3	ANXA1 - FPR3
Treg	BAG3+TAMs	ANXA1	FPR3	1.54527e-09	0	ANXA1_FPR3	ANXA1 - FPR3	ANNEXIN	Secreted Signaling	PMID: 33082511	Treg→BAG3+TAMs	FPR3	ANXA1 - FPR3
UBE2C+TAMs	BAG3+TAMs	ANXA1	FPR3	2.62696e-08	0	ANXA1_FPR3	ANXA1 - FPR3	ANNEXIN	Secreted Signaling	PMID: 33082511	UBE2C+TAMs→BAG3+TAMs	FPR3	ANXA1 - FPR3
VCAN+Mono	BAG3+TAMs	ANXA1	FPR3	1.54527e-08	0	ANXA1_FPR3	ANXA1 - FPR3	ANNEXIN	Secreted Signaling	PMID: 33082511	VCAN+Mono→BAG3+TAMs	FPR3	ANXA1 - FPR3
CD1E+cDC2	BAG3+TAMs	LGALS9	P4HB	1.85432e-08	0	LGALS9_P4HB	LGALS9 - P4HB	GALECTIN	Secreted Signaling	PMID:21670307;uniprot	CD1E+cDC2→BAG3+TAMs	P4HB	LGALS9 - P4HB
CLEC9A+cDC1	BAG3+TAMs	LGALS9	P4HB	1.85432e-08	0	LGALS9_P4HB	LGALS9 - P4HB	GALECTIN	Secreted Signaling	PMID:21670307;uniprot	CLEC9A+cDC1→BAG3+TAMs	P4HB	LGALS9 - P4HB
MARCO+TAMs	BAG3+TAMs	LGALS9	P4HB	1.85432e-08	0	LGALS9_P4HB	LGALS9 - P4HB	GALECTIN	Secreted Signaling	PMID:21670307;uniprot	MARCO+TAMs→BAG3+TAMs	P4HB	LGALS9 - P4HB
MT+RTM-TAMs	BAG3+TAMs	LGALS9	P4HB	4.63581e-09	0	LGALS9_P4HB	LGALS9 - P4HB	GALECTIN	Secreted Signaling	PMID:21670307;uniprot	MT+RTM-TAMs→BAG3+TAMs	P4HB	LGALS9 - P4HB
UBE2C+TAMs	BAG3+TAMs	LGALS9	P4HB	2.08611e-08	0	LGALS9_P4HB	LGALS9 - P4HB	GALECTIN	Secreted Signaling	PMID:21670307;uniprot	UBE2C+TAMs→BAG3+TAMs	P4HB	LGALS9 - P4HB
VCAN+Mono	BAG3+TAMs	LGALS9	P4HB	1.39074e-08	0	LGALS9_P4HB	LGALS9 - P4HB	GALECTIN	Secreted Signaling	PMID:21670307;uniprot	VCAN+Mono→BAG3+TAMs	P4HB	LGALS9 - P4HB
CLEC9A+cDC1	BAG3+TAMs	PPIA	BSG	1.52982e-07	0	PPIA_BSG	PPIA - BSG	CypA	Secreted Signaling	PMID: 36012604	CLEC9A+cDC1→BAG3+TAMs	BSG	PPIA - BSG
Hep_Nonmalignant	BAG3+TAMs	PPIA	BSG	2.67718e-07	0	PPIA_BSG	PPIA - BSG	CypA	Secreted Signaling	PMID: 36012604	Hep_Nonmalignant→BAG3+TAMs	BSG	PPIA - BSG
UBE2C+TAMs	BAG3+TAMs	PPIA	BSG	2.64241e-07	0	PPIA_BSG	PPIA - BSG	CypA	Secreted Signaling	PMID: 36012604	UBE2C+TAMs→BAG3+TAMs	BSG	PPIA - BSG
Hep_Nonmalignant	BAG3+TAMs	PROS1	MERTK	1.54527e-09	0	PROS1_MERTK	PROS1 - MERTK	PROS	Secreted Signaling	PMID: 34631419	Hep_Nonmalignant→BAG3+TAMs	MERTK	PROS1 - MERTK
UBE2C+TAMs	BAG3+TAMs	PLAU	PLAUR	1.85432e-08	0	PLAU_PLAUR	PLAU - PLAUR	PLAU	Secreted Signaling	uniprot	UBE2C+TAMs→BAG3+TAMs	PLAUR	PLAU - PLAUR
Hep_Nonmalignant	BAG3+TAMs	FN1	CD44	1.23622e-07	0	FN1_CD44	FN1 - CD44	FN1	ECM-Receptor	KEGG: hsa04512	Hep_Nonmalignant→BAG3+TAMs	CD44	FN1 - CD44
VCAN+Mono	BAG3+TAMs	THBS1	CD36	6.18108e-09	0	THBS1_CD36	THBS1 - CD36	THBS	ECM-Receptor	KEGG: hsa04512	VCAN+Mono→BAG3+TAMs	CD36	THBS1 - CD36
VCAN+Mono	BAG3+TAMs	THBS1	CD47	6.18108e-09	0	THBS1_CD47	THBS1 - CD47	THBS	ECM-Receptor	KEGG: hsa04512	VCAN+Mono→BAG3+TAMs	CD47	THBS1 - CD47
B_cells	BAG3+TAMs	VTN	PLAUR	3.70865e-08	0	VTN_PLAUR	VTN - PLAUR	VTN	ECM-Receptor	PMID: 29222114	B_cells→BAG3+TAMs	PLAUR	VTN - PLAUR
CD1E+cDC2	BAG3+TAMs	VTN	PLAUR	1.85432e-08	0	VTN_PLAUR	VTN - PLAUR	VTN	ECM-Receptor	PMID: 29222114	CD1E+cDC2→BAG3+TAMs	PLAUR	VTN - PLAUR
CLEC9A+cDC1	BAG3+TAMs	VTN	PLAUR	1.85432e-08	0	VTN_PLAUR	VTN - PLAUR	VTN	ECM-Receptor	PMID: 29222114	CLEC9A+cDC1→BAG3+TAMs	PLAUR	VTN - PLAUR
Hep_Nonmalignant	BAG3+TAMs	VTN	PLAUR	3.1338e-06	0	VTN_PLAUR	VTN - PLAUR	VTN	ECM-Receptor	PMID: 29222114	Hep_Nonmalignant→BAG3+TAMs	PLAUR	VTN - PLAUR
MT+RTM-TAMs	BAG3+TAMs	VTN	PLAUR	1.85432e-08	0	VTN_PLAUR	VTN - PLAUR	VTN	ECM-Receptor	PMID: 29222114	MT+RTM-TAMs→BAG3+TAMs	PLAUR	VTN - PLAUR
Treg	BAG3+TAMs	VTN	PLAUR	1.85432e-08	0.03	VTN_PLAUR	VTN - PLAUR	VTN	ECM-Receptor	PMID: 29222114	Treg→BAG3+TAMs	PLAUR	VTN - PLAUR
UBE2C+TAMs	BAG3+TAMs	VTN	PLAUR	5.56297e-08	0	VTN_PLAUR	VTN - PLAUR	VTN	ECM-Receptor	PMID: 29222114	UBE2C+TAMs→BAG3+TAMs	PLAUR	VTN - PLAUR
Hep_Nonmalignant	BAG3+TAMs	Desmosterol-DHCR7	NR1H2	7.72635e-09	0	Desmosterol-Desmosterol-DHCR7_NR1H2	Desmosterol-DHCR7 - NR1H2	Desmosterol	Non-protein Signaling	HMRbase;uniprot	Hep_Nonmalignant→BAG3+TAMs	NR1H2	Desmosterol-DHCR7 - NR1H2
CD1E+cDC2	BAG3+TAMs	APP	CD74	3.83227e-07	0	APP_CD74	APP - CD74	APP	Cell-Cell Contact	PMID: 19849849	CD1E+cDC2→BAG3+TAMs	CD74	APP - CD74
Hep_Nonmalignant	BAG3+TAMs	APP	CD74	1.53291e-06	0	APP_CD74	APP - CD74	APP	Cell-Cell Contact	PMID: 19849849	Hep_Nonmalignant→BAG3+TAMs	CD74	APP - CD74
LILRA4+pDC	BAG3+TAMs	APP	CD74	1.53291e-06	0	APP_CD74	APP - CD74	APP	Cell-Cell Contact	PMID: 19849849	LILRA4+pDC→BAG3+TAMs	CD74	APP - CD74
UBE2C+TAMs	BAG3+TAMs	APP	CD74	3.83227e-07	0	APP_CD74	APP - CD74	APP	Cell-Cell Contact	PMID: 19849849	UBE2C+TAMs→BAG3+TAMs	CD74	APP - CD74
B_cells	BAG3+TAMs	PTPRC	MRC1	7.72635e-09	0	PTPRC_MRC1	PTPRC - MRC1	CD45	Cell-Cell Contact	PMID: 27601670; PMID: 10575006	B_cells→BAG3+TAMs	MRC1	PTPRC - MRC1
CD1E+cDC2	BAG3+TAMs	PTPRC	MRC1	6.95371e-08	0	PTPRC_MRC1	PTPRC - MRC1	CD45	Cell-Cell Contact	PMID: 27601670; PMID: 10575006	CD1E+cDC2→BAG3+TAMs	MRC1	PTPRC - MRC1
CD4+T	BAG3+TAMs	PTPRC	MRC1	6.18108e-08	0	PTPRC_MRC1	PTPRC - MRC1	CD45	Cell-Cell Contact	PMID: 27601670; PMID: 10575006	CD4+T→BAG3+TAMs	MRC1	PTPRC - MRC1
CLEC9A+cDC1	BAG3+TAMs	PTPRC	MRC1	9.27162e-08	0	PTPRC_MRC1	PTPRC - MRC1	CD45	Cell-Cell Contact	PMID: 27601670; PMID: 10575006	CLEC9A+cDC1→BAG3+TAMs	MRC1	PTPRC - MRC1
LILRA4+pDC	BAG3+TAMs	PTPRC	MRC1	1.54527e-08	0	PTPRC_MRC1	PTPRC - MRC1	CD45	Cell-Cell Contact	PMID: 27601670; PMID: 10575006	LILRA4+pDC→BAG3+TAMs	MRC1	PTPRC - MRC1
MARCO+TAMs	BAG3+TAMs	PTPRC	MRC1	6.18108e-08	0	PTPRC_MRC1	PTPRC - MRC1	CD45	Cell-Cell Contact	PMID: 27601670; PMID: 10575006	MARCO+TAMs→BAG3+TAMs	MRC1	PTPRC - MRC1
Mast_cell	BAG3+TAMs	PTPRC	MRC1	2.3179e-08	0	PTPRC_MRC1	PTPRC - MRC1	CD45	Cell-Cell Contact	PMID: 27601670; PMID: 10575006	Mast_cell→BAG3+TAMs	MRC1	PTPRC - MRC1
MT+RTM-TAMs	BAG3+TAMs	PTPRC	MRC1	3.09054e-08	0	PTPRC_MRC1	PTPRC - MRC1	CD45	Cell-Cell Contact	PMID: 27601670; PMID: 10575006	MT+RTM-TAMs→BAG3+TAMs	MRC1	PTPRC - MRC1
Treg	BAG3+TAMs	PTPRC	MRC1	1.00443e-07	0	PTPRC_MRC1	PTPRC - MRC1	CD45	Cell-Cell Contact	PMID: 27601670; PMID: 10575006	Treg→BAG3+TAMs	MRC1	PTPRC - MRC1
UBE2C+TAMs	BAG3+TAMs	PTPRC	MRC1	5.40844e-08	0	PTPRC_MRC1	PTPRC - MRC1	CD45	Cell-Cell Contact	PMID: 27601670; PMID: 10575006	UBE2C+TAMs→BAG3+TAMs	MRC1	PTPRC - MRC1
VCAN+Mono	BAG3+TAMs	PTPRC	MRC1	6.18108e-08	0	PTPRC_MRC1	PTPRC - MRC1	CD45	Cell-Cell Contact	PMID: 27601670; PMID: 10575006	VCAN+Mono→BAG3+TAMs	MRC1	PTPRC - MRC1
B_cells	BAG3+TAMs	CD99	PILRA	1.54527e-09	0	CD99_PILRA	CD99 - PILRA	CD99	Cell-Cell Contact	PMID: 18234675	B_cells→BAG3+TAMs	PILRA	CD99 - PILRA
CD1E+cDC2	BAG3+TAMs	CD99	PILRA	1.54527e-09	0	CD99_PILRA	CD99 - PILRA	CD99	Cell-Cell Contact	PMID: 18234675	CD1E+cDC2→BAG3+TAMs	PILRA	CD99 - PILRA
CD4+T	BAG3+TAMs	CD99	PILRA	6.18108e-09	0	CD99_PILRA	CD99 - PILRA	CD99	Cell-Cell Contact	PMID: 18234675	CD4+T→BAG3+TAMs	PILRA	CD99 - PILRA
CLEC9A+cDC1	BAG3+TAMs	CD99	PILRA	1.54527e-09	0	CD99_PILRA	CD99 - PILRA	CD99	Cell-Cell Contact	PMID: 18234675	CLEC9A+cDC1→BAG3+TAMs	PILRA	CD99 - PILRA
Hep_Nonmalignant	BAG3+TAMs	CD99	PILRA	9.27162e-09	0	CD99_PILRA	CD99 - PILRA	CD99	Cell-Cell Contact	PMID: 18234675	Hep_Nonmalignant→BAG3+TAMs	PILRA	CD99 - PILRA
LILRA4+pDC	BAG3+TAMs	CD99	PILRA	6.95371e-09	0	CD99_PILRA	CD99 - PILRA	CD99	Cell-Cell Contact	PMID: 18234675	LILRA4+pDC→BAG3+TAMs	PILRA	CD99 - PILRA
Mast_cell	BAG3+TAMs	CD99	PILRA	6.18108e-09	0	CD99_PILRA	CD99 - PILRA	CD99	Cell-Cell Contact	PMID: 18234675	Mast_cell→BAG3+TAMs	PILRA	CD99 - PILRA
MT+RTM-TAMs	BAG3+TAMs	CD99	PILRA	1.54527e-09	0	CD99_PILRA	CD99 - PILRA	CD99	Cell-Cell Contact	PMID: 18234675	MT+RTM-TAMs→BAG3+TAMs	PILRA	CD99 - PILRA
Treg	BAG3+TAMs	CD99	PILRA	1.54527e-09	0	CD99_PILRA	CD99 - PILRA	CD99	Cell-Cell Contact	PMID: 18234675	Treg→BAG3+TAMs	PILRA	CD99 - PILRA
UBE2C+TAMs	BAG3+TAMs	CD99	PILRA	7.72635e-09	0	CD99_PILRA	CD99 - PILRA	CD99	Cell-Cell Contact	PMID: 18234675	UBE2C+TAMs→BAG3+TAMs	PILRA	CD99 - PILRA
VCAN+Mono	BAG3+TAMs	CD99	PILRA	1.54527e-09	0	CD99_PILRA	CD99 - PILRA	CD99	Cell-Cell Contact	PMID: 18234675	VCAN+Mono→BAG3+TAMs	PILRA	CD99 - PILRA
CD4+T	BAG3+TAMs	CD99	CD99	3.70865e-08	0	CD99_CD99	CD99 - CD99	CD99	Cell-Cell Contact	KEGG: hsa04514	CD4+T→BAG3+TAMs	CD99	CD99 - CD99
Hep_Nonmalignant	BAG3+TAMs	CD99	CD99	5.56297e-08	0	CD99_CD99	CD99 - CD99	CD99	Cell-Cell Contact	KEGG: hsa04514	Hep_Nonmalignant→BAG3+TAMs	CD99	CD99 - CD99
LILRA4+pDC	BAG3+TAMs	CD99	CD99	4.17223e-08	0	CD99_CD99	CD99 - CD99	CD99	Cell-Cell Contact	KEGG: hsa04514	LILRA4+pDC→BAG3+TAMs	CD99	CD99 - CD99
Mast_cell	BAG3+TAMs	CD99	CD99	3.70865e-08	0.02	CD99_CD99	CD99 - CD99	CD99	Cell-Cell Contact	KEGG: hsa04514	Mast_cell→BAG3+TAMs	CD99	CD99 - CD99
UBE2C+TAMs	BAG3+TAMs	CD99	CD99	4.63581e-08	0	CD99_CD99	CD99 - CD99	CD99	Cell-Cell Contact	KEGG: hsa04514	UBE2C+TAMs→BAG3+TAMs	CD99	CD99 - CD99
CD1E+cDC2	BAG3+TAMs	ICAM1	ITGAX_ITGB2	1.51405e-08	0	ICAM1_ITGAX_ITGB2	ICAM1 - (ITGAX+ITGB2)	ICAM	Cell-Cell Contact	PMID: 16252253	CD1E+cDC2→BAG3+TAMs	(ITGAX+ITGB2)	ICAM1 - (ITGAX+ITGB2)
CLEC9A+cDC1	BAG3+TAMs	ICAM1	ITGAX_ITGB2	7.57024e-09	0	ICAM1_ITGAX_ITGB2	ICAM1 - (ITGAX+ITGB2)	ICAM	Cell-Cell Contact	PMID: 16252253	CLEC9A+cDC1→BAG3+TAMs	(ITGAX+ITGB2)	ICAM1 - (ITGAX+ITGB2)
LILRA4+pDC	BAG3+TAMs	ICAM1	ITGAX_ITGB2	7.57024e-09	0	ICAM1_ITGAX_ITGB2	ICAM1 - (ITGAX+ITGB2)	ICAM	Cell-Cell Contact	PMID: 16252253	LILRA4+pDC→BAG3+TAMs	(ITGAX+ITGB2)	ICAM1 - (ITGAX+ITGB2)
MARCO+TAMs	BAG3+TAMs	ICAM1	ITGAX_ITGB2	3.78512e-08	0	ICAM1_ITGAX_ITGB2	ICAM1 - (ITGAX+ITGB2)	ICAM	Cell-Cell Contact	PMID: 16252253	MARCO+TAMs→BAG3+TAMs	(ITGAX+ITGB2)	ICAM1 - (ITGAX+ITGB2)
Mast_cell	BAG3+TAMs	ICAM1	ITGAX_ITGB2	1.51405e-08	0	ICAM1_ITGAX_ITGB2	ICAM1 - (ITGAX+ITGB2)	ICAM	Cell-Cell Contact	PMID: 16252253	Mast_cell→BAG3+TAMs	(ITGAX+ITGB2)	ICAM1 - (ITGAX+ITGB2)
MT+RTM-TAMs	BAG3+TAMs	ICAM1	ITGAX_ITGB2	7.57024e-09	0	ICAM1_ITGAX_ITGB2	ICAM1 - (ITGAX+ITGB2)	ICAM	Cell-Cell Contact	PMID: 16252253	MT+RTM-TAMs→BAG3+TAMs	(ITGAX+ITGB2)	ICAM1 - (ITGAX+ITGB2)
UBE2C+TAMs	BAG3+TAMs	ICAM1	ITGAX_ITGB2	3.0281e-08	0	ICAM1_ITGAX_ITGB2	ICAM1 - (ITGAX+ITGB2)	ICAM	Cell-Cell Contact	PMID: 16252253	UBE2C+TAMs→BAG3+TAMs	(ITGAX+ITGB2)	ICAM1 - (ITGAX+ITGB2)
VCAN+Mono	BAG3+TAMs	ICAM1	ITGAX_ITGB2	7.57024e-09	0	ICAM1_ITGAX_ITGB2	ICAM1 - (ITGAX+ITGB2)	ICAM	Cell-Cell Contact	PMID: 16252253	VCAN+Mono→BAG3+TAMs	(ITGAX+ITGB2)	ICAM1 - (ITGAX+ITGB2)
B_cells	BAG3+TAMs	HLA-DPA1	CD4	7.41729e-08	0	HLA-DPA1_CD4	HLA-DPA1 - CD4	MHC-II	Cell-Cell Contact	KEGG: hsa04514	B_cells→BAG3+TAMs	CD4	HLA-DPA1 - CD4
CD1E+cDC2	BAG3+TAMs	HLA-DPA1	CD4	1.37065e-06	0	HLA-DPA1_CD4	HLA-DPA1 - CD4	MHC-II	Cell-Cell Contact	KEGG: hsa04514	CD1E+cDC2→BAG3+TAMs	CD4	HLA-DPA1 - CD4
CD4+T	BAG3+TAMs	HLA-DPA1	CD4	6.18108e-09	0	HLA-DPA1_CD4	HLA-DPA1 - CD4	MHC-II	Cell-Cell Contact	KEGG: hsa04514	CD4+T→BAG3+TAMs	CD4	HLA-DPA1 - CD4
CLEC9A+cDC1	BAG3+TAMs	HLA-DPA1	CD4	1.96249e-06	0	HLA-DPA1_CD4	HLA-DPA1 - CD4	MHC-II	Cell-Cell Contact	KEGG: hsa04514	CLEC9A+cDC1→BAG3+TAMs	CD4	HLA-DPA1 - CD4
Hep_Nonmalignant	BAG3+TAMs	HLA-DPA1	CD4	6.18108e-09	0	HLA-DPA1_CD4	HLA-DPA1 - CD4	MHC-II	Cell-Cell Contact	KEGG: hsa04514	Hep_Nonmalignant→BAG3+TAMs	CD4	HLA-DPA1 - CD4
LILRA4+pDC	BAG3+TAMs	HLA-DPA1	CD4	1.82342e-07	0	HLA-DPA1_CD4	HLA-DPA1 - CD4	MHC-II	Cell-Cell Contact	KEGG: hsa04514	LILRA4+pDC→BAG3+TAMs	CD4	HLA-DPA1 - CD4
MARCO+TAMs	BAG3+TAMs	HLA-DPA1	CD4	7.60272e-07	0	HLA-DPA1_CD4	HLA-DPA1 - CD4	MHC-II	Cell-Cell Contact	KEGG: hsa04514	MARCO+TAMs→BAG3+TAMs	CD4	HLA-DPA1 - CD4
Mast_cell	BAG3+TAMs	HLA-DPA1	CD4	6.18108e-09	0	HLA-DPA1_CD4	HLA-DPA1 - CD4	MHC-II	Cell-Cell Contact	KEGG: hsa04514	Mast_cell→BAG3+TAMs	CD4	HLA-DPA1 - CD4
MT+RTM-TAMs	BAG3+TAMs	HLA-DPA1	CD4	1.48346e-07	0	HLA-DPA1_CD4	HLA-DPA1 - CD4	MHC-II	Cell-Cell Contact	KEGG: hsa04514	MT+RTM-TAMs→BAG3+TAMs	CD4	HLA-DPA1 - CD4
Treg	BAG3+TAMs	HLA-DPA1	CD4	3.09054e-08	0	HLA-DPA1_CD4	HLA-DPA1 - CD4	MHC-II	Cell-Cell Contact	KEGG: hsa04514	Treg→BAG3+TAMs	CD4	HLA-DPA1 - CD4
UBE2C+TAMs	BAG3+TAMs	HLA-DPA1	CD4	5.13029e-07	0	HLA-DPA1_CD4	HLA-DPA1 - CD4	MHC-II	Cell-Cell Contact	KEGG: hsa04514	UBE2C+TAMs→BAG3+TAMs	CD4	HLA-DPA1 - CD4
VCAN+Mono	BAG3+TAMs	HLA-DPA1	CD4	3.39959e-07	0	HLA-DPA1_CD4	HLA-DPA1 - CD4	MHC-II	Cell-Cell Contact	KEGG: hsa04514	VCAN+Mono→BAG3+TAMs	CD4	HLA-DPA1 - CD4
B_cells	BAG3+TAMs	HLA-DPB1	CD4	6.18108e-08	0	HLA-DPB1_CD4	HLA-DPB1 - CD4	MHC-II	Cell-Cell Contact	KEGG: hsa04514	B_cells→BAG3+TAMs	CD4	HLA-DPB1 - CD4
CD1E+cDC2	BAG3+TAMs	HLA-DPB1	CD4	1.18058e-06	0	HLA-DPB1_CD4	HLA-DPB1 - CD4	MHC-II	Cell-Cell Contact	KEGG: hsa04514	CD1E+cDC2→BAG3+TAMs	CD4	HLA-DPB1 - CD4
CD4+T	BAG3+TAMs	HLA-DPB1	CD4	1.85432e-08	0	HLA-DPB1_CD4	HLA-DPB1 - CD4	MHC-II	Cell-Cell Contact	KEGG: hsa04514	CD4+T→BAG3+TAMs	CD4	HLA-DPB1 - CD4
CLEC9A+cDC1	BAG3+TAMs	HLA-DPB1	CD4	2.48479e-06	0	HLA-DPB1_CD4	HLA-DPB1 - CD4	MHC-II	Cell-Cell Contact	KEGG: hsa04514	CLEC9A+cDC1→BAG3+TAMs	CD4	HLA-DPB1 - CD4
Hep_Nonmalignant	BAG3+TAMs	HLA-DPB1	CD4	6.18108e-09	0	HLA-DPB1_CD4	HLA-DPB1 - CD4	MHC-II	Cell-Cell Contact	KEGG: hsa04514	Hep_Nonmalignant→BAG3+TAMs	CD4	HLA-DPB1 - CD4
LILRA4+pDC	BAG3+TAMs	HLA-DPB1	CD4	2.25609e-07	0	HLA-DPB1_CD4	HLA-DPB1 - CD4	MHC-II	Cell-Cell Contact	KEGG: hsa04514	LILRA4+pDC→BAG3+TAMs	CD4	HLA-DPB1 - CD4
MARCO+TAMs	BAG3+TAMs	HLA-DPB1	CD4	6.24289e-07	0	HLA-DPB1_CD4	HLA-DPB1 - CD4	MHC-II	Cell-Cell Contact	KEGG: hsa04514	MARCO+TAMs→BAG3+TAMs	CD4	HLA-DPB1 - CD4
MT+RTM-TAMs	BAG3+TAMs	HLA-DPB1	CD4	1.79251e-07	0	HLA-DPB1_CD4	HLA-DPB1 - CD4	MHC-II	Cell-Cell Contact	KEGG: hsa04514	MT+RTM-TAMs→BAG3+TAMs	CD4	HLA-DPB1 - CD4
Treg	BAG3+TAMs	HLA-DPB1	CD4	2.62696e-08	0	HLA-DPB1_CD4	HLA-DPB1 - CD4	MHC-II	Cell-Cell Contact	KEGG: hsa04514	Treg→BAG3+TAMs	CD4	HLA-DPB1 - CD4
UBE2C+TAMs	BAG3+TAMs	HLA-DPB1	CD4	5.7793e-07	0	HLA-DPB1_CD4	HLA-DPB1 - CD4	MHC-II	Cell-Cell Contact	KEGG: hsa04514	UBE2C+TAMs→BAG3+TAMs	CD4	HLA-DPB1 - CD4
VCAN+Mono	BAG3+TAMs	HLA-DPB1	CD4	4.0177e-07	0	HLA-DPB1_CD4	HLA-DPB1 - CD4	MHC-II	Cell-Cell Contact	KEGG: hsa04514	VCAN+Mono→BAG3+TAMs	CD4	HLA-DPB1 - CD4
B_cells	BAG3+TAMs	HLA-DQA1	CD4	3.09054e-08	0	HLA-DQA1_CD4	HLA-DQA1 - CD4	MHC-II	Cell-Cell Contact	KEGG: hsa04514	B_cells→BAG3+TAMs	CD4	HLA-DQA1 - CD4
CD1E+cDC2	BAG3+TAMs	HLA-DQA1	CD4	3.15235e-07	0	HLA-DQA1_CD4	HLA-DQA1 - CD4	MHC-II	Cell-Cell Contact	KEGG: hsa04514	CD1E+cDC2→BAG3+TAMs	CD4	HLA-DQA1 - CD4
CLEC9A+cDC1	BAG3+TAMs	HLA-DQA1	CD4	6.21198e-07	0	HLA-DQA1_CD4	HLA-DQA1 - CD4	MHC-II	Cell-Cell Contact	KEGG: hsa04514	CLEC9A+cDC1→BAG3+TAMs	CD4	HLA-DQA1 - CD4
LILRA4+pDC	BAG3+TAMs	HLA-DQA1	CD4	1.23622e-07	0	HLA-DQA1_CD4	HLA-DQA1 - CD4	MHC-II	Cell-Cell Contact	KEGG: hsa04514	LILRA4+pDC→BAG3+TAMs	CD4	HLA-DQA1 - CD4
MARCO+TAMs	BAG3+TAMs	HLA-DQA1	CD4	1.66889e-07	0	HLA-DQA1_CD4	HLA-DQA1 - CD4	MHC-II	Cell-Cell Contact	KEGG: hsa04514	MARCO+TAMs→BAG3+TAMs	CD4	HLA-DQA1 - CD4
MT+RTM-TAMs	BAG3+TAMs	HLA-DQA1	CD4	1.1744e-07	0	HLA-DQA1_CD4	HLA-DQA1 - CD4	MHC-II	Cell-Cell Contact	KEGG: hsa04514	MT+RTM-TAMs→BAG3+TAMs	CD4	HLA-DQA1 - CD4
Treg	BAG3+TAMs	HLA-DQA1	CD4	6.18108e-09	0	HLA-DQA1_CD4	HLA-DQA1 - CD4	MHC-II	Cell-Cell Contact	KEGG: hsa04514	Treg→BAG3+TAMs	CD4	HLA-DQA1 - CD4
UBE2C+TAMs	BAG3+TAMs	HLA-DQA1	CD4	2.8433e-07	0	HLA-DQA1_CD4	HLA-DQA1 - CD4	MHC-II	Cell-Cell Contact	KEGG: hsa04514	UBE2C+TAMs→BAG3+TAMs	CD4	HLA-DQA1 - CD4
VCAN+Mono	BAG3+TAMs	HLA-DQA1	CD4	1.54527e-07	0	HLA-DQA1_CD4	HLA-DQA1 - CD4	MHC-II	Cell-Cell Contact	KEGG: hsa04514	VCAN+Mono→BAG3+TAMs	CD4	HLA-DQA1 - CD4
B_cells	BAG3+TAMs	HLA-DMA	CD4	2.47243e-08	0	HLA-DMA_CD4	HLA-DMA - CD4	MHC-II	Cell-Cell Contact	KEGG: hsa04514	B_cells→BAG3+TAMs	CD4	HLA-DMA - CD4
CD1E+cDC2	BAG3+TAMs	HLA-DMA	CD4	2.16338e-07	0	HLA-DMA_CD4	HLA-DMA - CD4	MHC-II	Cell-Cell Contact	KEGG: hsa04514	CD1E+cDC2→BAG3+TAMs	CD4	HLA-DMA - CD4
CLEC9A+cDC1	BAG3+TAMs	HLA-DMA	CD4	1.97794e-07	0	HLA-DMA_CD4	HLA-DMA - CD4	MHC-II	Cell-Cell Contact	KEGG: hsa04514	CLEC9A+cDC1→BAG3+TAMs	CD4	HLA-DMA - CD4
Hep_Nonmalignant	BAG3+TAMs	HLA-DMA	CD4	6.18108e-09	0	HLA-DMA_CD4	HLA-DMA - CD4	MHC-II	Cell-Cell Contact	KEGG: hsa04514	Hep_Nonmalignant→BAG3+TAMs	CD4	HLA-DMA - CD4
LILRA4+pDC	BAG3+TAMs	HLA-DMA	CD4	6.18108e-08	0	HLA-DMA_CD4	HLA-DMA - CD4	MHC-II	Cell-Cell Contact	KEGG: hsa04514	LILRA4+pDC→BAG3+TAMs	CD4	HLA-DMA - CD4
MARCO+TAMs	BAG3+TAMs	HLA-DMA	CD4	1.26712e-07	0	HLA-DMA_CD4	HLA-DMA - CD4	MHC-II	Cell-Cell Contact	KEGG: hsa04514	MARCO+TAMs→BAG3+TAMs	CD4	HLA-DMA - CD4
MT+RTM-TAMs	BAG3+TAMs	HLA-DMA	CD4	5.56297e-08	0	HLA-DMA_CD4	HLA-DMA - CD4	MHC-II	Cell-Cell Contact	KEGG: hsa04514	MT+RTM-TAMs→BAG3+TAMs	CD4	HLA-DMA - CD4
Treg	BAG3+TAMs	HLA-DMA	CD4	6.18108e-09	0	HLA-DMA_CD4	HLA-DMA - CD4	MHC-II	Cell-Cell Contact	KEGG: hsa04514	Treg→BAG3+TAMs	CD4	HLA-DMA - CD4
UBE2C+TAMs	BAG3+TAMs	HLA-DMA	CD4	1.54527e-07	0	HLA-DMA_CD4	HLA-DMA - CD4	MHC-II	Cell-Cell Contact	KEGG: hsa04514	UBE2C+TAMs→BAG3+TAMs	CD4	HLA-DMA - CD4
VCAN+Mono	BAG3+TAMs	HLA-DMA	CD4	6.18108e-08	0	HLA-DMA_CD4	HLA-DMA - CD4	MHC-II	Cell-Cell Contact	KEGG: hsa04514	VCAN+Mono→BAG3+TAMs	CD4	HLA-DMA - CD4
B_cells	BAG3+TAMs	HLA-DMB	CD4	6.18108e-09	0	HLA-DMB_CD4	HLA-DMB - CD4	MHC-II	Cell-Cell Contact	KEGG: hsa04514	B_cells→BAG3+TAMs	CD4	HLA-DMB - CD4
CD1E+cDC2	BAG3+TAMs	HLA-DMB	CD4	8.65351e-08	0	HLA-DMB_CD4	HLA-DMB - CD4	MHC-II	Cell-Cell Contact	KEGG: hsa04514	CD1E+cDC2→BAG3+TAMs	CD4	HLA-DMB - CD4
CLEC9A+cDC1	BAG3+TAMs	HLA-DMB	CD4	7.41729e-08	0	HLA-DMB_CD4	HLA-DMB - CD4	MHC-II	Cell-Cell Contact	KEGG: hsa04514	CLEC9A+cDC1→BAG3+TAMs	CD4	HLA-DMB - CD4
LILRA4+pDC	BAG3+TAMs	HLA-DMB	CD4	2.47243e-08	0	HLA-DMB_CD4	HLA-DMB - CD4	MHC-II	Cell-Cell Contact	KEGG: hsa04514	LILRA4+pDC→BAG3+TAMs	CD4	HLA-DMB - CD4
MARCO+TAMs	BAG3+TAMs	HLA-DMB	CD4	5.56297e-08	0	HLA-DMB_CD4	HLA-DMB - CD4	MHC-II	Cell-Cell Contact	KEGG: hsa04514	MARCO+TAMs→BAG3+TAMs	CD4	HLA-DMB - CD4
MT+RTM-TAMs	BAG3+TAMs	HLA-DMB	CD4	2.47243e-08	0	HLA-DMB_CD4	HLA-DMB - CD4	MHC-II	Cell-Cell Contact	KEGG: hsa04514	MT+RTM-TAMs→BAG3+TAMs	CD4	HLA-DMB - CD4
UBE2C+TAMs	BAG3+TAMs	HLA-DMB	CD4	5.56297e-08	0	HLA-DMB_CD4	HLA-DMB - CD4	MHC-II	Cell-Cell Contact	KEGG: hsa04514	UBE2C+TAMs→BAG3+TAMs	CD4	HLA-DMB - CD4
VCAN+Mono	BAG3+TAMs	HLA-DMB	CD4	2.47243e-08	0	HLA-DMB_CD4	HLA-DMB - CD4	MHC-II	Cell-Cell Contact	KEGG: hsa04514	VCAN+Mono→BAG3+TAMs	CD4	HLA-DMB - CD4
B_cells	BAG3+TAMs	HLA-DQA2	CD4	6.18108e-09	0	HLA-DQA2_CD4	HLA-DQA2 - CD4	MHC-II	Cell-Cell Contact	KEGG: hsa04514	B_cells→BAG3+TAMs	CD4	HLA-DQA2 - CD4
CD1E+cDC2	BAG3+TAMs	HLA-DQA2	CD4	1.54527e-07	0	HLA-DQA2_CD4	HLA-DQA2 - CD4	MHC-II	Cell-Cell Contact	KEGG: hsa04514	CD1E+cDC2→BAG3+TAMs	CD4	HLA-DQA2 - CD4
CLEC9A+cDC1	BAG3+TAMs	HLA-DQA2	CD4	8.65351e-08	0	HLA-DQA2_CD4	HLA-DQA2 - CD4	MHC-II	Cell-Cell Contact	KEGG: hsa04514	CLEC9A+cDC1→BAG3+TAMs	CD4	HLA-DQA2 - CD4
LILRA4+pDC	BAG3+TAMs	HLA-DQA2	CD4	1.85432e-08	0	HLA-DQA2_CD4	HLA-DQA2 - CD4	MHC-II	Cell-Cell Contact	KEGG: hsa04514	LILRA4+pDC→BAG3+TAMs	CD4	HLA-DQA2 - CD4
MARCO+TAMs	BAG3+TAMs	HLA-DQA2	CD4	5.25392e-08	0	HLA-DQA2_CD4	HLA-DQA2 - CD4	MHC-II	Cell-Cell Contact	KEGG: hsa04514	MARCO+TAMs→BAG3+TAMs	CD4	HLA-DQA2 - CD4
VCAN+Mono	BAG3+TAMs	HLA-DQA2	CD4	6.18108e-09	0	HLA-DQA2_CD4	HLA-DQA2 - CD4	MHC-II	Cell-Cell Contact	KEGG: hsa04514	VCAN+Mono→BAG3+TAMs	CD4	HLA-DQA2 - CD4
CD1E+cDC2	BAG3+TAMs	HLA-DOA	CD4	6.18108e-09	0	HLA-DOA_CD4	HLA-DOA - CD4	MHC-II	Cell-Cell Contact	KEGG: hsa04514	CD1E+cDC2→BAG3+TAMs	CD4	HLA-DOA - CD4
CLEC9A+cDC1	BAG3+TAMs	HLA-DOA	CD4	6.18108e-09	0	HLA-DOA_CD4	HLA-DOA - CD4	MHC-II	Cell-Cell Contact	KEGG: hsa04514	CLEC9A+cDC1→BAG3+TAMs	CD4	HLA-DOA - CD4
MARCO+TAMs	BAG3+TAMs	HLA-DOA	CD4	6.18108e-09	0	HLA-DOA_CD4	HLA-DOA - CD4	MHC-II	Cell-Cell Contact	KEGG: hsa04514	MARCO+TAMs→BAG3+TAMs	CD4	HLA-DOA - CD4
UBE2C+TAMs	BAG3+TAMs	HLA-DOA	CD4	6.18108e-09	0	HLA-DOA_CD4	HLA-DOA - CD4	MHC-II	Cell-Cell Contact	KEGG: hsa04514	UBE2C+TAMs→BAG3+TAMs	CD4	HLA-DOA - CD4
CLEC9A+cDC1	BAG3+TAMs	HLA-DOB	CD4	2.47243e-08	0	HLA-DOB_CD4	HLA-DOB - CD4	MHC-II	Cell-Cell Contact	KEGG: hsa04514	CLEC9A+cDC1→BAG3+TAMs	CD4	HLA-DOB - CD4
B_cells	BAG3+TAMs	HLA-DQB1	CD4	4.94486e-08	0	HLA-DQB1_CD4	HLA-DQB1 - CD4	MHC-II	Cell-Cell Contact	KEGG: hsa04514	B_cells→BAG3+TAMs	CD4	HLA-DQB1 - CD4
CD1E+cDC2	BAG3+TAMs	HLA-DQB1	CD4	3.70865e-07	0	HLA-DQB1_CD4	HLA-DQB1 - CD4	MHC-II	Cell-Cell Contact	KEGG: hsa04514	CD1E+cDC2→BAG3+TAMs	CD4	HLA-DQB1 - CD4
CD4+T	BAG3+TAMs	HLA-DQB1	CD4	6.18108e-09	0	HLA-DQB1_CD4	HLA-DQB1 - CD4	MHC-II	Cell-Cell Contact	KEGG: hsa04514	CD4+T→BAG3+TAMs	CD4	HLA-DQB1 - CD4
CLEC9A+cDC1	BAG3+TAMs	HLA-DQB1	CD4	9.2098e-07	0	HLA-DQB1_CD4	HLA-DQB1 - CD4	MHC-II	Cell-Cell Contact	KEGG: hsa04514	CLEC9A+cDC1→BAG3+TAMs	CD4	HLA-DQB1 - CD4
Hep_Nonmalignant	BAG3+TAMs	HLA-DQB1	CD4	6.18108e-09	0	HLA-DQB1_CD4	HLA-DQB1 - CD4	MHC-II	Cell-Cell Contact	KEGG: hsa04514	Hep_Nonmalignant→BAG3+TAMs	CD4	HLA-DQB1 - CD4
LILRA4+pDC	BAG3+TAMs	HLA-DQB1	CD4	1.60708e-07	0	HLA-DQB1_CD4	HLA-DQB1 - CD4	MHC-II	Cell-Cell Contact	KEGG: hsa04514	LILRA4+pDC→BAG3+TAMs	CD4	HLA-DQB1 - CD4
MARCO+TAMs	BAG3+TAMs	HLA-DQB1	CD4	8.65351e-08	0	HLA-DQB1_CD4	HLA-DQB1 - CD4	MHC-II	Cell-Cell Contact	KEGG: hsa04514	MARCO+TAMs→BAG3+TAMs	CD4	HLA-DQB1 - CD4
MT+RTM-TAMs	BAG3+TAMs	HLA-DQB1	CD4	1.23622e-07	0	HLA-DQB1_CD4	HLA-DQB1 - CD4	MHC-II	Cell-Cell Contact	KEGG: hsa04514	MT+RTM-TAMs→BAG3+TAMs	CD4	HLA-DQB1 - CD4
Treg	BAG3+TAMs	HLA-DQB1	CD4	6.18108e-09	0	HLA-DQB1_CD4	HLA-DQB1 - CD4	MHC-II	Cell-Cell Contact	KEGG: hsa04514	Treg→BAG3+TAMs	CD4	HLA-DQB1 - CD4
UBE2C+TAMs	BAG3+TAMs	HLA-DQB1	CD4	3.05963e-07	0	HLA-DQB1_CD4	HLA-DQB1 - CD4	MHC-II	Cell-Cell Contact	KEGG: hsa04514	UBE2C+TAMs→BAG3+TAMs	CD4	HLA-DQB1 - CD4
VCAN+Mono	BAG3+TAMs	HLA-DQB1	CD4	1.66889e-07	0	HLA-DQB1_CD4	HLA-DQB1 - CD4	MHC-II	Cell-Cell Contact	KEGG: hsa04514	VCAN+Mono→BAG3+TAMs	CD4	HLA-DQB1 - CD4
B_cells	BAG3+TAMs	HLA-DRA	CD4	2.10157e-07	0	HLA-DRA_CD4	HLA-DRA - CD4	MHC-II	Cell-Cell Contact	KEGG: hsa04514	B_cells→BAG3+TAMs	CD4	HLA-DRA - CD4
CD1E+cDC2	BAG3+TAMs	HLA-DRA	CD4	2.58832e-06	0	HLA-DRA_CD4	HLA-DRA - CD4	MHC-II	Cell-Cell Contact	KEGG: hsa04514	CD1E+cDC2→BAG3+TAMs	CD4	HLA-DRA - CD4
CD4+T	BAG3+TAMs	HLA-DRA	CD4	2.47243e-08	0	HLA-DRA_CD4	HLA-DRA - CD4	MHC-II	Cell-Cell Contact	KEGG: hsa04514	CD4+T→BAG3+TAMs	CD4	HLA-DRA - CD4
CLEC9A+cDC1	BAG3+TAMs	HLA-DRA	CD4	3.70245e-06	0	HLA-DRA_CD4	HLA-DRA - CD4	MHC-II	Cell-Cell Contact	KEGG: hsa04514	CLEC9A+cDC1→BAG3+TAMs	CD4	HLA-DRA - CD4
Hep_Nonmalignant	BAG3+TAMs	HLA-DRA	CD4	3.70865e-08	0	HLA-DRA_CD4	HLA-DRA - CD4	MHC-II	Cell-Cell Contact	KEGG: hsa04514	Hep_Nonmalignant→BAG3+TAMs	CD4	HLA-DRA - CD4
LILRA4+pDC	BAG3+TAMs	HLA-DRA	CD4	6.18107e-07	0	HLA-DRA_CD4	HLA-DRA - CD4	MHC-II	Cell-Cell Contact	KEGG: hsa04514	LILRA4+pDC→BAG3+TAMs	CD4	HLA-DRA - CD4
MARCO+TAMs	BAG3+TAMs	HLA-DRA	CD4	1.56999e-06	0	HLA-DRA_CD4	HLA-DRA - CD4	MHC-II	Cell-Cell Contact	KEGG: hsa04514	MARCO+TAMs→BAG3+TAMs	CD4	HLA-DRA - CD4
Mast_cell	BAG3+TAMs	HLA-DRA	CD4	6.18108e-09	0	HLA-DRA_CD4	HLA-DRA - CD4	MHC-II	Cell-Cell Contact	KEGG: hsa04514	Mast_cell→BAG3+TAMs	CD4	HLA-DRA - CD4
MT+RTM-TAMs	BAG3+TAMs	HLA-DRA	CD4	6.42832e-07	0	HLA-DRA_CD4	HLA-DRA - CD4	MHC-II	Cell-Cell Contact	KEGG: hsa04514	MT+RTM-TAMs→BAG3+TAMs	CD4	HLA-DRA - CD4
Treg	BAG3+TAMs	HLA-DRA	CD4	4.94486e-08	0	HLA-DRA_CD4	HLA-DRA - CD4	MHC-II	Cell-Cell Contact	KEGG: hsa04514	Treg→BAG3+TAMs	CD4	HLA-DRA - CD4
UBE2C+TAMs	BAG3+TAMs	HLA-DRA	CD4	1.64725e-06	0	HLA-DRA_CD4	HLA-DRA - CD4	MHC-II	Cell-Cell Contact	KEGG: hsa04514	UBE2C+TAMs→BAG3+TAMs	CD4	HLA-DRA - CD4
VCAN+Mono	BAG3+TAMs	HLA-DRA	CD4	9.797e-07	0	HLA-DRA_CD4	HLA-DRA - CD4	MHC-II	Cell-Cell Contact	KEGG: hsa04514	VCAN+Mono→BAG3+TAMs	CD4	HLA-DRA - CD4
B_cells	BAG3+TAMs	HLA-DRB1	CD4	8.65351e-08	0	HLA-DRB1_CD4	HLA-DRB1 - CD4	MHC-II	Cell-Cell Contact	KEGG: hsa04514	B_cells→BAG3+TAMs	CD4	HLA-DRB1 - CD4
CD1E+cDC2	BAG3+TAMs	HLA-DRB1	CD4	9.33342e-07	0	HLA-DRB1_CD4	HLA-DRB1 - CD4	MHC-II	Cell-Cell Contact	KEGG: hsa04514	CD1E+cDC2→BAG3+TAMs	CD4	HLA-DRB1 - CD4
CD4+T	BAG3+TAMs	HLA-DRB1	CD4	6.18108e-09	0	HLA-DRB1_CD4	HLA-DRB1 - CD4	MHC-II	Cell-Cell Contact	KEGG: hsa04514	CD4+T→BAG3+TAMs	CD4	HLA-DRB1 - CD4
CLEC9A+cDC1	BAG3+TAMs	HLA-DRB1	CD4	1.485e-06	0	HLA-DRB1_CD4	HLA-DRB1 - CD4	MHC-II	Cell-Cell Contact	KEGG: hsa04514	CLEC9A+cDC1→BAG3+TAMs	CD4	HLA-DRB1 - CD4
Hep_Nonmalignant	BAG3+TAMs	HLA-DRB1	CD4	2.47243e-08	0	HLA-DRB1_CD4	HLA-DRB1 - CD4	MHC-II	Cell-Cell Contact	KEGG: hsa04514	Hep_Nonmalignant→BAG3+TAMs	CD4	HLA-DRB1 - CD4
LILRA4+pDC	BAG3+TAMs	HLA-DRB1	CD4	2.34881e-07	0	HLA-DRB1_CD4	HLA-DRB1 - CD4	MHC-II	Cell-Cell Contact	KEGG: hsa04514	LILRA4+pDC→BAG3+TAMs	CD4	HLA-DRB1 - CD4
MARCO+TAMs	BAG3+TAMs	HLA-DRB1	CD4	6.3047e-07	0	HLA-DRB1_CD4	HLA-DRB1 - CD4	MHC-II	Cell-Cell Contact	KEGG: hsa04514	MARCO+TAMs→BAG3+TAMs	CD4	HLA-DRB1 - CD4
Mast_cell	BAG3+TAMs	HLA-DRB1	CD4	6.18108e-09	0	HLA-DRB1_CD4	HLA-DRB1 - CD4	MHC-II	Cell-Cell Contact	KEGG: hsa04514	Mast_cell→BAG3+TAMs	CD4	HLA-DRB1 - CD4
MT+RTM-TAMs	BAG3+TAMs	HLA-DRB1	CD4	3.27597e-07	0	HLA-DRB1_CD4	HLA-DRB1 - CD4	MHC-II	Cell-Cell Contact	KEGG: hsa04514	MT+RTM-TAMs→BAG3+TAMs	CD4	HLA-DRB1 - CD4
Treg	BAG3+TAMs	HLA-DRB1	CD4	2.47243e-08	0	HLA-DRB1_CD4	HLA-DRB1 - CD4	MHC-II	Cell-Cell Contact	KEGG: hsa04514	Treg→BAG3+TAMs	CD4	HLA-DRB1 - CD4
UBE2C+TAMs	BAG3+TAMs	HLA-DRB1	CD4	8.93165e-07	0	HLA-DRB1_CD4	HLA-DRB1 - CD4	MHC-II	Cell-Cell Contact	KEGG: hsa04514	UBE2C+TAMs→BAG3+TAMs	CD4	HLA-DRB1 - CD4
VCAN+Mono	BAG3+TAMs	HLA-DRB1	CD4	3.95589e-07	0	HLA-DRB1_CD4	HLA-DRB1 - CD4	MHC-II	Cell-Cell Contact	KEGG: hsa04514	VCAN+Mono→BAG3+TAMs	CD4	HLA-DRB1 - CD4
CLEC9A+cDC1	BAG3+TAMs	HLA-DRB5	CD4	1.11259e-07	0	HLA-DRB5_CD4	HLA-DRB5 - CD4	MHC-II	Cell-Cell Contact	KEGG: hsa04514	CLEC9A+cDC1→BAG3+TAMs	CD4	HLA-DRB5 - CD4
LILRA4+pDC	BAG3+TAMs	HLA-DRB5	CD4	1.85432e-08	0	HLA-DRB5_CD4	HLA-DRB5 - CD4	MHC-II	Cell-Cell Contact	KEGG: hsa04514	LILRA4+pDC→BAG3+TAMs	CD4	HLA-DRB5 - CD4
MT+RTM-TAMs	BAG3+TAMs	HLA-DRB5	CD4	9.88972e-08	0	HLA-DRB5_CD4	HLA-DRB5 - CD4	MHC-II	Cell-Cell Contact	KEGG: hsa04514	MT+RTM-TAMs→BAG3+TAMs	CD4	HLA-DRB5 - CD4
UBE2C+TAMs	BAG3+TAMs	HLA-DRB5	CD4	1.35984e-07	0	HLA-DRB5_CD4	HLA-DRB5 - CD4	MHC-II	Cell-Cell Contact	KEGG: hsa04514	UBE2C+TAMs→BAG3+TAMs	CD4	HLA-DRB5 - CD4
VCAN+Mono	BAG3+TAMs	HLA-DRB5	CD4	8.0354e-08	0	HLA-DRB5_CD4	HLA-DRB5 - CD4	MHC-II	Cell-Cell Contact	KEGG: hsa04514	VCAN+Mono→BAG3+TAMs	CD4	HLA-DRB5 - CD4
B_cells	BAG3+TAMs	PECAM1	PECAM1	1.54527e-09	0	PECAM1_PECAM1	PECAM1 - PECAM1	PECAM1	Cell-Cell Contact	KEGG: hsa04514	B_cells→BAG3+TAMs	PECAM1	PECAM1 - PECAM1
CD1E+cDC2	BAG3+TAMs	PECAM1	PECAM1	1.54527e-09	0	PECAM1_PECAM1	PECAM1 - PECAM1	PECAM1	Cell-Cell Contact	KEGG: hsa04514	CD1E+cDC2→BAG3+TAMs	PECAM1	PECAM1 - PECAM1
MARCO+TAMs	BAG3+TAMs	PECAM1	PECAM1	1.54527e-09	0	PECAM1_PECAM1	PECAM1 - PECAM1	PECAM1	Cell-Cell Contact	KEGG: hsa04514	MARCO+TAMs→BAG3+TAMs	PECAM1	PECAM1 - PECAM1
UBE2C+TAMs	BAG3+TAMs	PECAM1	PECAM1	1.54527e-09	0	PECAM1_PECAM1	PECAM1 - PECAM1	PECAM1	Cell-Cell Contact	KEGG: hsa04514	UBE2C+TAMs→BAG3+TAMs	PECAM1	PECAM1 - PECAM1
VCAN+Mono	BAG3+TAMs	PECAM1	PECAM1	1.54527e-09	0	PECAM1_PECAM1	PECAM1 - PECAM1	PECAM1	Cell-Cell Contact	KEGG: hsa04514	VCAN+Mono→BAG3+TAMs	PECAM1	PECAM1 - PECAM1
CD1E+cDC2	BAG3+TAMs	ITGA4_ITGB1	VCAM1	6.18108e-09	0	ITGA4_ITGB1_VCAM1	VCAM1 - (ITGA4+ITGB1)	VCAM	Cell-Cell Contact	KEGG: hsa04514	CD1E+cDC2→BAG3+TAMs	VCAM1	ITGA4_ITGB1 - VCAM1
B_cells	BAG3+TAMs	CD55	ADGRE5	4.63581e-09	0	CD55_ADGRE5	CD55 - ADGRE5	ADGRE	Cell-Cell Contact	PMID: 31462748	B_cells→BAG3+TAMs	ADGRE5	CD55 - ADGRE5
CD1E+cDC2	BAG3+TAMs	CD55	ADGRE5	4.63581e-09	0	CD55_ADGRE5	CD55 - ADGRE5	ADGRE	Cell-Cell Contact	PMID: 31462748	CD1E+cDC2→BAG3+TAMs	ADGRE5	CD55 - ADGRE5
CD4+T	BAG3+TAMs	CD55	ADGRE5	4.63581e-09	0	CD55_ADGRE5	CD55 - ADGRE5	ADGRE	Cell-Cell Contact	PMID: 31462748	CD4+T→BAG3+TAMs	ADGRE5	CD55 - ADGRE5
CLEC9A+cDC1	BAG3+TAMs	CD55	ADGRE5	1.85432e-08	0	CD55_ADGRE5	CD55 - ADGRE5	ADGRE	Cell-Cell Contact	PMID: 31462748	CLEC9A+cDC1→BAG3+TAMs	ADGRE5	CD55 - ADGRE5
LILRA4+pDC	BAG3+TAMs	CD55	ADGRE5	1.39074e-08	0	CD55_ADGRE5	CD55 - ADGRE5	ADGRE	Cell-Cell Contact	PMID: 31462748	LILRA4+pDC→BAG3+TAMs	ADGRE5	CD55 - ADGRE5
MARCO+TAMs	BAG3+TAMs	CD55	ADGRE5	1.39074e-08	0	CD55_ADGRE5	CD55 - ADGRE5	ADGRE	Cell-Cell Contact	PMID: 31462748	MARCO+TAMs→BAG3+TAMs	ADGRE5	CD55 - ADGRE5
UBE2C+TAMs	BAG3+TAMs	CD55	ADGRE5	4.63581e-09	0	CD55_ADGRE5	CD55 - ADGRE5	ADGRE	Cell-Cell Contact	PMID: 31462748	UBE2C+TAMs→BAG3+TAMs	ADGRE5	CD55 - ADGRE5
VCAN+Mono	BAG3+TAMs	CD55	ADGRE5	4.63581e-09	0	CD55_ADGRE5	CD55 - ADGRE5	ADGRE	Cell-Cell Contact	PMID: 31462748	VCAN+Mono→BAG3+TAMs	ADGRE5	CD55 - ADGRE5
Hep_Nonmalignant	BAG3+TAMs	ITGAV_ITGB1	ADGRE5	1.46597e-08	0	ITGAV_ITGB1_ADGRE5	(ITGAV+ITGB1) - ADGRE5	ADGRE	Cell-Cell Contact	PMID: 31462748	Hep_Nonmalignant→BAG3+TAMs	ADGRE5	ITGAV_ITGB1 - ADGRE5
CD1E+cDC2	BAG3+TAMs	APP	TNFRSF21	1.54527e-09	0	APP_TNFRSF21	APP - TNFRSF21	APP	Cell-Cell Contact	PMID: 33075465	CD1E+cDC2→BAG3+TAMs	TNFRSF21	APP - TNFRSF21
Hep_Nonmalignant	BAG3+TAMs	APP	TNFRSF21	6.18108e-09	0	APP_TNFRSF21	APP - TNFRSF21	APP	Cell-Cell Contact	PMID: 33075465	Hep_Nonmalignant→BAG3+TAMs	TNFRSF21	APP - TNFRSF21
LILRA4+pDC	BAG3+TAMs	APP	TNFRSF21	6.18108e-09	0	APP_TNFRSF21	APP - TNFRSF21	APP	Cell-Cell Contact	PMID: 33075465	LILRA4+pDC→BAG3+TAMs	TNFRSF21	APP - TNFRSF21
UBE2C+TAMs	BAG3+TAMs	APP	TNFRSF21	1.54527e-09	0	APP_TNFRSF21	APP - TNFRSF21	APP	Cell-Cell Contact	PMID: 33075465	UBE2C+TAMs→BAG3+TAMs	TNFRSF21	APP - TNFRSF21
CD1E+cDC2	BAG3+TAMs	APP	TREM2_TYROBP	1.32929e-08	0	APP_TREM2_TYROBP	APP - (TREM2+TYROBP)	APP	Cell-Cell Contact	PMID:27477013	CD1E+cDC2→BAG3+TAMs	(TREM2+TYROBP)	APP - (TREM2+TYROBP)
Hep_Nonmalignant	BAG3+TAMs	APP	TREM2_TYROBP	5.31716e-08	0	APP_TREM2_TYROBP	APP - (TREM2+TYROBP)	APP	Cell-Cell Contact	PMID:27477013	Hep_Nonmalignant→BAG3+TAMs	(TREM2+TYROBP)	APP - (TREM2+TYROBP)
LILRA4+pDC	BAG3+TAMs	APP	TREM2_TYROBP	5.31716e-08	0	APP_TREM2_TYROBP	APP - (TREM2+TYROBP)	APP	Cell-Cell Contact	PMID:27477013	LILRA4+pDC→BAG3+TAMs	(TREM2+TYROBP)	APP - (TREM2+TYROBP)
UBE2C+TAMs	BAG3+TAMs	APP	TREM2_TYROBP	1.32929e-08	0	APP_TREM2_TYROBP	APP - (TREM2+TYROBP)	APP	Cell-Cell Contact	PMID:27477013	UBE2C+TAMs→BAG3+TAMs	(TREM2+TYROBP)	APP - (TREM2+TYROBP)
B_cells	BAG3+TAMs	APOA1	ABCA1	1.54527e-09	0	APOA1_ABCA1	APOA1 - ABCA1	ApoA	Cell-Cell Contact	PMID: 20064972	B_cells→BAG3+TAMs	ABCA1	APOA1 - ABCA1
CD1E+cDC2	BAG3+TAMs	APOA1	ABCA1	9.27162e-09	0	APOA1_ABCA1	APOA1 - ABCA1	ApoA	Cell-Cell Contact	PMID: 20064972	CD1E+cDC2→BAG3+TAMs	ABCA1	APOA1 - ABCA1
CD4+T	BAG3+TAMs	APOA1	ABCA1	3.09054e-09	0	APOA1_ABCA1	APOA1 - ABCA1	ApoA	Cell-Cell Contact	PMID: 20064972	CD4+T→BAG3+TAMs	ABCA1	APOA1 - ABCA1
CLEC9A+cDC1	BAG3+TAMs	APOA1	ABCA1	3.09054e-09	0	APOA1_ABCA1	APOA1 - ABCA1	ApoA	Cell-Cell Contact	PMID: 20064972	CLEC9A+cDC1→BAG3+TAMs	ABCA1	APOA1 - ABCA1
Hep_Nonmalignant	BAG3+TAMs	APOA1	ABCA1	1.54527e-08	0	APOA1_ABCA1	APOA1 - ABCA1	ApoA	Cell-Cell Contact	PMID: 20064972	Hep_Nonmalignant→BAG3+TAMs	ABCA1	APOA1 - ABCA1
LILRA4+pDC	BAG3+TAMs	APOA1	ABCA1	1.54527e-09	0	APOA1_ABCA1	APOA1 - ABCA1	ApoA	Cell-Cell Contact	PMID: 20064972	LILRA4+pDC→BAG3+TAMs	ABCA1	APOA1 - ABCA1
MARCO+TAMs	BAG3+TAMs	APOA1	ABCA1	6.18108e-09	0	APOA1_ABCA1	APOA1 - ABCA1	ApoA	Cell-Cell Contact	PMID: 20064972	MARCO+TAMs→BAG3+TAMs	ABCA1	APOA1 - ABCA1
Mast_cell	BAG3+TAMs	APOA1	ABCA1	1.54527e-09	0	APOA1_ABCA1	APOA1 - ABCA1	ApoA	Cell-Cell Contact	PMID: 20064972	Mast_cell→BAG3+TAMs	ABCA1	APOA1 - ABCA1
Treg	BAG3+TAMs	APOA1	ABCA1	6.18108e-09	0	APOA1_ABCA1	APOA1 - ABCA1	ApoA	Cell-Cell Contact	PMID: 20064972	Treg→BAG3+TAMs	ABCA1	APOA1 - ABCA1
B_cells	BAG3+TAMs	APOA1	TREM2_TYROBP	1.32929e-08	0	APOA1_TREM2_TYROBP	APOA1 - TREM2	ApoA	Cell-Cell Contact	uniprot;PMID:27477018	B_cells→BAG3+TAMs	(TREM2+TYROBP)	APOA1 - (TREM2+TYROBP)
CD1E+cDC2	BAG3+TAMs	APOA1	TREM2_TYROBP	7.97575e-08	0	APOA1_TREM2_TYROBP	APOA1 - TREM2	ApoA	Cell-Cell Contact	uniprot;PMID:27477018	CD1E+cDC2→BAG3+TAMs	(TREM2+TYROBP)	APOA1 - (TREM2+TYROBP)
CD4+T	BAG3+TAMs	APOA1	TREM2_TYROBP	2.65858e-08	0	APOA1_TREM2_TYROBP	APOA1 - TREM2	ApoA	Cell-Cell Contact	uniprot;PMID:27477018	CD4+T→BAG3+TAMs	(TREM2+TYROBP)	APOA1 - (TREM2+TYROBP)
CLEC9A+cDC1	BAG3+TAMs	APOA1	TREM2_TYROBP	2.65858e-08	0	APOA1_TREM2_TYROBP	APOA1 - TREM2	ApoA	Cell-Cell Contact	uniprot;PMID:27477018	CLEC9A+cDC1→BAG3+TAMs	(TREM2+TYROBP)	APOA1 - (TREM2+TYROBP)
Hep_Nonmalignant	BAG3+TAMs	APOA1	TREM2_TYROBP	1.32929e-07	0	APOA1_TREM2_TYROBP	APOA1 - TREM2	ApoA	Cell-Cell Contact	uniprot;PMID:27477018	Hep_Nonmalignant→BAG3+TAMs	(TREM2+TYROBP)	APOA1 - (TREM2+TYROBP)
LILRA4+pDC	BAG3+TAMs	APOA1	TREM2_TYROBP	1.32929e-08	0	APOA1_TREM2_TYROBP	APOA1 - TREM2	ApoA	Cell-Cell Contact	uniprot;PMID:27477018	LILRA4+pDC→BAG3+TAMs	(TREM2+TYROBP)	APOA1 - (TREM2+TYROBP)
MARCO+TAMs	BAG3+TAMs	APOA1	TREM2_TYROBP	5.31716e-08	0	APOA1_TREM2_TYROBP	APOA1 - TREM2	ApoA	Cell-Cell Contact	uniprot;PMID:27477018	MARCO+TAMs→BAG3+TAMs	(TREM2+TYROBP)	APOA1 - (TREM2+TYROBP)
Mast_cell	BAG3+TAMs	APOA1	TREM2_TYROBP	1.32929e-08	0	APOA1_TREM2_TYROBP	APOA1 - TREM2	ApoA	Cell-Cell Contact	uniprot;PMID:27477018	Mast_cell→BAG3+TAMs	(TREM2+TYROBP)	APOA1 - (TREM2+TYROBP)
Treg	BAG3+TAMs	APOA1	TREM2_TYROBP	5.31716e-08	0	APOA1_TREM2_TYROBP	APOA1 - TREM2	ApoA	Cell-Cell Contact	uniprot;PMID:27477018	Treg→BAG3+TAMs	(TREM2+TYROBP)	APOA1 - (TREM2+TYROBP)
B_cells	BAG3+TAMs	APOA2	TREM2_TYROBP	7.17817e-07	0	APOA2_TREM2_TYROBP	APOA2 - TREM2	ApoA	Cell-Cell Contact	uniprot;PMID:27477017	B_cells→BAG3+TAMs	(TREM2+TYROBP)	APOA2 - (TREM2+TYROBP)
CD1E+cDC2	BAG3+TAMs	APOA2	TREM2_TYROBP	7.17817e-07	0	APOA2_TREM2_TYROBP	APOA2 - TREM2	ApoA	Cell-Cell Contact	uniprot;PMID:27477017	CD1E+cDC2→BAG3+TAMs	(TREM2+TYROBP)	APOA2 - (TREM2+TYROBP)
CD4+T	BAG3+TAMs	APOA2	TREM2_TYROBP	1.06343e-07	0	APOA2_TREM2_TYROBP	APOA2 - TREM2	ApoA	Cell-Cell Contact	uniprot;PMID:27477017	CD4+T→BAG3+TAMs	(TREM2+TYROBP)	APOA2 - (TREM2+TYROBP)
CLEC9A+cDC1	BAG3+TAMs	APOA2	TREM2_TYROBP	1.72808e-07	0	APOA2_TREM2_TYROBP	APOA2 - TREM2	ApoA	Cell-Cell Contact	uniprot;PMID:27477017	CLEC9A+cDC1→BAG3+TAMs	(TREM2+TYROBP)	APOA2 - (TREM2+TYROBP)
Hep_Nonmalignant	BAG3+TAMs	APOA2	TREM2_TYROBP	1.45323e-05	0	APOA2_TREM2_TYROBP	APOA2 - TREM2	ApoA	Cell-Cell Contact	uniprot;PMID:27477017	Hep_Nonmalignant→BAG3+TAMs	(TREM2+TYROBP)	APOA2 - (TREM2+TYROBP)
LILRA4+pDC	BAG3+TAMs	APOA2	TREM2_TYROBP	1.06343e-07	0	APOA2_TREM2_TYROBP	APOA2 - TREM2	ApoA	Cell-Cell Contact	uniprot;PMID:27477017	LILRA4+pDC→BAG3+TAMs	(TREM2+TYROBP)	APOA2 - (TREM2+TYROBP)
MARCO+TAMs	BAG3+TAMs	APOA2	TREM2_TYROBP	1.06343e-07	0	APOA2_TREM2_TYROBP	APOA2 - TREM2	ApoA	Cell-Cell Contact	uniprot;PMID:27477017	MARCO+TAMs→BAG3+TAMs	(TREM2+TYROBP)	APOA2 - (TREM2+TYROBP)
Mast_cell	BAG3+TAMs	APOA2	TREM2_TYROBP	1.09667e-07	0	APOA2_TREM2_TYROBP	APOA2 - TREM2	ApoA	Cell-Cell Contact	uniprot;PMID:27477017	Mast_cell→BAG3+TAMs	(TREM2+TYROBP)	APOA2 - (TREM2+TYROBP)
MT+RTM-TAMs	BAG3+TAMs	APOA2	TREM2_TYROBP	1.32929e-08	0	APOA2_TREM2_TYROBP	APOA2 - TREM2	ApoA	Cell-Cell Contact	uniprot;PMID:27477017	MT+RTM-TAMs→BAG3+TAMs	(TREM2+TYROBP)	APOA2 - (TREM2+TYROBP)
Treg	BAG3+TAMs	APOA2	TREM2_TYROBP	4.78545e-07	0	APOA2_TREM2_TYROBP	APOA2 - TREM2	ApoA	Cell-Cell Contact	uniprot;PMID:27477017	Treg→BAG3+TAMs	(TREM2+TYROBP)	APOA2 - (TREM2+TYROBP)
UBE2C+TAMs	BAG3+TAMs	APOA2	TREM2_TYROBP	9.96968e-08	0	APOA2_TREM2_TYROBP	APOA2 - TREM2	ApoA	Cell-Cell Contact	uniprot;PMID:27477017	UBE2C+TAMs→BAG3+TAMs	(TREM2+TYROBP)	APOA2 - (TREM2+TYROBP)
VCAN+Mono	BAG3+TAMs	APOA2	TREM2_TYROBP	1.32929e-08	0	APOA2_TREM2_TYROBP	APOA2 - TREM2	ApoA	Cell-Cell Contact	uniprot;PMID:27477017	VCAN+Mono→BAG3+TAMs	(TREM2+TYROBP)	APOA2 - (TREM2+TYROBP)
Hep_Nonmalignant	BAG3+TAMs	APOB	TREM2_TYROBP	1.32929e-07	0	APOB_TREM2_TYROBP	APOB - TREM2	ApoB	Cell-Cell Contact	uniprot;PMID:27477016	Hep_Nonmalignant→BAG3+TAMs	(TREM2+TYROBP)	APOB - (TREM2+TYROBP)
B_cells	BAG3+TAMs	APOE	TREM2_TYROBP	2.52565e-07	0	APOE_TREM2_TYROBP	APOE - TREM2	ApoE	Cell-Cell Contact	uniprot;PMID:27477015	B_cells→BAG3+TAMs	(TREM2+TYROBP)	APOE - (TREM2+TYROBP)
CD1E+cDC2	BAG3+TAMs	APOE	TREM2_TYROBP	1.51539e-06	0	APOE_TREM2_TYROBP	APOE - TREM2	ApoE	Cell-Cell Contact	uniprot;PMID:27477015	CD1E+cDC2→BAG3+TAMs	(TREM2+TYROBP)	APOE - (TREM2+TYROBP)
CD4+T	BAG3+TAMs	APOE	TREM2_TYROBP	6.64646e-08	0	APOE_TREM2_TYROBP	APOE - TREM2	ApoE	Cell-Cell Contact	uniprot;PMID:27477015	CD4+T→BAG3+TAMs	(TREM2+TYROBP)	APOE - (TREM2+TYROBP)
CLEC9A+cDC1	BAG3+TAMs	APOE	TREM2_TYROBP	9.30504e-08	0	APOE_TREM2_TYROBP	APOE - TREM2	ApoE	Cell-Cell Contact	uniprot;PMID:27477015	CLEC9A+cDC1→BAG3+TAMs	(TREM2+TYROBP)	APOE - (TREM2+TYROBP)
Hep_Nonmalignant	BAG3+TAMs	APOE	TREM2_TYROBP	3.38968e-06	0	APOE_TREM2_TYROBP	APOE - TREM2	ApoE	Cell-Cell Contact	uniprot;PMID:27477015	Hep_Nonmalignant→BAG3+TAMs	(TREM2+TYROBP)	APOE - (TREM2+TYROBP)
LILRA4+pDC	BAG3+TAMs	APOE	TREM2_TYROBP	2.65858e-08	0	APOE_TREM2_TYROBP	APOE - TREM2	ApoE	Cell-Cell Contact	uniprot;PMID:27477015	LILRA4+pDC→BAG3+TAMs	(TREM2+TYROBP)	APOE - (TREM2+TYROBP)
MARCO+TAMs	BAG3+TAMs	APOE	TREM2_TYROBP	1.3027e-06	0	APOE_TREM2_TYROBP	APOE - TREM2	ApoE	Cell-Cell Contact	uniprot;PMID:27477015	MARCO+TAMs→BAG3+TAMs	(TREM2+TYROBP)	APOE - (TREM2+TYROBP)
Mast_cell	BAG3+TAMs	APOE	TREM2_TYROBP	1.32929e-08	0	APOE_TREM2_TYROBP	APOE - TREM2	ApoE	Cell-Cell Contact	uniprot;PMID:27477015	Mast_cell→BAG3+TAMs	(TREM2+TYROBP)	APOE - (TREM2+TYROBP)
MT+RTM-TAMs	BAG3+TAMs	APOE	TREM2_TYROBP	7.97575e-08	0	APOE_TREM2_TYROBP	APOE - TREM2	ApoE	Cell-Cell Contact	uniprot;PMID:27477015	MT+RTM-TAMs→BAG3+TAMs	(TREM2+TYROBP)	APOE - (TREM2+TYROBP)
Treg	BAG3+TAMs	APOE	TREM2_TYROBP	1.06343e-07	0	APOE_TREM2_TYROBP	APOE - TREM2	ApoE	Cell-Cell Contact	uniprot;PMID:27477015	Treg→BAG3+TAMs	(TREM2+TYROBP)	APOE - (TREM2+TYROBP)
UBE2C+TAMs	BAG3+TAMs	APOE	TREM2_TYROBP	2.0604e-07	0	APOE_TREM2_TYROBP	APOE - TREM2	ApoE	Cell-Cell Contact	uniprot;PMID:27477015	UBE2C+TAMs→BAG3+TAMs	(TREM2+TYROBP)	APOE - (TREM2+TYROBP)
VCAN+Mono	BAG3+TAMs	APOE	TREM2_TYROBP	1.32929e-08	0	APOE_TREM2_TYROBP	APOE - TREM2	ApoE	Cell-Cell Contact	uniprot;PMID:27477015	VCAN+Mono→BAG3+TAMs	(TREM2+TYROBP)	APOE - (TREM2+TYROBP)
CD1E+cDC2	BAG3+TAMs	LAIR1	LILRB4	1.54527e-09	0	LAIR1_LILRB4	LAIR1 - LILRB4	LAIR1	Cell-Cell Contact	PMID:19283782	CD1E+cDC2→BAG3+TAMs	LILRB4	LAIR1 - LILRB4
Mast_cell	BAG3+TAMs	LAIR1	LILRB4	3.86317e-10	0	LAIR1_LILRB4	LAIR1 - LILRB4	LAIR1	Cell-Cell Contact	PMID:19283782	Mast_cell→BAG3+TAMs	LILRB4	LAIR1 - LILRB4
MT+RTM-TAMs	BAG3+TAMs	LAIR1	LILRB4	1.54527e-09	0	LAIR1_LILRB4	LAIR1 - LILRB4	LAIR1	Cell-Cell Contact	PMID:19283782	MT+RTM-TAMs→BAG3+TAMs	LILRB4	LAIR1 - LILRB4
UBE2C+TAMs	BAG3+TAMs	LAIR1	LILRB4	6.18108e-09	0	LAIR1_LILRB4	LAIR1 - LILRB4	LAIR1	Cell-Cell Contact	PMID:19283782	UBE2C+TAMs→BAG3+TAMs	LILRB4	LAIR1 - LILRB4
Treg	BAG3+TAMs	SIRPG	CD47	1.54527e-09	0	SIRPG_CD47	SIRPG - CD47	SIRP	Cell-Cell Contact	PMID:15294972	Treg→BAG3+TAMs	CD47	SIRPG - CD47
BAG3+TAMs	LILRA4+pDC	TGFB1	TGFbR1_R2	2.95134e-10	0	TGFB1_TGFBR1_TGFBR2	TGFB1 - (TGFBR1+TGFBR2)	TGFb	Secreted Signaling	KEGG: hsa04350	BAG3+TAMs→LILRA4+pDC	(TGFbR1+R2)	TGFB1 - (TGFbR1+R2)
BAG3+TAMs	MARCO+TAMs	GDF15	TGFBR2	2.95134e-10	0	GDF15_TGFBR2	GDF15 - TGFBR2	GDF	Secreted Signaling	KEGG: hsa04350	BAG3+TAMs→MARCO+TAMs	TGFBR2	GDF15 - TGFBR2
BAG3+TAMs	VCAN+Mono	GDF15	TGFBR2	2.95134e-10	0	GDF15_TGFBR2	GDF15 - TGFBR2	GDF	Secreted Signaling	KEGG: hsa04350	BAG3+TAMs→VCAN+Mono	TGFBR2	GDF15 - TGFBR2
BAG3+TAMs	Hep_Nonmalignant	AREG	EGFR	1.18054e-09	0	AREG_EGFR	AREG - EGFR	EGF	Secreted Signaling	KEGG: hsa04012	BAG3+TAMs→Hep_Nonmalignant	EGFR	AREG - EGFR
BAG3+TAMs	Hep_Nonmalignant	HBEGF	EGFR	2.95134e-10	0	HBEGF_EGFR	HBEGF - EGFR	EGF	Secreted Signaling	KEGG: hsa04012	BAG3+TAMs→Hep_Nonmalignant	EGFR	HBEGF - EGFR
BAG3+TAMs	Hep_Nonmalignant	EREG	EGFR	5.90268e-10	0	EREG_EGFR	EREG - EGFR	EGF	Secreted Signaling	KEGG: hsa04012	BAG3+TAMs→Hep_Nonmalignant	EGFR	EREG - EGFR
BAG3+TAMs	Hep_Nonmalignant	NRG1	ERBB3	5.90268e-10	0	NRG1_ERBB3	NRG1 - ERBB3	NRG	Secreted Signaling	KEGG: hsa04012	BAG3+TAMs→Hep_Nonmalignant	ERBB3	NRG1 - ERBB3
BAG3+TAMs	MARCO+TAMs	CCL5	CCR1	4.72214e-09	0	CCL5_CCR1	CCL5 - CCR1	CCL	Secreted Signaling	KEGG: hsa04060	BAG3+TAMs→MARCO+TAMs	CCR1	CCL5 - CCR1
BAG3+TAMs	MT+RTM-TAMs	CCL5	CCR1	1.18054e-09	0	CCL5_CCR1	CCL5 - CCR1	CCL	Secreted Signaling	KEGG: hsa04060	BAG3+TAMs→MT+RTM-TAMs	CCR1	CCL5 - CCR1
BAG3+TAMs	UBE2C+TAMs	CCL5	CCR1	1.18054e-09	0	CCL5_CCR1	CCL5 - CCR1	CCL	Secreted Signaling	KEGG: hsa04060	BAG3+TAMs→UBE2C+TAMs	CCR1	CCL5 - CCR1
BAG3+TAMs	VCAN+Mono	CCL5	CCR1	1.18054e-09	0	CCL5_CCR1	CCL5 - CCR1	CCL	Secreted Signaling	KEGG: hsa04060	BAG3+TAMs→VCAN+Mono	CCR1	CCL5 - CCR1
BAG3+TAMs	MARCO+TAMs	CCL3	CCR1	5.0763e-08	0	CCL3_CCR1	CCL3 - CCR1	CCL	Secreted Signaling	KEGG: hsa04060	BAG3+TAMs→MARCO+TAMs	CCR1	CCL3 - CCR1
BAG3+TAMs	MT+RTM-TAMs	CCL3	CCR1	1.26908e-08	0	CCL3_CCR1	CCL3 - CCR1	CCL	Secreted Signaling	KEGG: hsa04060	BAG3+TAMs→MT+RTM-TAMs	CCR1	CCL3 - CCR1
BAG3+TAMs	UBE2C+TAMs	CCL3	CCR1	1.26908e-08	0	CCL3_CCR1	CCL3 - CCR1	CCL	Secreted Signaling	KEGG: hsa04060	BAG3+TAMs→UBE2C+TAMs	CCR1	CCL3 - CCR1
BAG3+TAMs	VCAN+Mono	CCL3	CCR1	1.26908e-08	0	CCL3_CCR1	CCL3 - CCR1	CCL	Secreted Signaling	KEGG: hsa04060	BAG3+TAMs→VCAN+Mono	CCR1	CCL3 - CCR1
BAG3+TAMs	MARCO+TAMs	CCL3L3	CCR1	6.13879e-08	0	CCL3L3_CCR1	CCL3L3 - CCR1	CCL	Secreted Signaling	KEGG: hsa04060	BAG3+TAMs→MARCO+TAMs	CCR1	CCL3L3 - CCR1
BAG3+TAMs	MT+RTM-TAMs	CCL3L3	CCR1	1.5347e-08	0	CCL3L3_CCR1	CCL3L3 - CCR1	CCL	Secreted Signaling	KEGG: hsa04060	BAG3+TAMs→MT+RTM-TAMs	CCR1	CCL3L3 - CCR1
BAG3+TAMs	UBE2C+TAMs	CCL3L3	CCR1	1.5347e-08	0	CCL3L3_CCR1	CCL3L3 - CCR1	CCL	Secreted Signaling	KEGG: hsa04060	BAG3+TAMs→UBE2C+TAMs	CCR1	CCL3L3 - CCR1
BAG3+TAMs	VCAN+Mono	CCL3L3	CCR1	1.5347e-08	0	CCL3L3_CCR1	CCL3L3 - CCR1	CCL	Secreted Signaling	KEGG: hsa04060	BAG3+TAMs→VCAN+Mono	CCR1	CCL3L3 - CCR1
BAG3+TAMs	B_cells	CXCL12	CXCR4	3.98431e-08	0	CXCL12_CXCR4	CXCL12 - CXCR4	CXCL	Secreted Signaling	KEGG: hsa04060	BAG3+TAMs→B_cells	CXCR4	CXCL12 - CXCR4
BAG3+TAMs	CD4+T	CXCL12	CXCR4	7.67348e-08	0	CXCL12_CXCR4	CXCL12 - CXCR4	CXCL	Secreted Signaling	KEGG: hsa04060	BAG3+TAMs→CD4+T	CXCR4	CXCL12 - CXCR4
BAG3+TAMs	CLEC9A+cDC1	CXCL12	CXCR4	5.16485e-08	0	CXCL12_CXCR4	CXCL12 - CXCR4	CXCL	Secreted Signaling	KEGG: hsa04060	BAG3+TAMs→CLEC9A+cDC1	CXCR4	CXCL12 - CXCR4
BAG3+TAMs	LILRA4+pDC	CXCL12	CXCR4	9.88699e-08	0	CXCL12_CXCR4	CXCL12 - CXCR4	CXCL	Secreted Signaling	KEGG: hsa04060	BAG3+TAMs→LILRA4+pDC	CXCR4	CXCL12 - CXCR4
BAG3+TAMs	Treg	CXCL12	CXCR4	2.50864e-08	0.02	CXCL12_CXCR4	CXCL12 - CXCR4	CXCL	Secreted Signaling	KEGG: hsa04060	BAG3+TAMs→Treg	CXCR4	CXCL12 - CXCR4
BAG3+TAMs	UBE2C+TAMs	CXCL12	CXCR4	2.06594e-08	0.02	CXCL12_CXCR4	CXCL12 - CXCR4	CXCL	Secreted Signaling	KEGG: hsa04060	BAG3+TAMs→UBE2C+TAMs	CXCR4	CXCL12 - CXCR4
BAG3+TAMs	VCAN+Mono	CXCL12	CXCR4	1.47567e-08	0.04	CXCL12_CXCR4	CXCL12 - CXCR4	CXCL	Secreted Signaling	KEGG: hsa04060	BAG3+TAMs→VCAN+Mono	CXCR4	CXCL12 - CXCR4
BAG3+TAMs	CD4+T	CXCL16	CXCR6	2.36107e-09	0	CXCL16_CXCR6	CXCL16 - CXCR6	CXCL	Secreted Signaling	KEGG: hsa04060	BAG3+TAMs→CD4+T	CXCR6	CXCL16 - CXCR6
BAG3+TAMs	Treg	CXCL16	CXCR6	2.36107e-09	0	CXCL16_CXCR6	CXCL16 - CXCR6	CXCL	Secreted Signaling	KEGG: hsa04060	BAG3+TAMs→Treg	CXCR6	CXCL16 - CXCR6
BAG3+TAMs	CD1E+cDC2	IL10	IL10RA_IL10RB	1.18054e-09	0	IL10_IL10RA_IL10RB	IL10 - (IL10RA+IL10RB)	IL10	Secreted Signaling	KEGG: hsa04060	BAG3+TAMs→CD1E+cDC2	(IL10RA+IL10RB)	IL10 - (IL10RA+IL10RB)
BAG3+TAMs	MARCO+TAMs	IL10	IL10RA_IL10RB	2.36107e-09	0	IL10_IL10RA_IL10RB	IL10 - (IL10RA+IL10RB)	IL10	Secreted Signaling	KEGG: hsa04060	BAG3+TAMs→MARCO+TAMs	(IL10RA+IL10RB)	IL10 - (IL10RA+IL10RB)
BAG3+TAMs	MT+RTM-TAMs	IL10	IL10RA_IL10RB	1.18054e-09	0	IL10_IL10RA_IL10RB	IL10 - (IL10RA+IL10RB)	IL10	Secreted Signaling	KEGG: hsa04060	BAG3+TAMs→MT+RTM-TAMs	(IL10RA+IL10RB)	IL10 - (IL10RA+IL10RB)
BAG3+TAMs	UBE2C+TAMs	IL10	IL10RA_IL10RB	1.18054e-09	0	IL10_IL10RA_IL10RB	IL10 - (IL10RA+IL10RB)	IL10	Secreted Signaling	KEGG: hsa04060	BAG3+TAMs→UBE2C+TAMs	(IL10RA+IL10RB)	IL10 - (IL10RA+IL10RB)
BAG3+TAMs	VCAN+Mono	IL10	IL10RA_IL10RB	1.18054e-09	0	IL10_IL10RA_IL10RB	IL10 - (IL10RA+IL10RB)	IL10	Secreted Signaling	KEGG: hsa04060	BAG3+TAMs→VCAN+Mono	(IL10RA+IL10RB)	IL10 - (IL10RA+IL10RB)
BAG3+TAMs	CLEC9A+cDC1	IL1B	IL1R2	7.08322e-09	0	IL1B_IL1R2	IL1B - IL1R2	IL1	Secreted Signaling	KEGG: hsa04060	BAG3+TAMs→CLEC9A+cDC1	IL1R2	IL1B - IL1R2
BAG3+TAMs	CD1E+cDC2	IL16	CD4	9.44429e-09	0	IL16_CD4	IL16 - CD4	IL16	Secreted Signaling	KEGG: hsa04060	BAG3+TAMs→CD1E+cDC2	CD4	IL16 - CD4
BAG3+TAMs	CLEC9A+cDC1	IL16	CD4	2.36107e-09	0	IL16_CD4	IL16 - CD4	IL16	Secreted Signaling	KEGG: hsa04060	BAG3+TAMs→CLEC9A+cDC1	CD4	IL16 - CD4
BAG3+TAMs	LILRA4+pDC	IL16	CD4	2.36107e-09	0	IL16_CD4	IL16 - CD4	IL16	Secreted Signaling	KEGG: hsa04060	BAG3+TAMs→LILRA4+pDC	CD4	IL16 - CD4
BAG3+TAMs	MARCO+TAMs	IL16	CD4	9.44429e-09	0	IL16_CD4	IL16 - CD4	IL16	Secreted Signaling	KEGG: hsa04060	BAG3+TAMs→MARCO+TAMs	CD4	IL16 - CD4
BAG3+TAMs	MT+RTM-TAMs	IL16	CD4	9.44429e-09	0	IL16_CD4	IL16 - CD4	IL16	Secreted Signaling	KEGG: hsa04060	BAG3+TAMs→MT+RTM-TAMs	CD4	IL16 - CD4
BAG3+TAMs	UBE2C+TAMs	IL16	CD4	9.44429e-09	0	IL16_CD4	IL16 - CD4	IL16	Secreted Signaling	KEGG: hsa04060	BAG3+TAMs→UBE2C+TAMs	CD4	IL16 - CD4
BAG3+TAMs	VCAN+Mono	IL16	CD4	2.36107e-09	0	IL16_CD4	IL16 - CD4	IL16	Secreted Signaling	KEGG: hsa04060	BAG3+TAMs→VCAN+Mono	CD4	IL16 - CD4
BAG3+TAMs	B_cells	TNFSF13B	TNFRSF17	1.18054e-09	0	TNFSF13B_TNFRSF17	TNFSF13B - TNFRSF17	BAFF	Secreted Signaling	KEGG: hsa04060	BAG3+TAMs→B_cells	TNFRSF17	TNFSF13B - TNFRSF17
BAG3+TAMs	B_cells	TNFSF13B	TNFRSF13C	1.18054e-09	0	TNFSF13B_TNFRSF13C	TNFSF13B - TNFRSF13C	BAFF	Secreted Signaling	KEGG: hsa04060	BAG3+TAMs→B_cells	TNFRSF13C	TNFSF13B - TNFRSF13C
BAG3+TAMs	CLEC9A+cDC1	SPP1	ITGA4_ITGB1	1.18054e-09	0	SPP1_ITGA4_ITGB1	SPP1 - (ITGA4+ITGB1)	SPP1	Secreted Signaling	PMID: 21907263	BAG3+TAMs→CLEC9A+cDC1	(ITGA4+ITGB1)	SPP1 - (ITGA4+ITGB1)
BAG3+TAMs	MARCO+TAMs	ANGPTL4	CDH5	2.95134e-10	0	ANGPTL4_CDH5	ANGPTL4 - CDH5	ANGPTL	Secreted Signaling	PMID: 30049845	BAG3+TAMs→MARCO+TAMs	CDH5	ANGPTL4 - CDH5
BAG3+TAMs	MARCO+TAMs	ANGPTL4	SDC3	3.54161e-09	0	ANGPTL4_SDC3	ANGPTL4 - SDC3	ANGPTL	Secreted Signaling	PMID: 29017031	BAG3+TAMs→MARCO+TAMs	SDC3	ANGPTL4 - SDC3
BAG3+TAMs	MT+RTM-TAMs	ANGPTL4	SDC3	2.95134e-10	0	ANGPTL4_SDC3	ANGPTL4 - SDC3	ANGPTL	Secreted Signaling	PMID: 29017031	BAG3+TAMs→MT+RTM-TAMs	SDC3	ANGPTL4 - SDC3
BAG3+TAMs	UBE2C+TAMs	ANGPTL4	SDC3	2.95134e-10	0	ANGPTL4_SDC3	ANGPTL4 - SDC3	ANGPTL	Secreted Signaling	PMID: 29017031	BAG3+TAMs→UBE2C+TAMs	SDC3	ANGPTL4 - SDC3
BAG3+TAMs	MARCO+TAMs	C3	C3AR1	1.47567e-09	0	C3_C3AR1	C3 - C3AR1	COMPLEMENT	Secreted Signaling	KEGG: hsa04080	BAG3+TAMs→MARCO+TAMs	C3AR1	C3 - C3AR1
BAG3+TAMs	MT+RTM-TAMs	C3	C3AR1	2.95134e-10	0	C3_C3AR1	C3 - C3AR1	COMPLEMENT	Secreted Signaling	KEGG: hsa04080	BAG3+TAMs→MT+RTM-TAMs	C3AR1	C3 - C3AR1
BAG3+TAMs	UBE2C+TAMs	C3	C3AR1	2.95134e-10	0	C3_C3AR1	C3 - C3AR1	COMPLEMENT	Secreted Signaling	KEGG: hsa04080	BAG3+TAMs→UBE2C+TAMs	C3AR1	C3 - C3AR1
BAG3+TAMs	VCAN+Mono	C3	C3AR1	2.95134e-10	0	C3_C3AR1	C3 - C3AR1	COMPLEMENT	Secreted Signaling	KEGG: hsa04080	BAG3+TAMs→VCAN+Mono	C3AR1	C3 - C3AR1
BAG3+TAMs	UBE2C+TAMs	C3	ITGAM_ITGB2	1.06412e-09	0	C3_ITGAM_ITGB2	C3 - (ITGAM+ITGB2)	COMPLEMENT	Secreted Signaling	PMID: 16234578	BAG3+TAMs→UBE2C+TAMs	(ITGAM+ITGB2)	C3 - (ITGAM+ITGB2)
BAG3+TAMs	VCAN+Mono	C3	ITGAM_ITGB2	8.85402e-10	0	C3_ITGAM_ITGB2	C3 - (ITGAM+ITGB2)	COMPLEMENT	Secreted Signaling	PMID: 16234578	BAG3+TAMs→VCAN+Mono	(ITGAM+ITGB2)	C3 - (ITGAM+ITGB2)
BAG3+TAMs	CD1E+cDC2	C3	ITGAX_ITGB2	8.34765e-10	0	C3_ITGAX_ITGB2	C3 - (ITGAX+ITGB2)	COMPLEMENT	Secreted Signaling	PMID: 16234578	BAG3+TAMs→CD1E+cDC2	(ITGAX+ITGB2)	C3 - (ITGAX+ITGB2)
BAG3+TAMs	MT+RTM-TAMs	C3	ITGAX_ITGB2	8.85402e-10	0	C3_ITGAX_ITGB2	C3 - (ITGAX+ITGB2)	COMPLEMENT	Secreted Signaling	PMID: 16234578	BAG3+TAMs→MT+RTM-TAMs	(ITGAX+ITGB2)	C3 - (ITGAX+ITGB2)
BAG3+TAMs	UBE2C+TAMs	C3	ITGAX_ITGB2	1.06412e-09	0	C3_ITGAX_ITGB2	C3 - (ITGAX+ITGB2)	COMPLEMENT	Secreted Signaling	PMID: 16234578	BAG3+TAMs→UBE2C+TAMs	(ITGAX+ITGB2)	C3 - (ITGAX+ITGB2)
BAG3+TAMs	VCAN+Mono	C3	ITGAX_ITGB2	8.85402e-10	0	C3_ITGAX_ITGB2	C3 - (ITGAX+ITGB2)	COMPLEMENT	Secreted Signaling	PMID: 16234578	BAG3+TAMs→VCAN+Mono	(ITGAX+ITGB2)	C3 - (ITGAX+ITGB2)
BAG3+TAMs	CD1E+cDC2	ANXA1	FPR1	4.13188e-09	0	ANXA1_FPR1	ANXA1 - FPR1	ANNEXIN	Secreted Signaling	PMID: 23230437	BAG3+TAMs→CD1E+cDC2	FPR1	ANXA1 - FPR1
BAG3+TAMs	MARCO+TAMs	ANXA1	FPR1	1.23956e-08	0	ANXA1_FPR1	ANXA1 - FPR1	ANNEXIN	Secreted Signaling	PMID: 23230437	BAG3+TAMs→MARCO+TAMs	FPR1	ANXA1 - FPR1
BAG3+TAMs	UBE2C+TAMs	ANXA1	FPR1	4.13188e-09	0	ANXA1_FPR1	ANXA1 - FPR1	ANNEXIN	Secreted Signaling	PMID: 23230437	BAG3+TAMs→UBE2C+TAMs	FPR1	ANXA1 - FPR1
BAG3+TAMs	VCAN+Mono	ANXA1	FPR1	4.13188e-09	0	ANXA1_FPR1	ANXA1 - FPR1	ANNEXIN	Secreted Signaling	PMID: 23230437	BAG3+TAMs→VCAN+Mono	FPR1	ANXA1 - FPR1
BAG3+TAMs	CD1E+cDC2	LGALS9	PTPRC	1.18054e-08	0	LGALS9_CD45	LGALS9 - CD45	GALECTIN	Secreted Signaling	PMID: 30120235	BAG3+TAMs→CD1E+cDC2	PTPRC	LGALS9 - PTPRC
BAG3+TAMs	CD4+T	LGALS9	PTPRC	5.90268e-09	0	LGALS9_CD45	LGALS9 - CD45	GALECTIN	Secreted Signaling	PMID: 30120235	BAG3+TAMs→CD4+T	PTPRC	LGALS9 - PTPRC
BAG3+TAMs	CLEC9A+cDC1	LGALS9	PTPRC	7.37835e-09	0	LGALS9_CD45	LGALS9 - CD45	GALECTIN	Secreted Signaling	PMID: 30120235	BAG3+TAMs→CLEC9A+cDC1	PTPRC	LGALS9 - PTPRC
BAG3+TAMs	MARCO+TAMs	LGALS9	PTPRC	5.90268e-09	0.02	LGALS9_CD45	LGALS9 - CD45	GALECTIN	Secreted Signaling	PMID: 30120235	BAG3+TAMs→MARCO+TAMs	PTPRC	LGALS9 - PTPRC
BAG3+TAMs	MT+RTM-TAMs	LGALS9	PTPRC	4.42701e-09	0.04	LGALS9_CD45	LGALS9 - CD45	GALECTIN	Secreted Signaling	PMID: 30120235	BAG3+TAMs→MT+RTM-TAMs	PTPRC	LGALS9 - PTPRC
BAG3+TAMs	Treg	LGALS9	PTPRC	1.18054e-08	0	LGALS9_CD45	LGALS9 - CD45	GALECTIN	Secreted Signaling	PMID: 30120235	BAG3+TAMs→Treg	PTPRC	LGALS9 - PTPRC
BAG3+TAMs	UBE2C+TAMs	LGALS9	PTPRC	8.85402e-09	0	LGALS9_CD45	LGALS9 - CD45	GALECTIN	Secreted Signaling	PMID: 30120235	BAG3+TAMs→UBE2C+TAMs	PTPRC	LGALS9 - PTPRC
BAG3+TAMs	VCAN+Mono	LGALS9	PTPRC	7.37835e-09	0	LGALS9_CD45	LGALS9 - CD45	GALECTIN	Secreted Signaling	PMID: 30120235	BAG3+TAMs→VCAN+Mono	PTPRC	LGALS9 - PTPRC
BAG3+TAMs	CD1E+cDC2	PROS1	AXL	2.95134e-10	0	PROS1_AXL	PROS1 - AXL	PROS	Secreted Signaling	PMID: 29531161	BAG3+TAMs→CD1E+cDC2	AXL	PROS1 - AXL
BAG3+TAMs	MARCO+TAMs	PROS1	AXL	3.54161e-09	0	PROS1_AXL	PROS1 - AXL	PROS	Secreted Signaling	PMID: 29531161	BAG3+TAMs→MARCO+TAMs	AXL	PROS1 - AXL
BAG3+TAMs	UBE2C+TAMs	PROS1	AXL	2.95134e-10	0	PROS1_AXL	PROS1 - AXL	PROS	Secreted Signaling	PMID: 29531161	BAG3+TAMs→UBE2C+TAMs	AXL	PROS1 - AXL
BAG3+TAMs	MARCO+TAMs	RARRES2	CMKLR1	1.18054e-09	0	RARRES2_CMKLR1	RARRES2 - CMKLR1	CHEMERIN	Secreted Signaling	PMID: 24671882	BAG3+TAMs→MARCO+TAMs	CMKLR1	RARRES2 - CMKLR1
BAG3+TAMs	CD1E+cDC2	LGALS9	HAVCR2	1.47567e-09	0	LGALS9_HAVCR2	LGALS9 - HAVCR2	GALECTIN	Secreted Signaling	PMID: 27192565	BAG3+TAMs→CD1E+cDC2	HAVCR2	LGALS9 - HAVCR2
BAG3+TAMs	CLEC9A+cDC1	LGALS9	HAVCR2	5.90268e-09	0	LGALS9_HAVCR2	LGALS9 - HAVCR2	GALECTIN	Secreted Signaling	PMID: 27192565	BAG3+TAMs→CLEC9A+cDC1	HAVCR2	LGALS9 - HAVCR2
BAG3+TAMs	MARCO+TAMs	LGALS9	HAVCR2	1.47567e-09	0	LGALS9_HAVCR2	LGALS9 - HAVCR2	GALECTIN	Secreted Signaling	PMID: 27192565	BAG3+TAMs→MARCO+TAMs	HAVCR2	LGALS9 - HAVCR2
BAG3+TAMs	MT+RTM-TAMs	LGALS9	HAVCR2	1.47567e-09	0	LGALS9_HAVCR2	LGALS9 - HAVCR2	GALECTIN	Secreted Signaling	PMID: 27192565	BAG3+TAMs→MT+RTM-TAMs	HAVCR2	LGALS9 - HAVCR2
BAG3+TAMs	UBE2C+TAMs	LGALS9	HAVCR2	4.42701e-09	0	LGALS9_HAVCR2	LGALS9 - HAVCR2	GALECTIN	Secreted Signaling	PMID: 27192565	BAG3+TAMs→UBE2C+TAMs	HAVCR2	LGALS9 - HAVCR2
BAG3+TAMs	VCAN+Mono	LGALS9	HAVCR2	1.47567e-09	0	LGALS9_HAVCR2	LGALS9 - HAVCR2	GALECTIN	Secreted Signaling	PMID: 27192565	BAG3+TAMs→VCAN+Mono	HAVCR2	LGALS9 - HAVCR2
BAG3+TAMs	CD1E+cDC2	LGALS9	CD44	1.7708e-08	0	LGALS9_CD44	LGALS9 - CD44	GALECTIN	Secreted Signaling	PMID: 25065622	BAG3+TAMs→CD1E+cDC2	CD44	LGALS9 - CD44
BAG3+TAMs	MARCO+TAMs	LGALS9	CD44	1.7708e-08	0	LGALS9_CD44	LGALS9 - CD44	GALECTIN	Secreted Signaling	PMID: 25065622	BAG3+TAMs→MARCO+TAMs	CD44	LGALS9 - CD44
BAG3+TAMs	Mast_cell	LGALS9	CD44	7.37835e-09	0	LGALS9_CD44	LGALS9 - CD44	GALECTIN	Secreted Signaling	PMID: 25065622	BAG3+TAMs→Mast_cell	CD44	LGALS9 - CD44
BAG3+TAMs	MT+RTM-TAMs	LGALS9	CD44	5.90268e-09	0	LGALS9_CD44	LGALS9 - CD44	GALECTIN	Secreted Signaling	PMID: 25065622	BAG3+TAMs→MT+RTM-TAMs	CD44	LGALS9 - CD44
BAG3+TAMs	Treg	LGALS9	CD44	4.42701e-09	0	LGALS9_CD44	LGALS9 - CD44	GALECTIN	Secreted Signaling	PMID: 25065622	BAG3+TAMs→Treg	CD44	LGALS9 - CD44
BAG3+TAMs	UBE2C+TAMs	LGALS9	CD44	1.62324e-08	0	LGALS9_CD44	LGALS9 - CD44	GALECTIN	Secreted Signaling	PMID: 25065622	BAG3+TAMs→UBE2C+TAMs	CD44	LGALS9 - CD44
BAG3+TAMs	VCAN+Mono	LGALS9	CD44	2.50864e-08	0	LGALS9_CD44	LGALS9 - CD44	GALECTIN	Secreted Signaling	PMID: 25065622	BAG3+TAMs→VCAN+Mono	CD44	LGALS9 - CD44
BAG3+TAMs	MARCO+TAMs	ANXA1	FPR3	1.65275e-08	0	ANXA1_FPR3	ANXA1 - FPR3	ANNEXIN	Secreted Signaling	PMID: 33082511	BAG3+TAMs→MARCO+TAMs	FPR3	ANXA1 - FPR3
BAG3+TAMs	MT+RTM-TAMs	ANXA1	FPR3	4.13188e-09	0	ANXA1_FPR3	ANXA1 - FPR3	ANNEXIN	Secreted Signaling	PMID: 33082511	BAG3+TAMs→MT+RTM-TAMs	FPR3	ANXA1 - FPR3
BAG3+TAMs	UBE2C+TAMs	ANXA1	FPR3	4.13188e-09	0	ANXA1_FPR3	ANXA1 - FPR3	ANNEXIN	Secreted Signaling	PMID: 33082511	BAG3+TAMs→UBE2C+TAMs	FPR3	ANXA1 - FPR3
BAG3+TAMs	VCAN+Mono	ANXA1	FPR3	4.13188e-09	0	ANXA1_FPR3	ANXA1 - FPR3	ANNEXIN	Secreted Signaling	PMID: 33082511	BAG3+TAMs→VCAN+Mono	FPR3	ANXA1 - FPR3
BAG3+TAMs	Hep_Nonmalignant	LGALS9	P4HB	4.86971e-08	0	LGALS9_P4HB	LGALS9 - P4HB	GALECTIN	Secreted Signaling	PMID:21670307;uniprot	BAG3+TAMs→Hep_Nonmalignant	P4HB	LGALS9 - P4HB
BAG3+TAMs	MARCO+TAMs	PROS1	MERTK	2.95134e-10	0	PROS1_MERTK	PROS1 - MERTK	PROS	Secreted Signaling	PMID: 34631419	BAG3+TAMs→MARCO+TAMs	MERTK	PROS1 - MERTK
BAG3+TAMs	CLEC9A+cDC1	FN1	ITGA4_ITGB1	5.90268e-10	0	FN1_ITGA4_ITGB1	FN1 - (ITGA4+ITGB1)	FN1	ECM-Receptor	KEGG: hsa04512	BAG3+TAMs→CLEC9A+cDC1	(ITGA4+ITGB1)	FN1 - (ITGA4+ITGB1)
BAG3+TAMs	CLEC9A+cDC1	FN1	ITGA4_ITGB7	2.95134e-10	0	FN1_ITGA4_ITGB7	FN1 - (ITGA4+ITGB7)	FN1	ECM-Receptor	KEGG: hsa04512	BAG3+TAMs→CLEC9A+cDC1	(ITGA4+ITGB7)	FN1 - (ITGA4+ITGB7)
BAG3+TAMs	CD1E+cDC2	COL6A1	CD44	3.54161e-09	0.01	COL6A1_CD44	COL6A1 - CD44	COLLAGEN	ECM-Receptor	KEGG: hsa04512	BAG3+TAMs→CD1E+cDC2	CD44	COL6A1 - CD44
BAG3+TAMs	MARCO+TAMs	COL6A1	CD44	3.54161e-09	0	COL6A1_CD44	COL6A1 - CD44	COLLAGEN	ECM-Receptor	KEGG: hsa04512	BAG3+TAMs→MARCO+TAMs	CD44	COL6A1 - CD44
BAG3+TAMs	UBE2C+TAMs	COL6A1	CD44	3.24647e-09	0	COL6A1_CD44	COL6A1 - CD44	COLLAGEN	ECM-Receptor	KEGG: hsa04512	BAG3+TAMs→UBE2C+TAMs	CD44	COL6A1 - CD44
BAG3+TAMs	VCAN+Mono	COL6A1	CD44	5.01728e-09	0	COL6A1_CD44	COL6A1 - CD44	COLLAGEN	ECM-Receptor	KEGG: hsa04512	BAG3+TAMs→VCAN+Mono	CD44	COL6A1 - CD44
BAG3+TAMs	Hep_Nonmalignant	COL6A1	SDC1	1.47567e-09	0.04	COL6A1_SDC1	COL6A1 - SDC1	COLLAGEN	ECM-Receptor	KEGG: hsa04512	BAG3+TAMs→Hep_Nonmalignant	SDC1	COL6A1 - SDC1
BAG3+TAMs	Hep_Nonmalignant	COL6A1	SDC4	1.47567e-09	0.04	COL6A1_SDC4	COL6A1 - SDC4	COLLAGEN	ECM-Receptor	KEGG: hsa04512	BAG3+TAMs→Hep_Nonmalignant	SDC4	COL6A1 - SDC4
BAG3+TAMs	MARCO+TAMs	PGE2-PTGES3	PTGER2	5.01728e-09	0	PGE2-PTGES3_PTGER2	PGE2-PTGES3 - PTGER2	Prostaglandin	Non-protein Signaling	PMID: 34949672;PMID: 21508345	BAG3+TAMs→MARCO+TAMs	PTGER2	PGE2-PTGES3 - PTGER2
BAG3+TAMs	CD1E+cDC2	PGE2-PTGES3	PTGER4	2.00691e-08	0.02	PGE2-PTGES3_PTGER4	PGE2-PTGES3 - PTGER4	Prostaglandin	Non-protein Signaling	PMID: 34949672;PMID: 21508345	BAG3+TAMs→CD1E+cDC2	PTGER4	PGE2-PTGES3 - PTGER4
BAG3+TAMs	Hep_Nonmalignant	DHEAS-SULT2B	PPARA	2.95134e-10	0	DHEAsulfate-DHEAS-SULT2B_PPARA	DHEAS-SULT2B - PPARA	DHEAS	Non-protein Signaling	HMRbase	BAG3+TAMs→Hep_Nonmalignant	PPARA	DHEAS-SULT2B - PPARA
BAG3+TAMs	CD1E+cDC2	APP	CD74	1.33253e-07	0.04	APP_CD74	APP - CD74	APP	Cell-Cell Contact	PMID: 19849849	BAG3+TAMs→CD1E+cDC2	CD74	APP - CD74
BAG3+TAMs	CLEC9A+cDC1	APP	CD74	2.73589e-07	0	APP_CD74	APP - CD74	APP	Cell-Cell Contact	PMID: 19849849	BAG3+TAMs→CLEC9A+cDC1	CD74	APP - CD74
BAG3+TAMs	Treg	CD86	CTLA4	2.95134e-10	0	CD86_CTLA4	CD86 - CTLA4	CD86	Cell-Cell Contact	PMID: 23954143	BAG3+TAMs→Treg	CTLA4	CD86 - CTLA4
BAG3+TAMs	MARCO+TAMs	CD99	PILRA	1.18054e-09	0	CD99_PILRA	CD99 - PILRA	CD99	Cell-Cell Contact	PMID: 18234675	BAG3+TAMs→MARCO+TAMs	PILRA	CD99 - PILRA
BAG3+TAMs	MT+RTM-TAMs	CD99	PILRA	3.54161e-09	0	CD99_PILRA	CD99 - PILRA	CD99	Cell-Cell Contact	PMID: 18234675	BAG3+TAMs→MT+RTM-TAMs	PILRA	CD99 - PILRA
BAG3+TAMs	UBE2C+TAMs	CD99	PILRA	1.18054e-09	0	CD99_PILRA	CD99 - PILRA	CD99	Cell-Cell Contact	PMID: 18234675	BAG3+TAMs→UBE2C+TAMs	PILRA	CD99 - PILRA
BAG3+TAMs	VCAN+Mono	CD99	PILRA	1.18054e-09	0	CD99_PILRA	CD99 - PILRA	CD99	Cell-Cell Contact	PMID: 18234675	BAG3+TAMs→VCAN+Mono	PILRA	CD99 - PILRA
BAG3+TAMs	CD1E+cDC2	ICAM1	ITGAX_ITGB2	3.33906e-09	0	ICAM1_ITGAX_ITGB2	ICAM1 - (ITGAX+ITGB2)	ICAM	Cell-Cell Contact	PMID: 16252253	BAG3+TAMs→CD1E+cDC2	(ITGAX+ITGB2)	ICAM1 - (ITGAX+ITGB2)
BAG3+TAMs	MT+RTM-TAMs	ICAM1	ITGAX_ITGB2	3.54161e-09	0	ICAM1_ITGAX_ITGB2	ICAM1 - (ITGAX+ITGB2)	ICAM	Cell-Cell Contact	PMID: 16252253	BAG3+TAMs→MT+RTM-TAMs	(ITGAX+ITGB2)	ICAM1 - (ITGAX+ITGB2)
BAG3+TAMs	UBE2C+TAMs	ICAM1	ITGAX_ITGB2	4.25648e-09	0	ICAM1_ITGAX_ITGB2	ICAM1 - (ITGAX+ITGB2)	ICAM	Cell-Cell Contact	PMID: 16252253	BAG3+TAMs→UBE2C+TAMs	(ITGAX+ITGB2)	ICAM1 - (ITGAX+ITGB2)
BAG3+TAMs	VCAN+Mono	ICAM1	ITGAX_ITGB2	3.54161e-09	0	ICAM1_ITGAX_ITGB2	ICAM1 - (ITGAX+ITGB2)	ICAM	Cell-Cell Contact	PMID: 16252253	BAG3+TAMs→VCAN+Mono	(ITGAX+ITGB2)	ICAM1 - (ITGAX+ITGB2)
BAG3+TAMs	UBE2C+TAMs	ICAM1	ITGAM_ITGB2	4.25648e-09	0	ICAM1_ITGAM_ITGB2	ICAM1 - (ITGAM+ITGB2)	ICAM	Cell-Cell Contact	KEGG: hsa04514	BAG3+TAMs→UBE2C+TAMs	(ITGAM+ITGB2)	ICAM1 - (ITGAM+ITGB2)
BAG3+TAMs	VCAN+Mono	ICAM1	ITGAM_ITGB2	3.54161e-09	0	ICAM1_ITGAM_ITGB2	ICAM1 - (ITGAM+ITGB2)	ICAM	Cell-Cell Contact	KEGG: hsa04514	BAG3+TAMs→VCAN+Mono	(ITGAM+ITGB2)	ICAM1 - (ITGAM+ITGB2)
BAG3+TAMs	CD1E+cDC2	ICAM1	SPN	1.18054e-09	0	ICAM1_SPN	ICAM1 - SPN	ICAM	Cell-Cell Contact	PMID: 1683685	BAG3+TAMs→CD1E+cDC2	SPN	ICAM1 - SPN
BAG3+TAMs	CLEC9A+cDC1	ICAM1	SPN	1.18054e-09	0	ICAM1_SPN	ICAM1 - SPN	ICAM	Cell-Cell Contact	PMID: 1683685	BAG3+TAMs→CLEC9A+cDC1	SPN	ICAM1 - SPN
BAG3+TAMs	LILRA4+pDC	ICAM1	SPN	1.18054e-09	0	ICAM1_SPN	ICAM1 - SPN	ICAM	Cell-Cell Contact	PMID: 1683685	BAG3+TAMs→LILRA4+pDC	SPN	ICAM1 - SPN
BAG3+TAMs	Treg	ICOSLG	ICOS	2.95134e-10	0	ICOSL_ICOS	ICOSL - ICOS	ICOS	Cell-Cell Contact	PMID: 23954143	BAG3+TAMs→Treg	ICOS	ICOSLG - ICOS
BAG3+TAMs	Treg	ICOSLG	CTLA4	2.95134e-10	0	ICOSL_CTLA4	ICOSL - CTLA4	ICOS	Cell-Cell Contact	KEGG: hsa04514	BAG3+TAMs→Treg	CTLA4	ICOSLG - CTLA4
BAG3+TAMs	CD4+T	HLA-A	CD8A	2.56767e-08	0	HLA-A_CD8A	HLA-A - CD8A	MHC-I	Cell-Cell Contact	KEGG: hsa04514	BAG3+TAMs→CD4+T	CD8A	HLA-A - CD8A
BAG3+TAMs	CD4+T	HLA-B	CD8A	4.72214e-08	0	HLA-B_CD8A	HLA-B - CD8A	MHC-I	Cell-Cell Contact	KEGG: hsa04514	BAG3+TAMs→CD4+T	CD8A	HLA-B - CD8A
BAG3+TAMs	CD4+T	HLA-C	CD8A	1.88886e-08	0	HLA-C_CD8A	HLA-C - CD8A	MHC-I	Cell-Cell Contact	KEGG: hsa04514	BAG3+TAMs→CD4+T	CD8A	HLA-C - CD8A
BAG3+TAMs	CD4+T	HLA-E	CD8A	1.26908e-08	0	HLA-E_CD8A	HLA-E - CD8A	MHC-I	Cell-Cell Contact	KEGG: hsa04514	BAG3+TAMs→CD4+T	CD8A	HLA-E - CD8A
BAG3+TAMs	CD4+T	HLA-F	CD8A	1.18054e-09	0	HLA-F_CD8A	HLA-F - CD8A	MHC-I	Cell-Cell Contact	KEGG: hsa04514	BAG3+TAMs→CD4+T	CD8A	HLA-F - CD8A
BAG3+TAMs	CD4+T	HLA-A	CD8B	2.56767e-08	0	HLA-A_CD8B	HLA-A - CD8B	MHC-I	Cell-Cell Contact	KEGG: hsa04514	BAG3+TAMs→CD4+T	CD8B	HLA-A - CD8B
BAG3+TAMs	CD4+T	HLA-B	CD8B	4.72214e-08	0	HLA-B_CD8B	HLA-B - CD8B	MHC-I	Cell-Cell Contact	KEGG: hsa04514	BAG3+TAMs→CD4+T	CD8B	HLA-B - CD8B
BAG3+TAMs	CD4+T	HLA-C	CD8B	1.88886e-08	0	HLA-C_CD8B	HLA-C - CD8B	MHC-I	Cell-Cell Contact	KEGG: hsa04514	BAG3+TAMs→CD4+T	CD8B	HLA-C - CD8B
BAG3+TAMs	CD4+T	HLA-E	CD8B	1.26908e-08	0	HLA-E_CD8B	HLA-E - CD8B	MHC-I	Cell-Cell Contact	KEGG: hsa04514	BAG3+TAMs→CD4+T	CD8B	HLA-E - CD8B
BAG3+TAMs	CD4+T	HLA-F	CD8B	1.18054e-09	0	HLA-F_CD8B	HLA-F - CD8B	MHC-I	Cell-Cell Contact	KEGG: hsa04514	BAG3+TAMs→CD4+T	CD8B	HLA-F - CD8B
BAG3+TAMs	MARCO+TAMs	HLA-F	LILRB1	1.18054e-09	0	HLA-F_LILRB1	HLA-F - LILRB1	MHC-I	Cell-Cell Contact	PMID: 28484462	BAG3+TAMs→MARCO+TAMs	LILRB1	HLA-F - LILRB1
BAG3+TAMs	CD1E+cDC2	HLA-DPA1	CD4	9.68039e-08	0	HLA-DPA1_CD4	HLA-DPA1 - CD4	MHC-II	Cell-Cell Contact	KEGG: hsa04514	BAG3+TAMs→CD1E+cDC2	CD4	HLA-DPA1 - CD4
BAG3+TAMs	CLEC9A+cDC1	HLA-DPA1	CD4	2.4201e-08	0	HLA-DPA1_CD4	HLA-DPA1 - CD4	MHC-II	Cell-Cell Contact	KEGG: hsa04514	BAG3+TAMs→CLEC9A+cDC1	CD4	HLA-DPA1 - CD4
BAG3+TAMs	LILRA4+pDC	HLA-DPA1	CD4	2.4201e-08	0	HLA-DPA1_CD4	HLA-DPA1 - CD4	MHC-II	Cell-Cell Contact	KEGG: hsa04514	BAG3+TAMs→LILRA4+pDC	CD4	HLA-DPA1 - CD4
BAG3+TAMs	MARCO+TAMs	HLA-DPA1	CD4	9.68039e-08	0	HLA-DPA1_CD4	HLA-DPA1 - CD4	MHC-II	Cell-Cell Contact	KEGG: hsa04514	BAG3+TAMs→MARCO+TAMs	CD4	HLA-DPA1 - CD4
BAG3+TAMs	MT+RTM-TAMs	HLA-DPA1	CD4	9.68039e-08	0	HLA-DPA1_CD4	HLA-DPA1 - CD4	MHC-II	Cell-Cell Contact	KEGG: hsa04514	BAG3+TAMs→MT+RTM-TAMs	CD4	HLA-DPA1 - CD4
BAG3+TAMs	UBE2C+TAMs	HLA-DPA1	CD4	9.68039e-08	0	HLA-DPA1_CD4	HLA-DPA1 - CD4	MHC-II	Cell-Cell Contact	KEGG: hsa04514	BAG3+TAMs→UBE2C+TAMs	CD4	HLA-DPA1 - CD4
BAG3+TAMs	VCAN+Mono	HLA-DPA1	CD4	2.4201e-08	0	HLA-DPA1_CD4	HLA-DPA1 - CD4	MHC-II	Cell-Cell Contact	KEGG: hsa04514	BAG3+TAMs→VCAN+Mono	CD4	HLA-DPA1 - CD4
BAG3+TAMs	CD1E+cDC2	HLA-DPB1	CD4	8.61791e-08	0	HLA-DPB1_CD4	HLA-DPB1 - CD4	MHC-II	Cell-Cell Contact	KEGG: hsa04514	BAG3+TAMs→CD1E+cDC2	CD4	HLA-DPB1 - CD4
BAG3+TAMs	CLEC9A+cDC1	HLA-DPB1	CD4	2.15448e-08	0	HLA-DPB1_CD4	HLA-DPB1 - CD4	MHC-II	Cell-Cell Contact	KEGG: hsa04514	BAG3+TAMs→CLEC9A+cDC1	CD4	HLA-DPB1 - CD4
BAG3+TAMs	LILRA4+pDC	HLA-DPB1	CD4	2.15448e-08	0	HLA-DPB1_CD4	HLA-DPB1 - CD4	MHC-II	Cell-Cell Contact	KEGG: hsa04514	BAG3+TAMs→LILRA4+pDC	CD4	HLA-DPB1 - CD4
BAG3+TAMs	MARCO+TAMs	HLA-DPB1	CD4	8.61791e-08	0	HLA-DPB1_CD4	HLA-DPB1 - CD4	MHC-II	Cell-Cell Contact	KEGG: hsa04514	BAG3+TAMs→MARCO+TAMs	CD4	HLA-DPB1 - CD4
BAG3+TAMs	MT+RTM-TAMs	HLA-DPB1	CD4	8.61791e-08	0	HLA-DPB1_CD4	HLA-DPB1 - CD4	MHC-II	Cell-Cell Contact	KEGG: hsa04514	BAG3+TAMs→MT+RTM-TAMs	CD4	HLA-DPB1 - CD4
BAG3+TAMs	UBE2C+TAMs	HLA-DPB1	CD4	8.61791e-08	0	HLA-DPB1_CD4	HLA-DPB1 - CD4	MHC-II	Cell-Cell Contact	KEGG: hsa04514	BAG3+TAMs→UBE2C+TAMs	CD4	HLA-DPB1 - CD4
BAG3+TAMs	VCAN+Mono	HLA-DPB1	CD4	2.15448e-08	0	HLA-DPB1_CD4	HLA-DPB1 - CD4	MHC-II	Cell-Cell Contact	KEGG: hsa04514	BAG3+TAMs→VCAN+Mono	CD4	HLA-DPB1 - CD4
BAG3+TAMs	CD1E+cDC2	HLA-DQA1	CD4	2.95134e-08	0	HLA-DQA1_CD4	HLA-DQA1 - CD4	MHC-II	Cell-Cell Contact	KEGG: hsa04514	BAG3+TAMs→CD1E+cDC2	CD4	HLA-DQA1 - CD4
BAG3+TAMs	CLEC9A+cDC1	HLA-DQA1	CD4	7.37835e-09	0	HLA-DQA1_CD4	HLA-DQA1 - CD4	MHC-II	Cell-Cell Contact	KEGG: hsa04514	BAG3+TAMs→CLEC9A+cDC1	CD4	HLA-DQA1 - CD4
BAG3+TAMs	LILRA4+pDC	HLA-DQA1	CD4	7.37835e-09	0	HLA-DQA1_CD4	HLA-DQA1 - CD4	MHC-II	Cell-Cell Contact	KEGG: hsa04514	BAG3+TAMs→LILRA4+pDC	CD4	HLA-DQA1 - CD4
BAG3+TAMs	MARCO+TAMs	HLA-DQA1	CD4	2.95134e-08	0	HLA-DQA1_CD4	HLA-DQA1 - CD4	MHC-II	Cell-Cell Contact	KEGG: hsa04514	BAG3+TAMs→MARCO+TAMs	CD4	HLA-DQA1 - CD4
BAG3+TAMs	MT+RTM-TAMs	HLA-DQA1	CD4	2.95134e-08	0	HLA-DQA1_CD4	HLA-DQA1 - CD4	MHC-II	Cell-Cell Contact	KEGG: hsa04514	BAG3+TAMs→MT+RTM-TAMs	CD4	HLA-DQA1 - CD4
BAG3+TAMs	UBE2C+TAMs	HLA-DQA1	CD4	2.95134e-08	0	HLA-DQA1_CD4	HLA-DQA1 - CD4	MHC-II	Cell-Cell Contact	KEGG: hsa04514	BAG3+TAMs→UBE2C+TAMs	CD4	HLA-DQA1 - CD4
BAG3+TAMs	VCAN+Mono	HLA-DQA1	CD4	7.37835e-09	0	HLA-DQA1_CD4	HLA-DQA1 - CD4	MHC-II	Cell-Cell Contact	KEGG: hsa04514	BAG3+TAMs→VCAN+Mono	CD4	HLA-DQA1 - CD4
BAG3+TAMs	CD1E+cDC2	HLA-DMA	CD4	2.36107e-08	0	HLA-DMA_CD4	HLA-DMA - CD4	MHC-II	Cell-Cell Contact	KEGG: hsa04514	BAG3+TAMs→CD1E+cDC2	CD4	HLA-DMA - CD4
BAG3+TAMs	CLEC9A+cDC1	HLA-DMA	CD4	5.90268e-09	0	HLA-DMA_CD4	HLA-DMA - CD4	MHC-II	Cell-Cell Contact	KEGG: hsa04514	BAG3+TAMs→CLEC9A+cDC1	CD4	HLA-DMA - CD4
BAG3+TAMs	LILRA4+pDC	HLA-DMA	CD4	5.90268e-09	0	HLA-DMA_CD4	HLA-DMA - CD4	MHC-II	Cell-Cell Contact	KEGG: hsa04514	BAG3+TAMs→LILRA4+pDC	CD4	HLA-DMA - CD4
BAG3+TAMs	MARCO+TAMs	HLA-DMA	CD4	2.36107e-08	0	HLA-DMA_CD4	HLA-DMA - CD4	MHC-II	Cell-Cell Contact	KEGG: hsa04514	BAG3+TAMs→MARCO+TAMs	CD4	HLA-DMA - CD4
BAG3+TAMs	MT+RTM-TAMs	HLA-DMA	CD4	2.36107e-08	0	HLA-DMA_CD4	HLA-DMA - CD4	MHC-II	Cell-Cell Contact	KEGG: hsa04514	BAG3+TAMs→MT+RTM-TAMs	CD4	HLA-DMA - CD4
BAG3+TAMs	UBE2C+TAMs	HLA-DMA	CD4	2.36107e-08	0	HLA-DMA_CD4	HLA-DMA - CD4	MHC-II	Cell-Cell Contact	KEGG: hsa04514	BAG3+TAMs→UBE2C+TAMs	CD4	HLA-DMA - CD4
BAG3+TAMs	VCAN+Mono	HLA-DMA	CD4	5.90268e-09	0	HLA-DMA_CD4	HLA-DMA - CD4	MHC-II	Cell-Cell Contact	KEGG: hsa04514	BAG3+TAMs→VCAN+Mono	CD4	HLA-DMA - CD4
BAG3+TAMs	CD1E+cDC2	HLA-DMB	CD4	5.90268e-09	0	HLA-DMB_CD4	HLA-DMB - CD4	MHC-II	Cell-Cell Contact	KEGG: hsa04514	BAG3+TAMs→CD1E+cDC2	CD4	HLA-DMB - CD4
BAG3+TAMs	CLEC9A+cDC1	HLA-DMB	CD4	1.47567e-09	0	HLA-DMB_CD4	HLA-DMB - CD4	MHC-II	Cell-Cell Contact	KEGG: hsa04514	BAG3+TAMs→CLEC9A+cDC1	CD4	HLA-DMB - CD4
BAG3+TAMs	LILRA4+pDC	HLA-DMB	CD4	1.47567e-09	0	HLA-DMB_CD4	HLA-DMB - CD4	MHC-II	Cell-Cell Contact	KEGG: hsa04514	BAG3+TAMs→LILRA4+pDC	CD4	HLA-DMB - CD4
BAG3+TAMs	MARCO+TAMs	HLA-DMB	CD4	5.90268e-09	0	HLA-DMB_CD4	HLA-DMB - CD4	MHC-II	Cell-Cell Contact	KEGG: hsa04514	BAG3+TAMs→MARCO+TAMs	CD4	HLA-DMB - CD4
BAG3+TAMs	MT+RTM-TAMs	HLA-DMB	CD4	5.90268e-09	0	HLA-DMB_CD4	HLA-DMB - CD4	MHC-II	Cell-Cell Contact	KEGG: hsa04514	BAG3+TAMs→MT+RTM-TAMs	CD4	HLA-DMB - CD4
BAG3+TAMs	UBE2C+TAMs	HLA-DMB	CD4	5.90268e-09	0	HLA-DMB_CD4	HLA-DMB - CD4	MHC-II	Cell-Cell Contact	KEGG: hsa04514	BAG3+TAMs→UBE2C+TAMs	CD4	HLA-DMB - CD4
BAG3+TAMs	VCAN+Mono	HLA-DMB	CD4	1.47567e-09	0	HLA-DMB_CD4	HLA-DMB - CD4	MHC-II	Cell-Cell Contact	KEGG: hsa04514	BAG3+TAMs→VCAN+Mono	CD4	HLA-DMB - CD4
BAG3+TAMs	CD1E+cDC2	HLA-DQA2	CD4	5.90268e-09	0	HLA-DQA2_CD4	HLA-DQA2 - CD4	MHC-II	Cell-Cell Contact	KEGG: hsa04514	BAG3+TAMs→CD1E+cDC2	CD4	HLA-DQA2 - CD4
BAG3+TAMs	CLEC9A+cDC1	HLA-DQA2	CD4	1.47567e-09	0	HLA-DQA2_CD4	HLA-DQA2 - CD4	MHC-II	Cell-Cell Contact	KEGG: hsa04514	BAG3+TAMs→CLEC9A+cDC1	CD4	HLA-DQA2 - CD4
BAG3+TAMs	LILRA4+pDC	HLA-DQA2	CD4	1.47567e-09	0	HLA-DQA2_CD4	HLA-DQA2 - CD4	MHC-II	Cell-Cell Contact	KEGG: hsa04514	BAG3+TAMs→LILRA4+pDC	CD4	HLA-DQA2 - CD4
BAG3+TAMs	MARCO+TAMs	HLA-DQA2	CD4	5.90268e-09	0	HLA-DQA2_CD4	HLA-DQA2 - CD4	MHC-II	Cell-Cell Contact	KEGG: hsa04514	BAG3+TAMs→MARCO+TAMs	CD4	HLA-DQA2 - CD4
BAG3+TAMs	MT+RTM-TAMs	HLA-DQA2	CD4	5.90268e-09	0	HLA-DQA2_CD4	HLA-DQA2 - CD4	MHC-II	Cell-Cell Contact	KEGG: hsa04514	BAG3+TAMs→MT+RTM-TAMs	CD4	HLA-DQA2 - CD4
BAG3+TAMs	UBE2C+TAMs	HLA-DQA2	CD4	5.90268e-09	0	HLA-DQA2_CD4	HLA-DQA2 - CD4	MHC-II	Cell-Cell Contact	KEGG: hsa04514	BAG3+TAMs→UBE2C+TAMs	CD4	HLA-DQA2 - CD4
BAG3+TAMs	VCAN+Mono	HLA-DQA2	CD4	1.47567e-09	0	HLA-DQA2_CD4	HLA-DQA2 - CD4	MHC-II	Cell-Cell Contact	KEGG: hsa04514	BAG3+TAMs→VCAN+Mono	CD4	HLA-DQA2 - CD4
BAG3+TAMs	CD1E+cDC2	HLA-DQB1	CD4	4.24993e-08	0	HLA-DQB1_CD4	HLA-DQB1 - CD4	MHC-II	Cell-Cell Contact	KEGG: hsa04514	BAG3+TAMs→CD1E+cDC2	CD4	HLA-DQB1 - CD4
BAG3+TAMs	CLEC9A+cDC1	HLA-DQB1	CD4	1.06248e-08	0	HLA-DQB1_CD4	HLA-DQB1 - CD4	MHC-II	Cell-Cell Contact	KEGG: hsa04514	BAG3+TAMs→CLEC9A+cDC1	CD4	HLA-DQB1 - CD4
BAG3+TAMs	LILRA4+pDC	HLA-DQB1	CD4	1.06248e-08	0	HLA-DQB1_CD4	HLA-DQB1 - CD4	MHC-II	Cell-Cell Contact	KEGG: hsa04514	BAG3+TAMs→LILRA4+pDC	CD4	HLA-DQB1 - CD4
BAG3+TAMs	MARCO+TAMs	HLA-DQB1	CD4	4.24993e-08	0	HLA-DQB1_CD4	HLA-DQB1 - CD4	MHC-II	Cell-Cell Contact	KEGG: hsa04514	BAG3+TAMs→MARCO+TAMs	CD4	HLA-DQB1 - CD4
BAG3+TAMs	MT+RTM-TAMs	HLA-DQB1	CD4	4.24993e-08	0	HLA-DQB1_CD4	HLA-DQB1 - CD4	MHC-II	Cell-Cell Contact	KEGG: hsa04514	BAG3+TAMs→MT+RTM-TAMs	CD4	HLA-DQB1 - CD4
BAG3+TAMs	UBE2C+TAMs	HLA-DQB1	CD4	4.24993e-08	0	HLA-DQB1_CD4	HLA-DQB1 - CD4	MHC-II	Cell-Cell Contact	KEGG: hsa04514	BAG3+TAMs→UBE2C+TAMs	CD4	HLA-DQB1 - CD4
BAG3+TAMs	VCAN+Mono	HLA-DQB1	CD4	1.06248e-08	0	HLA-DQB1_CD4	HLA-DQB1 - CD4	MHC-II	Cell-Cell Contact	KEGG: hsa04514	BAG3+TAMs→VCAN+Mono	CD4	HLA-DQB1 - CD4
BAG3+TAMs	CD1E+cDC2	HLA-DRA	CD4	2.75065e-07	0	HLA-DRA_CD4	HLA-DRA - CD4	MHC-II	Cell-Cell Contact	KEGG: hsa04514	BAG3+TAMs→CD1E+cDC2	CD4	HLA-DRA - CD4
BAG3+TAMs	CLEC9A+cDC1	HLA-DRA	CD4	6.87662e-08	0	HLA-DRA_CD4	HLA-DRA - CD4	MHC-II	Cell-Cell Contact	KEGG: hsa04514	BAG3+TAMs→CLEC9A+cDC1	CD4	HLA-DRA - CD4
BAG3+TAMs	LILRA4+pDC	HLA-DRA	CD4	6.87662e-08	0	HLA-DRA_CD4	HLA-DRA - CD4	MHC-II	Cell-Cell Contact	KEGG: hsa04514	BAG3+TAMs→LILRA4+pDC	CD4	HLA-DRA - CD4
BAG3+TAMs	MARCO+TAMs	HLA-DRA	CD4	2.75065e-07	0	HLA-DRA_CD4	HLA-DRA - CD4	MHC-II	Cell-Cell Contact	KEGG: hsa04514	BAG3+TAMs→MARCO+TAMs	CD4	HLA-DRA - CD4
BAG3+TAMs	MT+RTM-TAMs	HLA-DRA	CD4	2.75065e-07	0	HLA-DRA_CD4	HLA-DRA - CD4	MHC-II	Cell-Cell Contact	KEGG: hsa04514	BAG3+TAMs→MT+RTM-TAMs	CD4	HLA-DRA - CD4
BAG3+TAMs	UBE2C+TAMs	HLA-DRA	CD4	2.75065e-07	0	HLA-DRA_CD4	HLA-DRA - CD4	MHC-II	Cell-Cell Contact	KEGG: hsa04514	BAG3+TAMs→UBE2C+TAMs	CD4	HLA-DRA - CD4
BAG3+TAMs	VCAN+Mono	HLA-DRA	CD4	6.87662e-08	0	HLA-DRA_CD4	HLA-DRA - CD4	MHC-II	Cell-Cell Contact	KEGG: hsa04514	BAG3+TAMs→VCAN+Mono	CD4	HLA-DRA - CD4
BAG3+TAMs	CD1E+cDC2	HLA-DRB1	CD4	8.97207e-08	0	HLA-DRB1_CD4	HLA-DRB1 - CD4	MHC-II	Cell-Cell Contact	KEGG: hsa04514	BAG3+TAMs→CD1E+cDC2	CD4	HLA-DRB1 - CD4
BAG3+TAMs	CLEC9A+cDC1	HLA-DRB1	CD4	2.24302e-08	0	HLA-DRB1_CD4	HLA-DRB1 - CD4	MHC-II	Cell-Cell Contact	KEGG: hsa04514	BAG3+TAMs→CLEC9A+cDC1	CD4	HLA-DRB1 - CD4
BAG3+TAMs	LILRA4+pDC	HLA-DRB1	CD4	2.24302e-08	0	HLA-DRB1_CD4	HLA-DRB1 - CD4	MHC-II	Cell-Cell Contact	KEGG: hsa04514	BAG3+TAMs→LILRA4+pDC	CD4	HLA-DRB1 - CD4
BAG3+TAMs	MARCO+TAMs	HLA-DRB1	CD4	8.97207e-08	0	HLA-DRB1_CD4	HLA-DRB1 - CD4	MHC-II	Cell-Cell Contact	KEGG: hsa04514	BAG3+TAMs→MARCO+TAMs	CD4	HLA-DRB1 - CD4
BAG3+TAMs	MT+RTM-TAMs	HLA-DRB1	CD4	8.97207e-08	0	HLA-DRB1_CD4	HLA-DRB1 - CD4	MHC-II	Cell-Cell Contact	KEGG: hsa04514	BAG3+TAMs→MT+RTM-TAMs	CD4	HLA-DRB1 - CD4
BAG3+TAMs	UBE2C+TAMs	HLA-DRB1	CD4	8.97207e-08	0	HLA-DRB1_CD4	HLA-DRB1 - CD4	MHC-II	Cell-Cell Contact	KEGG: hsa04514	BAG3+TAMs→UBE2C+TAMs	CD4	HLA-DRB1 - CD4
BAG3+TAMs	VCAN+Mono	HLA-DRB1	CD4	2.24302e-08	0	HLA-DRB1_CD4	HLA-DRB1 - CD4	MHC-II	Cell-Cell Contact	KEGG: hsa04514	BAG3+TAMs→VCAN+Mono	CD4	HLA-DRB1 - CD4
BAG3+TAMs	CD1E+cDC2	HLA-DRB5	CD4	1.5347e-08	0	HLA-DRB5_CD4	HLA-DRB5 - CD4	MHC-II	Cell-Cell Contact	KEGG: hsa04514	BAG3+TAMs→CD1E+cDC2	CD4	HLA-DRB5 - CD4
BAG3+TAMs	CLEC9A+cDC1	HLA-DRB5	CD4	3.83674e-09	0	HLA-DRB5_CD4	HLA-DRB5 - CD4	MHC-II	Cell-Cell Contact	KEGG: hsa04514	BAG3+TAMs→CLEC9A+cDC1	CD4	HLA-DRB5 - CD4
BAG3+TAMs	LILRA4+pDC	HLA-DRB5	CD4	3.83674e-09	0	HLA-DRB5_CD4	HLA-DRB5 - CD4	MHC-II	Cell-Cell Contact	KEGG: hsa04514	BAG3+TAMs→LILRA4+pDC	CD4	HLA-DRB5 - CD4
BAG3+TAMs	MARCO+TAMs	HLA-DRB5	CD4	1.5347e-08	0	HLA-DRB5_CD4	HLA-DRB5 - CD4	MHC-II	Cell-Cell Contact	KEGG: hsa04514	BAG3+TAMs→MARCO+TAMs	CD4	HLA-DRB5 - CD4
BAG3+TAMs	MT+RTM-TAMs	HLA-DRB5	CD4	1.5347e-08	0	HLA-DRB5_CD4	HLA-DRB5 - CD4	MHC-II	Cell-Cell Contact	KEGG: hsa04514	BAG3+TAMs→MT+RTM-TAMs	CD4	HLA-DRB5 - CD4
BAG3+TAMs	UBE2C+TAMs	HLA-DRB5	CD4	1.5347e-08	0	HLA-DRB5_CD4	HLA-DRB5 - CD4	MHC-II	Cell-Cell Contact	KEGG: hsa04514	BAG3+TAMs→UBE2C+TAMs	CD4	HLA-DRB5 - CD4
BAG3+TAMs	VCAN+Mono	HLA-DRB5	CD4	3.83674e-09	0	HLA-DRB5_CD4	HLA-DRB5 - CD4	MHC-II	Cell-Cell Contact	KEGG: hsa04514	BAG3+TAMs→VCAN+Mono	CD4	HLA-DRB5 - CD4
BAG3+TAMs	CLEC9A+cDC1	SELPLG	SELL	1.18054e-09	0	SELPLG_SELL	SELPLG - SELL	SELPLG	Cell-Cell Contact	PMC2431087; PMID: 8892633,PMID: 8896607	BAG3+TAMs→CLEC9A+cDC1	SELL	SELPLG - SELL
BAG3+TAMs	LILRA4+pDC	SELPLG	SELL	1.18054e-09	0	SELPLG_SELL	SELPLG - SELL	SELPLG	Cell-Cell Contact	PMC2431087; PMID: 8892633,PMID: 8896607	BAG3+TAMs→LILRA4+pDC	SELL	SELPLG - SELL
BAG3+TAMs	B_cells	CD55	ADGRE5	5.90268e-09	0	CD55_ADGRE5	CD55 - ADGRE5	ADGRE	Cell-Cell Contact	PMID: 31462748	BAG3+TAMs→B_cells	ADGRE5	CD55 - ADGRE5
BAG3+TAMs	CD4+T	CD55	ADGRE5	1.7708e-08	0	CD55_ADGRE5	CD55 - ADGRE5	ADGRE	Cell-Cell Contact	PMID: 31462748	BAG3+TAMs→CD4+T	ADGRE5	CD55 - ADGRE5
BAG3+TAMs	CLEC9A+cDC1	CD55	ADGRE5	5.90268e-09	0	CD55_ADGRE5	CD55 - ADGRE5	ADGRE	Cell-Cell Contact	PMID: 31462748	BAG3+TAMs→CLEC9A+cDC1	ADGRE5	CD55 - ADGRE5
BAG3+TAMs	LILRA4+pDC	CD55	ADGRE5	5.90268e-09	0	CD55_ADGRE5	CD55 - ADGRE5	ADGRE	Cell-Cell Contact	PMID: 31462748	BAG3+TAMs→LILRA4+pDC	ADGRE5	CD55 - ADGRE5
BAG3+TAMs	MARCO+TAMs	CD55	ADGRE5	5.90268e-09	0	CD55_ADGRE5	CD55 - ADGRE5	ADGRE	Cell-Cell Contact	PMID: 31462748	BAG3+TAMs→MARCO+TAMs	ADGRE5	CD55 - ADGRE5
BAG3+TAMs	MT+RTM-TAMs	CD55	ADGRE5	5.90268e-09	0	CD55_ADGRE5	CD55 - ADGRE5	ADGRE	Cell-Cell Contact	PMID: 31462748	BAG3+TAMs→MT+RTM-TAMs	ADGRE5	CD55 - ADGRE5
BAG3+TAMs	UBE2C+TAMs	CD55	ADGRE5	5.90268e-09	0	CD55_ADGRE5	CD55 - ADGRE5	ADGRE	Cell-Cell Contact	PMID: 31462748	BAG3+TAMs→UBE2C+TAMs	ADGRE5	CD55 - ADGRE5
BAG3+TAMs	VCAN+Mono	CD55	ADGRE5	5.90268e-09	0	CD55_ADGRE5	CD55 - ADGRE5	ADGRE	Cell-Cell Contact	PMID: 31462748	BAG3+TAMs→VCAN+Mono	ADGRE5	CD55 - ADGRE5
BAG3+TAMs	MARCO+TAMs	PRNP	ADGRG6	1.18054e-09	0	PRNP_ADGRG6	PRNP - ADGRG6	ADGRG	Cell-Cell Contact	PMID: 31462748	BAG3+TAMs→MARCO+TAMs	ADGRG6	PRNP - ADGRG6
BAG3+TAMs	Hep_Nonmalignant	APP	SORL1	2.95134e-10	0	APP_SORL1	APP - SORL1	APP	Cell-Cell Contact	PMID: 24523320	BAG3+TAMs→Hep_Nonmalignant	SORL1	APP - SORL1
BAG3+TAMs	LILRA4+pDC	APP	TNFRSF21	2.95134e-10	0	APP_TNFRSF21	APP - TNFRSF21	APP	Cell-Cell Contact	PMID: 33075465	BAG3+TAMs→LILRA4+pDC	TNFRSF21	APP - TNFRSF21
BAG3+TAMs	MARCO+TAMs	APP	TNFRSF21	2.95134e-10	0	APP_TNFRSF21	APP - TNFRSF21	APP	Cell-Cell Contact	PMID: 33075465	BAG3+TAMs→MARCO+TAMs	TNFRSF21	APP - TNFRSF21
BAG3+TAMs	MT+RTM-TAMs	APP	TREM2_TYROBP	6.82647e-09	0	APP_TREM2_TYROBP	APP - (TREM2+TYROBP)	APP	Cell-Cell Contact	PMID:27477013	BAG3+TAMs→MT+RTM-TAMs	(TREM2+TYROBP)	APP - (TREM2+TYROBP)
BAG3+TAMs	UBE2C+TAMs	APP	TREM2_TYROBP	5.36138e-09	0	APP_TREM2_TYROBP	APP - (TREM2+TYROBP)	APP	Cell-Cell Contact	PMID:27477013	BAG3+TAMs→UBE2C+TAMs	(TREM2+TYROBP)	APP - (TREM2+TYROBP)
BAG3+TAMs	VCAN+Mono	APP	TREM2_TYROBP	2.30507e-09	0	APP_TREM2_TYROBP	APP - (TREM2+TYROBP)	APP	Cell-Cell Contact	PMID:27477013	BAG3+TAMs→VCAN+Mono	(TREM2+TYROBP)	APP - (TREM2+TYROBP)
BAG3+TAMs	Hep_Nonmalignant	APOA1	ABCA1	1.18054e-08	0	APOA1_ABCA1	APOA1 - ABCA1	ApoA	Cell-Cell Contact	PMID: 20064972	BAG3+TAMs→Hep_Nonmalignant	ABCA1	APOA1 - ABCA1
BAG3+TAMs	MARCO+TAMs	APOA1	ABCA1	4.72214e-08	0	APOA1_ABCA1	APOA1 - ABCA1	ApoA	Cell-Cell Contact	PMID: 20064972	BAG3+TAMs→MARCO+TAMs	ABCA1	APOA1 - ABCA1
BAG3+TAMs	MT+RTM-TAMs	APOA1	ABCA1	3.54161e-08	0	APOA1_ABCA1	APOA1 - ABCA1	ApoA	Cell-Cell Contact	PMID: 20064972	BAG3+TAMs→MT+RTM-TAMs	ABCA1	APOA1 - ABCA1
BAG3+TAMs	UBE2C+TAMs	APOA1	ABCA1	1.18054e-08	0.01	APOA1_ABCA1	APOA1 - ABCA1	ApoA	Cell-Cell Contact	PMID: 20064972	BAG3+TAMs→UBE2C+TAMs	ABCA1	APOA1 - ABCA1
BAG3+TAMs	VCAN+Mono	APOA1	ABCA1	1.18054e-08	0	APOA1_ABCA1	APOA1 - ABCA1	ApoA	Cell-Cell Contact	PMID: 20064972	BAG3+TAMs→VCAN+Mono	ABCA1	APOA1 - ABCA1
BAG3+TAMs	MT+RTM-TAMs	APOA1	TREM2_TYROBP	2.73059e-07	0	APOA1_TREM2_TYROBP	APOA1 - TREM2	ApoA	Cell-Cell Contact	uniprot;PMID:27477018	BAG3+TAMs→MT+RTM-TAMs	(TREM2+TYROBP)	APOA1 - (TREM2+TYROBP)
BAG3+TAMs	UBE2C+TAMs	APOA1	TREM2_TYROBP	2.14455e-07	0	APOA1_TREM2_TYROBP	APOA1 - TREM2	ApoA	Cell-Cell Contact	uniprot;PMID:27477018	BAG3+TAMs→UBE2C+TAMs	(TREM2+TYROBP)	APOA1 - (TREM2+TYROBP)
BAG3+TAMs	VCAN+Mono	APOA1	TREM2_TYROBP	9.22028e-08	0	APOA1_TREM2_TYROBP	APOA1 - TREM2	ApoA	Cell-Cell Contact	uniprot;PMID:27477018	BAG3+TAMs→VCAN+Mono	(TREM2+TYROBP)	APOA1 - (TREM2+TYROBP)
BAG3+TAMs	MT+RTM-TAMs	APOA2	TREM2_TYROBP	2.79885e-07	0	APOA2_TREM2_TYROBP	APOA2 - TREM2	ApoA	Cell-Cell Contact	uniprot;PMID:27477017	BAG3+TAMs→MT+RTM-TAMs	(TREM2+TYROBP)	APOA2 - (TREM2+TYROBP)
BAG3+TAMs	UBE2C+TAMs	APOA2	TREM2_TYROBP	2.19816e-07	0	APOA2_TREM2_TYROBP	APOA2 - TREM2	ApoA	Cell-Cell Contact	uniprot;PMID:27477017	BAG3+TAMs→UBE2C+TAMs	(TREM2+TYROBP)	APOA2 - (TREM2+TYROBP)
BAG3+TAMs	VCAN+Mono	APOA2	TREM2_TYROBP	9.45079e-08	0	APOA2_TREM2_TYROBP	APOA2 - TREM2	ApoA	Cell-Cell Contact	uniprot;PMID:27477017	BAG3+TAMs→VCAN+Mono	(TREM2+TYROBP)	APOA2 - (TREM2+TYROBP)
BAG3+TAMs	MT+RTM-TAMs	APOE	TREM2_TYROBP	7.85043e-07	0	APOE_TREM2_TYROBP	APOE - TREM2	ApoE	Cell-Cell Contact	uniprot;PMID:27477015	BAG3+TAMs→MT+RTM-TAMs	(TREM2+TYROBP)	APOE - (TREM2+TYROBP)
BAG3+TAMs	UBE2C+TAMs	APOE	TREM2_TYROBP	6.16558e-07	0	APOE_TREM2_TYROBP	APOE - TREM2	ApoE	Cell-Cell Contact	uniprot;PMID:27477015	BAG3+TAMs→UBE2C+TAMs	(TREM2+TYROBP)	APOE - (TREM2+TYROBP)
BAG3+TAMs	VCAN+Mono	APOE	TREM2_TYROBP	2.65083e-07	0	APOE_TREM2_TYROBP	APOE - TREM2	ApoE	Cell-Cell Contact	uniprot;PMID:27477015	BAG3+TAMs→VCAN+Mono	(TREM2+TYROBP)	APOE - (TREM2+TYROBP)
CD4+T	BAG3+TAMs	CCL5	CCR1	7.67348e-09	0.01	CCL5_CCR1	CCL5 - CCR1	CCL	Secreted Signaling	KEGG: hsa04060	CD4+T→BAG3+TAMs	CCR1	CCL5 - CCR1
Treg	BAG3+TAMs	CCL5	CCR1	1.18054e-09	0.02	CCL5_CCR1	CCL5 - CCR1	CCL	Secreted Signaling	KEGG: hsa04060	Treg→BAG3+TAMs	CCR1	CCL5 - CCR1
CD1E+cDC2	BAG3+TAMs	CCL3	CCR1	2.13972e-09	0.02	CCL3_CCR1	CCL3 - CCR1	CCL	Secreted Signaling	KEGG: hsa04060	CD1E+cDC2→BAG3+TAMs	CCR1	CCL3 - CCR1
CLEC9A+cDC1	BAG3+TAMs	CCL3	CCR1	1.18054e-09	0.02	CCL3_CCR1	CCL3 - CCR1	CCL	Secreted Signaling	KEGG: hsa04060	CLEC9A+cDC1→BAG3+TAMs	CCR1	CCL3 - CCR1
Hep_Nonmalignant	BAG3+TAMs	CCL3	CCR1	1.18054e-09	0.02	CCL3_CCR1	CCL3 - CCR1	CCL	Secreted Signaling	KEGG: hsa04060	Hep_Nonmalignant→BAG3+TAMs	CCR1	CCL3 - CCR1
MARCO+TAMs	BAG3+TAMs	CCL3	CCR1	3.09891e-08	0	CCL3_CCR1	CCL3 - CCR1	CCL	Secreted Signaling	KEGG: hsa04060	MARCO+TAMs→BAG3+TAMs	CCR1	CCL3 - CCR1
Mast_cell	BAG3+TAMs	CCL3	CCR1	2.95134e-10	0.04	CCL3_CCR1	CCL3 - CCR1	CCL	Secreted Signaling	KEGG: hsa04060	Mast_cell→BAG3+TAMs	CCR1	CCL3 - CCR1
MT+RTM-TAMs	BAG3+TAMs	CCL3	CCR1	1.26908e-08	0	CCL3_CCR1	CCL3 - CCR1	CCL	Secreted Signaling	KEGG: hsa04060	MT+RTM-TAMs→BAG3+TAMs	CCR1	CCL3 - CCR1
UBE2C+TAMs	BAG3+TAMs	CCL3	CCR1	2.59718e-08	0	CCL3_CCR1	CCL3 - CCR1	CCL	Secreted Signaling	KEGG: hsa04060	UBE2C+TAMs→BAG3+TAMs	CCR1	CCL3 - CCR1
VCAN+Mono	BAG3+TAMs	CCL3	CCR1	1.38713e-08	0	CCL3_CCR1	CCL3 - CCR1	CCL	Secreted Signaling	KEGG: hsa04060	VCAN+Mono→BAG3+TAMs	CCR1	CCL3 - CCR1
CD1E+cDC2	BAG3+TAMs	CCL3L3	CCR1	2.95134e-10	0.02	CCL3L3_CCR1	CCL3L3 - CCR1	CCL	Secreted Signaling	KEGG: hsa04060	CD1E+cDC2→BAG3+TAMs	CCR1	CCL3L3 - CCR1
CLEC9A+cDC1	BAG3+TAMs	CCL3L3	CCR1	2.95134e-10	0.02	CCL3L3_CCR1	CCL3L3 - CCR1	CCL	Secreted Signaling	KEGG: hsa04060	CLEC9A+cDC1→BAG3+TAMs	CCR1	CCL3L3 - CCR1
Hep_Nonmalignant	BAG3+TAMs	CCL3L3	CCR1	2.95134e-10	0.02	CCL3L3_CCR1	CCL3L3 - CCR1	CCL	Secreted Signaling	KEGG: hsa04060	Hep_Nonmalignant→BAG3+TAMs	CCR1	CCL3L3 - CCR1
MARCO+TAMs	BAG3+TAMs	CCL3L3	CCR1	7.37835e-09	0	CCL3L3_CCR1	CCL3L3 - CCR1	CCL	Secreted Signaling	KEGG: hsa04060	MARCO+TAMs→BAG3+TAMs	CCR1	CCL3L3 - CCR1
Mast_cell	BAG3+TAMs	CCL3L3	CCR1	2.95134e-10	0.02	CCL3L3_CCR1	CCL3L3 - CCR1	CCL	Secreted Signaling	KEGG: hsa04060	Mast_cell→BAG3+TAMs	CCR1	CCL3L3 - CCR1
MT+RTM-TAMs	BAG3+TAMs	CCL3L3	CCR1	3.54161e-09	0	CCL3L3_CCR1	CCL3L3 - CCR1	CCL	Secreted Signaling	KEGG: hsa04060	MT+RTM-TAMs→BAG3+TAMs	CCR1	CCL3L3 - CCR1
Treg	BAG3+TAMs	CCL3L3	CCR1	2.95134e-10	0.02	CCL3L3_CCR1	CCL3L3 - CCR1	CCL	Secreted Signaling	KEGG: hsa04060	Treg→BAG3+TAMs	CCR1	CCL3L3 - CCR1
UBE2C+TAMs	BAG3+TAMs	CCL3L3	CCR1	8.85402e-09	0	CCL3L3_CCR1	CCL3L3 - CCR1	CCL	Secreted Signaling	KEGG: hsa04060	UBE2C+TAMs→BAG3+TAMs	CCR1	CCL3L3 - CCR1
VCAN+Mono	BAG3+TAMs	CCL3L3	CCR1	2.06594e-09	0.01	CCL3L3_CCR1	CCL3L3 - CCR1	CCL	Secreted Signaling	KEGG: hsa04060	VCAN+Mono→BAG3+TAMs	CCR1	CCL3L3 - CCR1
MT+RTM-TAMs	BAG3+TAMs	CCL13	CCR1	2.95134e-10	0	CCL13_CCR1	CCL13 - CCR1	CCL	Secreted Signaling	KEGG: hsa04060	MT+RTM-TAMs→BAG3+TAMs	CCR1	CCL13 - CCR1
Hep_Nonmalignant	BAG3+TAMs	CCL15	CCR1	1.18054e-09	0	CCL15_CCR1	CCL15 - CCR1	CCL	Secreted Signaling	KEGG: hsa04060	Hep_Nonmalignant→BAG3+TAMs	CCR1	CCL15 - CCR1
Hep_Nonmalignant	BAG3+TAMs	CCL16	CCR1	1.47567e-09	0	CCL16_CCR1	CCL16 - CCR1	CCL	Secreted Signaling	KEGG: hsa04060	Hep_Nonmalignant→BAG3+TAMs	CCR1	CCL16 - CCR1
B_cells	BAG3+TAMs	CCL4	CCR5	1.18054e-09	0.02	CCL4_CCR5	CCL4 - CCR5	CCL	Secreted Signaling	KEGG: hsa04060	B_cells→BAG3+TAMs	CCR5	CCL4 - CCR5
CD1E+cDC2	BAG3+TAMs	CCL4	CCR5	1.18054e-09	0.02	CCL4_CCR5	CCL4 - CCR5	CCL	Secreted Signaling	KEGG: hsa04060	CD1E+cDC2→BAG3+TAMs	CCR5	CCL4 - CCR5
CD4+T	BAG3+TAMs	CCL4	CCR5	3.54161e-09	0	CCL4_CCR5	CCL4 - CCR5	CCL	Secreted Signaling	KEGG: hsa04060	CD4+T→BAG3+TAMs	CCR5	CCL4 - CCR5
CLEC9A+cDC1	BAG3+TAMs	CCL4	CCR5	2.36107e-09	0	CCL4_CCR5	CCL4 - CCR5	CCL	Secreted Signaling	KEGG: hsa04060	CLEC9A+cDC1→BAG3+TAMs	CCR5	CCL4 - CCR5
Hep_Nonmalignant	BAG3+TAMs	CCL4	CCR5	1.18054e-09	0.02	CCL4_CCR5	CCL4 - CCR5	CCL	Secreted Signaling	KEGG: hsa04060	Hep_Nonmalignant→BAG3+TAMs	CCR5	CCL4 - CCR5
LILRA4+pDC	BAG3+TAMs	CCL4	CCR5	1.18054e-09	0.02	CCL4_CCR5	CCL4 - CCR5	CCL	Secreted Signaling	KEGG: hsa04060	LILRA4+pDC→BAG3+TAMs	CCR5	CCL4 - CCR5
MARCO+TAMs	BAG3+TAMs	CCL4	CCR5	2.79639e-08	0	CCL4_CCR5	CCL4 - CCR5	CCL	Secreted Signaling	KEGG: hsa04060	MARCO+TAMs→BAG3+TAMs	CCR5	CCL4 - CCR5
Mast_cell	BAG3+TAMs	CCL4	CCR5	2.95134e-09	0.01	CCL4_CCR5	CCL4 - CCR5	CCL	Secreted Signaling	KEGG: hsa04060	Mast_cell→BAG3+TAMs	CCR5	CCL4 - CCR5
MT+RTM-TAMs	BAG3+TAMs	CCL4	CCR5	9.44429e-09	0	CCL4_CCR5	CCL4 - CCR5	CCL	Secreted Signaling	KEGG: hsa04060	MT+RTM-TAMs→BAG3+TAMs	CCR5	CCL4 - CCR5
Treg	BAG3+TAMs	CCL4	CCR5	2.95134e-10	0.02	CCL4_CCR5	CCL4 - CCR5	CCL	Secreted Signaling	KEGG: hsa04060	Treg→BAG3+TAMs	CCR5	CCL4 - CCR5
UBE2C+TAMs	BAG3+TAMs	CCL4	CCR5	1.48305e-08	0	CCL4_CCR5	CCL4 - CCR5	CCL	Secreted Signaling	KEGG: hsa04060	UBE2C+TAMs→BAG3+TAMs	CCR5	CCL4 - CCR5
VCAN+Mono	BAG3+TAMs	CCL4	CCR5	7.37835e-09	0	CCL4_CCR5	CCL4 - CCR5	CCL	Secreted Signaling	KEGG: hsa04060	VCAN+Mono→BAG3+TAMs	CCR5	CCL4 - CCR5
B_cells	BAG3+TAMs	CCL5	CCR5	2.95134e-10	0.02	CCL5_CCR5	CCL5 - CCR5	CCL	Secreted Signaling	KEGG: hsa04060	B_cells→BAG3+TAMs	CCR5	CCL5 - CCR5
CD4+T	BAG3+TAMs	CCL5	CCR5	7.67348e-09	0	CCL5_CCR5	CCL5 - CCR5	CCL	Secreted Signaling	KEGG: hsa04060	CD4+T→BAG3+TAMs	CCR5	CCL5 - CCR5
CLEC9A+cDC1	BAG3+TAMs	CCL5	CCR5	2.95134e-10	0.02	CCL5_CCR5	CCL5 - CCR5	CCL	Secreted Signaling	KEGG: hsa04060	CLEC9A+cDC1→BAG3+TAMs	CCR5	CCL5 - CCR5
LILRA4+pDC	BAG3+TAMs	CCL5	CCR5	2.95134e-10	0.02	CCL5_CCR5	CCL5 - CCR5	CCL	Secreted Signaling	KEGG: hsa04060	LILRA4+pDC→BAG3+TAMs	CCR5	CCL5 - CCR5
MARCO+TAMs	BAG3+TAMs	CCL5	CCR5	8.85402e-10	0.01	CCL5_CCR5	CCL5 - CCR5	CCL	Secreted Signaling	KEGG: hsa04060	MARCO+TAMs→BAG3+TAMs	CCR5	CCL5 - CCR5
MT+RTM-TAMs	BAG3+TAMs	CCL5	CCR5	2.95134e-10	0.02	CCL5_CCR5	CCL5 - CCR5	CCL	Secreted Signaling	KEGG: hsa04060	MT+RTM-TAMs→BAG3+TAMs	CCR5	CCL5 - CCR5
Treg	BAG3+TAMs	CCL5	CCR5	1.18054e-09	0	CCL5_CCR5	CCL5 - CCR5	CCL	Secreted Signaling	KEGG: hsa04060	Treg→BAG3+TAMs	CCR5	CCL5 - CCR5
UBE2C+TAMs	BAG3+TAMs	CCL5	CCR5	2.95134e-10	0.02	CCL5_CCR5	CCL5 - CCR5	CCL	Secreted Signaling	KEGG: hsa04060	UBE2C+TAMs→BAG3+TAMs	CCR5	CCL5 - CCR5
VCAN+Mono	BAG3+TAMs	CCL5	CCR5	2.95134e-10	0.02	CCL5_CCR5	CCL5 - CCR5	CCL	Secreted Signaling	KEGG: hsa04060	VCAN+Mono→BAG3+TAMs	CCR5	CCL5 - CCR5
B_cells	BAG3+TAMs	CCL3	CCR5	5.90268e-10	0.02	CCL3_CCR5	CCL3 - CCR5	CCL	Secreted Signaling	KEGG: hsa04060	B_cells→BAG3+TAMs	CCR5	CCL3 - CCR5
CD1E+cDC2	BAG3+TAMs	CCL3	CCR5	2.13972e-09	0	CCL3_CCR5	CCL3 - CCR5	CCL	Secreted Signaling	KEGG: hsa04060	CD1E+cDC2→BAG3+TAMs	CCR5	CCL3 - CCR5
CD4+T	BAG3+TAMs	CCL3	CCR5	2.95134e-10	0.02	CCL3_CCR5	CCL3 - CCR5	CCL	Secreted Signaling	KEGG: hsa04060	CD4+T→BAG3+TAMs	CCR5	CCL3 - CCR5
CLEC9A+cDC1	BAG3+TAMs	CCL3	CCR5	1.18054e-09	0	CCL3_CCR5	CCL3 - CCR5	CCL	Secreted Signaling	KEGG: hsa04060	CLEC9A+cDC1→BAG3+TAMs	CCR5	CCL3 - CCR5
Hep_Nonmalignant	BAG3+TAMs	CCL3	CCR5	1.18054e-09	0	CCL3_CCR5	CCL3 - CCR5	CCL	Secreted Signaling	KEGG: hsa04060	Hep_Nonmalignant→BAG3+TAMs	CCR5	CCL3 - CCR5
LILRA4+pDC	BAG3+TAMs	CCL3	CCR5	2.95134e-10	0.02	CCL3_CCR5	CCL3 - CCR5	CCL	Secreted Signaling	KEGG: hsa04060	LILRA4+pDC→BAG3+TAMs	CCR5	CCL3 - CCR5
MARCO+TAMs	BAG3+TAMs	CCL3	CCR5	3.09891e-08	0	CCL3_CCR5	CCL3 - CCR5	CCL	Secreted Signaling	KEGG: hsa04060	MARCO+TAMs→BAG3+TAMs	CCR5	CCL3 - CCR5
Mast_cell	BAG3+TAMs	CCL3	CCR5	2.95134e-10	0.01	CCL3_CCR5	CCL3 - CCR5	CCL	Secreted Signaling	KEGG: hsa04060	Mast_cell→BAG3+TAMs	CCR5	CCL3 - CCR5
MT+RTM-TAMs	BAG3+TAMs	CCL3	CCR5	1.26908e-08	0	CCL3_CCR5	CCL3 - CCR5	CCL	Secreted Signaling	KEGG: hsa04060	MT+RTM-TAMs→BAG3+TAMs	CCR5	CCL3 - CCR5
Treg	BAG3+TAMs	CCL3	CCR5	2.95134e-10	0.02	CCL3_CCR5	CCL3 - CCR5	CCL	Secreted Signaling	KEGG: hsa04060	Treg→BAG3+TAMs	CCR5	CCL3 - CCR5
UBE2C+TAMs	BAG3+TAMs	CCL3	CCR5	2.59718e-08	0	CCL3_CCR5	CCL3 - CCR5	CCL	Secreted Signaling	KEGG: hsa04060	UBE2C+TAMs→BAG3+TAMs	CCR5	CCL3 - CCR5
VCAN+Mono	BAG3+TAMs	CCL3	CCR5	1.38713e-08	0	CCL3_CCR5	CCL3 - CCR5	CCL	Secreted Signaling	KEGG: hsa04060	VCAN+Mono→BAG3+TAMs	CCR5	CCL3 - CCR5
MARCO+TAMs	BAG3+TAMs	CXCL12	CXCR4	1.60553e-07	0	CXCL12_CXCR4	CXCL12 - CXCR4	CXCL	Secreted Signaling	KEGG: hsa04060	MARCO+TAMs→BAG3+TAMs	CXCR4	CXCL12 - CXCR4
CD1E+cDC2	BAG3+TAMs	MIF	CD74_CXCR4	6.10776e-07	0.03	MIF_CD74_CXCR4	MIF - (CD74+CXCR4)	MIF	Secreted Signaling	PMID: 29637711; PMID: 24760155	CD1E+cDC2→BAG3+TAMs	(CD74+CXCR4)	MIF - (CD74+CXCR4)
Hep_Nonmalignant	BAG3+TAMs	MIF	CD74_CXCR4	1.06222e-06	0	MIF_CD74_CXCR4	MIF - (CD74+CXCR4)	MIF	Secreted Signaling	PMID: 29637711; PMID: 24760155	Hep_Nonmalignant→BAG3+TAMs	(CD74+CXCR4)	MIF - (CD74+CXCR4)
UBE2C+TAMs	BAG3+TAMs	MIF	CD74_CXCR4	5.3111e-07	0.04	MIF_CD74_CXCR4	MIF - (CD74+CXCR4)	MIF	Secreted Signaling	PMID: 29637711; PMID: 24760155	UBE2C+TAMs→BAG3+TAMs	(CD74+CXCR4)	MIF - (CD74+CXCR4)
CD1E+cDC2	BAG3+TAMs	MIF	CD74_CD44	3.23913e-07	0	MIF_CD74_CD44	MIF - (CD74+CD44)	MIF	Secreted Signaling	PMID: 29637711; PMID: 26175090	CD1E+cDC2→BAG3+TAMs	(CD74+CD44)	MIF - (CD74+CD44)
Hep_Nonmalignant	BAG3+TAMs	MIF	CD74_CD44	5.63327e-07	0	MIF_CD74_CD44	MIF - (CD74+CD44)	MIF	Secreted Signaling	PMID: 29637711; PMID: 26175090	Hep_Nonmalignant→BAG3+TAMs	(CD74+CD44)	MIF - (CD74+CD44)
UBE2C+TAMs	BAG3+TAMs	MIF	CD74_CD44	2.81664e-07	0.01	MIF_CD74_CD44	MIF - (CD74+CD44)	MIF	Secreted Signaling	PMID: 29637711; PMID: 26175090	UBE2C+TAMs→BAG3+TAMs	(CD74+CD44)	MIF - (CD74+CD44)
Mast_cell	BAG3+TAMs	CSF1	CSF1R	5.90268e-10	0	CSF1_CSF1R	CSF1 - CSF1R	CSF	Secreted Signaling	KEGG: hsa04060	Mast_cell→BAG3+TAMs	CSF1R	CSF1 - CSF1R
CD1E+cDC2	BAG3+TAMs	SPP1	CD44	3.65228e-08	0	SPP1_CD44	SPP1 - CD44	SPP1	Secreted Signaling	PMID: 21907263	CD1E+cDC2→BAG3+TAMs	CD44	SPP1 - CD44
Hep_Nonmalignant	BAG3+TAMs	SPP1	CD44	2.39059e-08	0.03	SPP1_CD44	SPP1 - CD44	SPP1	Secreted Signaling	PMID: 21907263	Hep_Nonmalignant→BAG3+TAMs	CD44	SPP1 - CD44
MT+RTM-TAMs	BAG3+TAMs	SPP1	CD44	3.95775e-07	0	SPP1_CD44	SPP1 - CD44	SPP1	Secreted Signaling	PMID: 21907263	MT+RTM-TAMs→BAG3+TAMs	CD44	SPP1 - CD44
Treg	BAG3+TAMs	SPP1	CD44	2.39059e-08	0.02	SPP1_CD44	SPP1 - CD44	SPP1	Secreted Signaling	PMID: 21907263	Treg→BAG3+TAMs	CD44	SPP1 - CD44
UBE2C+TAMs	BAG3+TAMs	SPP1	CD44	1.69333e-07	0	SPP1_CD44	SPP1 - CD44	SPP1	Secreted Signaling	PMID: 21907263	UBE2C+TAMs→BAG3+TAMs	CD44	SPP1 - CD44
VCAN+Mono	BAG3+TAMs	SPP1	CD44	1.00936e-07	0	SPP1_CD44	SPP1 - CD44	SPP1	Secreted Signaling	PMID: 21907263	VCAN+Mono→BAG3+TAMs	CD44	SPP1 - CD44
VCAN+Mono	BAG3+TAMs	RETN	CAP1	2.65621e-09	0	RETN_CAP1	RETN - CAP1	RESISTIN	Secreted Signaling	PMID: 30809105	VCAN+Mono→BAG3+TAMs	CAP1	RETN - CAP1
Hep_Nonmalignant	BAG3+TAMs	ANGPTL4	SDC3	1.18054e-09	0	ANGPTL4_SDC3	ANGPTL4 - SDC3	ANGPTL	Secreted Signaling	PMID: 29017031	Hep_Nonmalignant→BAG3+TAMs	SDC3	ANGPTL4 - SDC3
Hep_Nonmalignant	BAG3+TAMs	MDK	NCL	6.611e-08	0	MDK_NCL	MDK - NCL	MK	Secreted Signaling	PMID: 28356350	Hep_Nonmalignant→BAG3+TAMs	NCL	MDK - NCL
MT+RTM-TAMs	BAG3+TAMs	MDK	NCL	2.36107e-08	0.04	MDK_NCL	MDK - NCL	MK	Secreted Signaling	PMID: 28356350	MT+RTM-TAMs→BAG3+TAMs	NCL	MDK - NCL
Hep_Nonmalignant	BAG3+TAMs	C5	C5AR1	2.95134e-09	0	HC_C5AR1	HC - C5AR1	COMPLEMENT	Secreted Signaling	KEGG: hsa04080	Hep_Nonmalignant→BAG3+TAMs	C5AR1	C5 - C5AR1
B_cells	BAG3+TAMs	ANXA1	FPR2	2.95134e-10	0	ANXA1_FPR2	ANXA1 - FPR2	ANNEXIN	Secreted Signaling	PMID: 23230437	B_cells→BAG3+TAMs	FPR2	ANXA1 - FPR2
CD1E+cDC2	BAG3+TAMs	ANXA1	FPR2	2.95134e-09	0	ANXA1_FPR2	ANXA1 - FPR2	ANNEXIN	Secreted Signaling	PMID: 23230437	CD1E+cDC2→BAG3+TAMs	FPR2	ANXA1 - FPR2
CD4+T	BAG3+TAMs	ANXA1	FPR2	1.47567e-09	0	ANXA1_FPR2	ANXA1 - FPR2	ANNEXIN	Secreted Signaling	PMID: 23230437	CD4+T→BAG3+TAMs	FPR2	ANXA1 - FPR2
CLEC9A+cDC1	BAG3+TAMs	ANXA1	FPR2	8.85402e-10	0	ANXA1_FPR2	ANXA1 - FPR2	ANNEXIN	Secreted Signaling	PMID: 23230437	CLEC9A+cDC1→BAG3+TAMs	FPR2	ANXA1 - FPR2
LILRA4+pDC	BAG3+TAMs	ANXA1	FPR2	2.95134e-10	0	ANXA1_FPR2	ANXA1 - FPR2	ANNEXIN	Secreted Signaling	PMID: 23230437	LILRA4+pDC→BAG3+TAMs	FPR2	ANXA1 - FPR2
MARCO+TAMs	BAG3+TAMs	ANXA1	FPR2	1.18054e-09	0	ANXA1_FPR2	ANXA1 - FPR2	ANNEXIN	Secreted Signaling	PMID: 23230437	MARCO+TAMs→BAG3+TAMs	FPR2	ANXA1 - FPR2
Mast_cell	BAG3+TAMs	ANXA1	FPR2	9.14915e-09	0	ANXA1_FPR2	ANXA1 - FPR2	ANNEXIN	Secreted Signaling	PMID: 23230437	Mast_cell→BAG3+TAMs	FPR2	ANXA1 - FPR2
MT+RTM-TAMs	BAG3+TAMs	ANXA1	FPR2	2.65621e-09	0	ANXA1_FPR2	ANXA1 - FPR2	ANNEXIN	Secreted Signaling	PMID: 23230437	MT+RTM-TAMs→BAG3+TAMs	FPR2	ANXA1 - FPR2
Treg	BAG3+TAMs	ANXA1	FPR2	5.90268e-10	0	ANXA1_FPR2	ANXA1 - FPR2	ANNEXIN	Secreted Signaling	PMID: 23230437	Treg→BAG3+TAMs	FPR2	ANXA1 - FPR2
UBE2C+TAMs	BAG3+TAMs	ANXA1	FPR2	4.42701e-09	0	ANXA1_FPR2	ANXA1 - FPR2	ANNEXIN	Secreted Signaling	PMID: 23230437	UBE2C+TAMs→BAG3+TAMs	FPR2	ANXA1 - FPR2
VCAN+Mono	BAG3+TAMs	ANXA1	FPR2	2.95134e-09	0	ANXA1_FPR2	ANXA1 - FPR2	ANNEXIN	Secreted Signaling	PMID: 23230437	VCAN+Mono→BAG3+TAMs	FPR2	ANXA1 - FPR2
CD1E+cDC2	BAG3+TAMs	ANXA1	FPR1	1.18054e-08	0	ANXA1_FPR1	ANXA1 - FPR1	ANNEXIN	Secreted Signaling	PMID: 23230437	CD1E+cDC2→BAG3+TAMs	FPR1	ANXA1 - FPR1
CD4+T	BAG3+TAMs	ANXA1	FPR1	5.90268e-09	0	ANXA1_FPR1	ANXA1 - FPR1	ANNEXIN	Secreted Signaling	PMID: 23230437	CD4+T→BAG3+TAMs	FPR1	ANXA1 - FPR1
CLEC9A+cDC1	BAG3+TAMs	ANXA1	FPR1	3.54161e-09	0	ANXA1_FPR1	ANXA1 - FPR1	ANNEXIN	Secreted Signaling	PMID: 23230437	CLEC9A+cDC1→BAG3+TAMs	FPR1	ANXA1 - FPR1
LILRA4+pDC	BAG3+TAMs	ANXA1	FPR1	1.18054e-09	0.03	ANXA1_FPR1	ANXA1 - FPR1	ANNEXIN	Secreted Signaling	PMID: 23230437	LILRA4+pDC→BAG3+TAMs	FPR1	ANXA1 - FPR1
MARCO+TAMs	BAG3+TAMs	ANXA1	FPR1	4.72214e-09	0	ANXA1_FPR1	ANXA1 - FPR1	ANNEXIN	Secreted Signaling	PMID: 23230437	MARCO+TAMs→BAG3+TAMs	FPR1	ANXA1 - FPR1
Mast_cell	BAG3+TAMs	ANXA1	FPR1	3.65966e-08	0	ANXA1_FPR1	ANXA1 - FPR1	ANNEXIN	Secreted Signaling	PMID: 23230437	Mast_cell→BAG3+TAMs	FPR1	ANXA1 - FPR1
MT+RTM-TAMs	BAG3+TAMs	ANXA1	FPR1	1.06248e-08	0	ANXA1_FPR1	ANXA1 - FPR1	ANNEXIN	Secreted Signaling	PMID: 23230437	MT+RTM-TAMs→BAG3+TAMs	FPR1	ANXA1 - FPR1
Treg	BAG3+TAMs	ANXA1	FPR1	2.36107e-09	0.01	ANXA1_FPR1	ANXA1 - FPR1	ANNEXIN	Secreted Signaling	PMID: 23230437	Treg→BAG3+TAMs	FPR1	ANXA1 - FPR1
UBE2C+TAMs	BAG3+TAMs	ANXA1	FPR1	1.7708e-08	0	ANXA1_FPR1	ANXA1 - FPR1	ANNEXIN	Secreted Signaling	PMID: 23230437	UBE2C+TAMs→BAG3+TAMs	FPR1	ANXA1 - FPR1
VCAN+Mono	BAG3+TAMs	ANXA1	FPR1	1.18054e-08	0	ANXA1_FPR1	ANXA1 - FPR1	ANNEXIN	Secreted Signaling	PMID: 23230437	VCAN+Mono→BAG3+TAMs	FPR1	ANXA1 - FPR1
LILRA4+pDC	BAG3+TAMs	GAS6	MERTK	2.95134e-10	0	GAS6_MERTK	GAS6 - MERTK	GAS	Secreted Signaling	PMID: 27801848	LILRA4+pDC→BAG3+TAMs	MERTK	GAS6 - MERTK
Hep_Nonmalignant	BAG3+TAMs	SAA1	FPR2	2.95134e-10	0	SAA1_FPR2	SAA1 - FPR2	SAA	Secreted Signaling	PMID: 22610094	Hep_Nonmalignant→BAG3+TAMs	FPR2	SAA1 - FPR2
CLEC9A+cDC1	BAG3+TAMs	BTLA	TNFRSF14	2.95134e-10	0	BTLA_TNFRSF14	BTLA - TNFRSF14	BTLA	Secreted Signaling	PMID: 21941365	CLEC9A+cDC1→BAG3+TAMs	TNFRSF14	BTLA - TNFRSF14
CD1E+cDC2	BAG3+TAMs	LGALS9	CD44	1.06248e-08	0	LGALS9_CD44	LGALS9 - CD44	GALECTIN	Secreted Signaling	PMID: 25065622	CD1E+cDC2→BAG3+TAMs	CD44	LGALS9 - CD44
CLEC9A+cDC1	BAG3+TAMs	LGALS9	CD44	1.06248e-08	0	LGALS9_CD44	LGALS9 - CD44	GALECTIN	Secreted Signaling	PMID: 25065622	CLEC9A+cDC1→BAG3+TAMs	CD44	LGALS9 - CD44
MARCO+TAMs	BAG3+TAMs	LGALS9	CD44	1.06248e-08	0	LGALS9_CD44	LGALS9 - CD44	GALECTIN	Secreted Signaling	PMID: 25065622	MARCO+TAMs→BAG3+TAMs	CD44	LGALS9 - CD44
MT+RTM-TAMs	BAG3+TAMs	LGALS9	CD44	1.06248e-08	0	LGALS9_CD44	LGALS9 - CD44	GALECTIN	Secreted Signaling	PMID: 25065622	MT+RTM-TAMs→BAG3+TAMs	CD44	LGALS9 - CD44
UBE2C+TAMs	BAG3+TAMs	LGALS9	CD44	1.06248e-08	0	LGALS9_CD44	LGALS9 - CD44	GALECTIN	Secreted Signaling	PMID: 25065622	UBE2C+TAMs→BAG3+TAMs	CD44	LGALS9 - CD44
VCAN+Mono	BAG3+TAMs	LGALS9	CD44	7.96862e-09	0	LGALS9_CD44	LGALS9 - CD44	GALECTIN	Secreted Signaling	PMID: 25065622	VCAN+Mono→BAG3+TAMs	CD44	LGALS9 - CD44
Mast_cell	BAG3+TAMs	CTSG	FPR1	3.18745e-08	0	CTSG_FPR1	CTSG - FPR1	CTSG	Secreted Signaling	PMID: 26516201	Mast_cell→BAG3+TAMs	FPR1	CTSG - FPR1
CD1E+cDC2	BAG3+TAMs	LGALS9	P4HB	1.18054e-09	0.04	LGALS9_P4HB	LGALS9 - P4HB	GALECTIN	Secreted Signaling	PMID:21670307;uniprot	CD1E+cDC2→BAG3+TAMs	P4HB	LGALS9 - P4HB
CLEC9A+cDC1	BAG3+TAMs	LGALS9	P4HB	1.18054e-09	0	LGALS9_P4HB	LGALS9 - P4HB	GALECTIN	Secreted Signaling	PMID:21670307;uniprot	CLEC9A+cDC1→BAG3+TAMs	P4HB	LGALS9 - P4HB
MARCO+TAMs	BAG3+TAMs	LGALS9	P4HB	1.18054e-09	0	LGALS9_P4HB	LGALS9 - P4HB	GALECTIN	Secreted Signaling	PMID:21670307;uniprot	MARCO+TAMs→BAG3+TAMs	P4HB	LGALS9 - P4HB
MT+RTM-TAMs	BAG3+TAMs	LGALS9	P4HB	1.18054e-09	0	LGALS9_P4HB	LGALS9 - P4HB	GALECTIN	Secreted Signaling	PMID:21670307;uniprot	MT+RTM-TAMs→BAG3+TAMs	P4HB	LGALS9 - P4HB
UBE2C+TAMs	BAG3+TAMs	LGALS9	P4HB	1.18054e-09	0	LGALS9_P4HB	LGALS9 - P4HB	GALECTIN	Secreted Signaling	PMID:21670307;uniprot	UBE2C+TAMs→BAG3+TAMs	P4HB	LGALS9 - P4HB
VCAN+Mono	BAG3+TAMs	LGALS9	P4HB	8.85402e-10	0	LGALS9_P4HB	LGALS9 - P4HB	GALECTIN	Secreted Signaling	PMID:21670307;uniprot	VCAN+Mono→BAG3+TAMs	P4HB	LGALS9 - P4HB
Hep_Nonmalignant	BAG3+TAMs	PROS1	MERTK	2.95134e-10	0	PROS1_MERTK	PROS1 - MERTK	PROS	Secreted Signaling	PMID: 34631419	Hep_Nonmalignant→BAG3+TAMs	MERTK	PROS1 - MERTK
Mast_cell	BAG3+TAMs	PLAU	PLAUR	1.35762e-08	0	PLAU_PLAUR	PLAU - PLAUR	PLAU	Secreted Signaling	uniprot	Mast_cell→BAG3+TAMs	PLAUR	PLAU - PLAUR
UBE2C+TAMs	BAG3+TAMs	PLAU	PLAUR	2.71523e-08	0	PLAU_PLAUR	PLAU - PLAUR	PLAU	Secreted Signaling	uniprot	UBE2C+TAMs→BAG3+TAMs	PLAUR	PLAU - PLAUR
VCAN+Mono	BAG3+TAMs	PLAU	PLAUR	6.78808e-09	0	PLAU_PLAUR	PLAU - PLAUR	PLAU	Secreted Signaling	uniprot	VCAN+Mono→BAG3+TAMs	PLAUR	PLAU - PLAUR
Hep_Nonmalignant	BAG3+TAMs	FN1	CD44	5.31241e-08	0	FN1_CD44	FN1 - CD44	FN1	ECM-Receptor	KEGG: hsa04512	Hep_Nonmalignant→BAG3+TAMs	CD44	FN1 - CD44
Hep_Nonmalignant	BAG3+TAMs	COL6A1	CD44	2.65621e-09	0	COL6A1_CD44	COL6A1 - CD44	COLLAGEN	ECM-Receptor	KEGG: hsa04512	Hep_Nonmalignant→BAG3+TAMs	CD44	COL6A1 - CD44
Hep_Nonmalignant	BAG3+TAMs	VTN	PLAUR	1.00464e-06	0	VTN_PLAUR	VTN - PLAUR	VTN	ECM-Receptor	PMID: 29222114	Hep_Nonmalignant→BAG3+TAMs	PLAUR	VTN - PLAUR
Mast_cell	BAG3+TAMs	LXA4-ALOX5	FPR2	2.31082e-09	0	LipoxinA4-ALOX5_FPR-RS7	LXA4-ALOX5 - FPR2	LXA4	Non-protein Signaling	PMID: 33082511	Mast_cell→BAG3+TAMs	FPR2	LXA4-ALOX5 - FPR2
Mast_cell	BAG3+TAMs	Hist-HDC	HRH2	2.36107e-09	0	Histamine-Hist-HDC_HRH2	Hist-HDC - HRH2	Histamine	Non-protein Signaling	PMID: 35378699;PMID: 10444208	Mast_cell→BAG3+TAMs	HRH2	Hist-HDC - HRH2
CD1E+cDC2	BAG3+TAMs	PGE2-PTGES2	PTGER2	2.95134e-10	0	PGE2-PTGES2_PTGER2	PGE2-PTGES2 - PTGER2	Prostaglandin	Non-protein Signaling	PMID: 34949672;PMID: 21508345	CD1E+cDC2→BAG3+TAMs	PTGER2	PGE2-PTGES2 - PTGER2
CLEC9A+cDC1	BAG3+TAMs	PGE2-PTGES2	PTGER2	2.95134e-10	0	PGE2-PTGES2_PTGER2	PGE2-PTGES2 - PTGER2	Prostaglandin	Non-protein Signaling	PMID: 34949672;PMID: 21508345	CLEC9A+cDC1→BAG3+TAMs	PTGER2	PGE2-PTGES2 - PTGER2
Hep_Nonmalignant	BAG3+TAMs	PGE2-PTGES2	PTGER2	5.90268e-10	0	PGE2-PTGES2_PTGER2	PGE2-PTGES2 - PTGER2	Prostaglandin	Non-protein Signaling	PMID: 34949672;PMID: 21508345	Hep_Nonmalignant→BAG3+TAMs	PTGER2	PGE2-PTGES2 - PTGER2
MT+RTM-TAMs	BAG3+TAMs	PGE2-PTGES2	PTGER2	2.95134e-10	0	PGE2-PTGES2_PTGER2	PGE2-PTGES2 - PTGER2	Prostaglandin	Non-protein Signaling	PMID: 34949672;PMID: 21508345	MT+RTM-TAMs→BAG3+TAMs	PTGER2	PGE2-PTGES2 - PTGER2
Hep_Nonmalignant	BAG3+TAMs	PGE2-PTGES3	PTGER2	5.31241e-09	0	PGE2-PTGES3_PTGER2	PGE2-PTGES3 - PTGER2	Prostaglandin	Non-protein Signaling	PMID: 34949672;PMID: 21508345	Hep_Nonmalignant→BAG3+TAMs	PTGER2	PGE2-PTGES3 - PTGER2
MARCO+TAMs	BAG3+TAMs	PGE2-PTGES3	PTGER2	1.7708e-09	0	PGE2-PTGES3_PTGER2	PGE2-PTGES3 - PTGER2	Prostaglandin	Non-protein Signaling	PMID: 34949672;PMID: 21508345	MARCO+TAMs→BAG3+TAMs	PTGER2	PGE2-PTGES3 - PTGER2
MT+RTM-TAMs	BAG3+TAMs	PGE2-PTGES3	PTGER2	2.65621e-09	0	PGE2-PTGES3_PTGER2	PGE2-PTGES3 - PTGER2	Prostaglandin	Non-protein Signaling	PMID: 34949672;PMID: 21508345	MT+RTM-TAMs→BAG3+TAMs	PTGER2	PGE2-PTGES3 - PTGER2
UBE2C+TAMs	BAG3+TAMs	PGE2-PTGES3	PTGER2	4.13188e-09	0	PGE2-PTGES3_PTGER2	PGE2-PTGES3 - PTGER2	Prostaglandin	Non-protein Signaling	PMID: 34949672;PMID: 21508345	UBE2C+TAMs→BAG3+TAMs	PTGER2	PGE2-PTGES3 - PTGER2
Hep_Nonmalignant	BAG3+TAMs	Desmosterol-DHCR7	NR1H3	2.95134e-10	0	Desmosterol-Desmosterol-DHCR7_NR1H3	Desmosterol-DHCR7 - NR1H3	Desmosterol	Non-protein Signaling	HMRbase	Hep_Nonmalignant→BAG3+TAMs	NR1H3	Desmosterol-DHCR7 - NR1H3
Hep_Nonmalignant	BAG3+TAMs	APP	CD74	2.98676e-07	0	APP_CD74	APP - CD74	APP	Cell-Cell Contact	PMID: 19849849	Hep_Nonmalignant→BAG3+TAMs	CD74	APP - CD74
LILRA4+pDC	BAG3+TAMs	APP	CD74	3.73344e-07	0	APP_CD74	APP - CD74	APP	Cell-Cell Contact	PMID: 19849849	LILRA4+pDC→BAG3+TAMs	CD74	APP - CD74
B_cells	BAG3+TAMs	CD99	PILRA	2.65621e-09	0.03	CD99_PILRA	CD99 - PILRA	CD99	Cell-Cell Contact	PMID: 18234675	B_cells→BAG3+TAMs	PILRA	CD99 - PILRA
CD1E+cDC2	BAG3+TAMs	CD99	PILRA	5.31241e-09	0.01	CD99_PILRA	CD99 - PILRA	CD99	Cell-Cell Contact	PMID: 18234675	CD1E+cDC2→BAG3+TAMs	PILRA	CD99 - PILRA
CD4+T	BAG3+TAMs	CD99	PILRA	7.96862e-09	0.01	CD99_PILRA	CD99 - PILRA	CD99	Cell-Cell Contact	PMID: 18234675	CD4+T→BAG3+TAMs	PILRA	CD99 - PILRA
CLEC9A+cDC1	BAG3+TAMs	CD99	PILRA	2.65621e-09	0.03	CD99_PILRA	CD99 - PILRA	CD99	Cell-Cell Contact	PMID: 18234675	CLEC9A+cDC1→BAG3+TAMs	PILRA	CD99 - PILRA
Hep_Nonmalignant	BAG3+TAMs	CD99	PILRA	2.65621e-08	0	CD99_PILRA	CD99 - PILRA	CD99	Cell-Cell Contact	PMID: 18234675	Hep_Nonmalignant→BAG3+TAMs	PILRA	CD99 - PILRA
LILRA4+pDC	BAG3+TAMs	CD99	PILRA	1.06248e-08	0	CD99_PILRA	CD99 - PILRA	CD99	Cell-Cell Contact	PMID: 18234675	LILRA4+pDC→BAG3+TAMs	PILRA	CD99 - PILRA
MARCO+TAMs	BAG3+TAMs	CD99	PILRA	2.65621e-09	0.03	CD99_PILRA	CD99 - PILRA	CD99	Cell-Cell Contact	PMID: 18234675	MARCO+TAMs→BAG3+TAMs	PILRA	CD99 - PILRA
MT+RTM-TAMs	BAG3+TAMs	CD99	PILRA	2.12496e-08	0	CD99_PILRA	CD99 - PILRA	CD99	Cell-Cell Contact	PMID: 18234675	MT+RTM-TAMs→BAG3+TAMs	PILRA	CD99 - PILRA
Treg	BAG3+TAMs	CD99	PILRA	2.65621e-09	0.03	CD99_PILRA	CD99 - PILRA	CD99	Cell-Cell Contact	PMID: 18234675	Treg→BAG3+TAMs	PILRA	CD99 - PILRA
UBE2C+TAMs	BAG3+TAMs	CD99	PILRA	2.12496e-08	0	CD99_PILRA	CD99 - PILRA	CD99	Cell-Cell Contact	PMID: 18234675	UBE2C+TAMs→BAG3+TAMs	PILRA	CD99 - PILRA
VCAN+Mono	BAG3+TAMs	CD99	PILRA	1.06248e-08	0	CD99_PILRA	CD99 - PILRA	CD99	Cell-Cell Contact	PMID: 18234675	VCAN+Mono→BAG3+TAMs	PILRA	CD99 - PILRA
B_cells	BAG3+TAMs	CLEC2D	KLRB1	2.95134e-10	0	CLEC2D_KLRB1	CLEC2D - KLRB1	CLEC	Cell-Cell Contact	PMID: 24223577	B_cells→BAG3+TAMs	KLRB1	CLEC2D - KLRB1
Treg	BAG3+TAMs	CLEC2D	KLRB1	2.95134e-10	0	CLEC2D_KLRB1	CLEC2D - KLRB1	CLEC	Cell-Cell Contact	PMID: 24223577	Treg→BAG3+TAMs	KLRB1	CLEC2D - KLRB1
CD1E+cDC2	BAG3+TAMs	ICAM1	SPN	1.18054e-09	0.01	ICAM1_SPN	ICAM1 - SPN	ICAM	Cell-Cell Contact	PMID: 1683685	CD1E+cDC2→BAG3+TAMs	SPN	ICAM1 - SPN
MARCO+TAMs	BAG3+TAMs	ICAM1	SPN	1.47567e-09	0.02	ICAM1_SPN	ICAM1 - SPN	ICAM	Cell-Cell Contact	PMID: 1683685	MARCO+TAMs→BAG3+TAMs	SPN	ICAM1 - SPN
Mast_cell	BAG3+TAMs	ICAM1	SPN	2.95134e-10	0.01	ICAM1_SPN	ICAM1 - SPN	ICAM	Cell-Cell Contact	PMID: 1683685	Mast_cell→BAG3+TAMs	SPN	ICAM1 - SPN
MT+RTM-TAMs	BAG3+TAMs	ICAM1	SPN	1.18054e-09	0.02	ICAM1_SPN	ICAM1 - SPN	ICAM	Cell-Cell Contact	PMID: 1683685	MT+RTM-TAMs→BAG3+TAMs	SPN	ICAM1 - SPN
UBE2C+TAMs	BAG3+TAMs	ICAM1	SPN	2.36107e-09	0	ICAM1_SPN	ICAM1 - SPN	ICAM	Cell-Cell Contact	PMID: 1683685	UBE2C+TAMs→BAG3+TAMs	SPN	ICAM1 - SPN
VCAN+Mono	BAG3+TAMs	ICAM1	SPN	1.47567e-09	0.02	ICAM1_SPN	ICAM1 - SPN	ICAM	Cell-Cell Contact	PMID: 1683685	VCAN+Mono→BAG3+TAMs	SPN	ICAM1 - SPN
CLEC9A+cDC1	BAG3+TAMs	SELPLG	SELL	2.95134e-10	0	SELPLG_SELL	SELPLG - SELL	SELPLG	Cell-Cell Contact	PMC2431087; PMID: 8892633,PMID: 8896607	CLEC9A+cDC1→BAG3+TAMs	SELL	SELPLG - SELL
LILRA4+pDC	BAG3+TAMs	SELPLG	SELL	2.95134e-10	0	SELPLG_SELL	SELPLG - SELL	SELPLG	Cell-Cell Contact	PMC2431087; PMID: 8892633,PMID: 8896607	LILRA4+pDC→BAG3+TAMs	SELL	SELPLG - SELL
MARCO+TAMs	BAG3+TAMs	SELPLG	SELL	2.95134e-10	0	SELPLG_SELL	SELPLG - SELL	SELPLG	Cell-Cell Contact	PMC2431087; PMID: 8892633,PMID: 8896607	MARCO+TAMs→BAG3+TAMs	SELL	SELPLG - SELL
MT+RTM-TAMs	BAG3+TAMs	SELPLG	SELL	2.95134e-10	0	SELPLG_SELL	SELPLG - SELL	SELPLG	Cell-Cell Contact	PMC2431087; PMID: 8892633,PMID: 8896607	MT+RTM-TAMs→BAG3+TAMs	SELL	SELPLG - SELL
UBE2C+TAMs	BAG3+TAMs	SELPLG	SELL	2.95134e-10	0	SELPLG_SELL	SELPLG - SELL	SELPLG	Cell-Cell Contact	PMC2431087; PMID: 8892633,PMID: 8896607	UBE2C+TAMs→BAG3+TAMs	SELL	SELPLG - SELL
VCAN+Mono	BAG3+TAMs	SELPLG	SELL	2.95134e-10	0	SELPLG_SELL	SELPLG - SELL	SELPLG	Cell-Cell Contact	PMC2431087; PMID: 8892633,PMID: 8896607	VCAN+Mono→BAG3+TAMs	SELL	SELPLG - SELL
MARCO+TAMs	BAG3+TAMs	SIGLEC1	SPN	2.95134e-10	0	SIGLEC1_SPN	SIGLEC1 - SPN	SN	Cell-Cell Contact	KEGG: hsa04514; PMID: 11238599	MARCO+TAMs→BAG3+TAMs	SPN	SIGLEC1 - SPN
Hep_Nonmalignant	BAG3+TAMs	APP	TNFRSF21	1.18054e-09	0.01	APP_TNFRSF21	APP - TNFRSF21	APP	Cell-Cell Contact	PMID: 33075465	Hep_Nonmalignant→BAG3+TAMs	TNFRSF21	APP - TNFRSF21
LILRA4+pDC	BAG3+TAMs	APP	TNFRSF21	1.47567e-09	0.01	APP_TNFRSF21	APP - TNFRSF21	APP	Cell-Cell Contact	PMID: 33075465	LILRA4+pDC→BAG3+TAMs	TNFRSF21	APP - TNFRSF21
MT+RTM-TAMs	BAG3+TAMs	APP	TNFRSF21	2.95134e-10	0.02	APP_TNFRSF21	APP - TNFRSF21	APP	Cell-Cell Contact	PMID: 33075465	MT+RTM-TAMs→BAG3+TAMs	TNFRSF21	APP - TNFRSF21
UBE2C+TAMs	BAG3+TAMs	APP	TNFRSF21	2.95134e-10	0.02	APP_TNFRSF21	APP - TNFRSF21	APP	Cell-Cell Contact	PMID: 33075465	UBE2C+TAMs→BAG3+TAMs	TNFRSF21	APP - TNFRSF21
VCAN+Mono	BAG3+TAMs	APP	TNFRSF21	2.95134e-10	0.02	APP_TNFRSF21	APP - TNFRSF21	APP	Cell-Cell Contact	PMID: 33075465	VCAN+Mono→BAG3+TAMs	TNFRSF21	APP - TNFRSF21
LILRA4+pDC	BAG3+TAMs	LAIR1	LILRB4	1.18054e-09	0	LAIR1_LILRB4	LAIR1 - LILRB4	LAIR1	Cell-Cell Contact	PMID:19283782	LILRA4+pDC→BAG3+TAMs	LILRB4	LAIR1 - LILRB4
Mast_cell	BAG3+TAMs	LAIR1	LILRB4	1.18054e-09	0	LAIR1_LILRB4	LAIR1 - LILRB4	LAIR1	Cell-Cell Contact	PMID:19283782	Mast_cell→BAG3+TAMs	LILRB4	LAIR1 - LILRB4
MT+RTM-TAMs	BAG3+TAMs	LAIR1	LILRB4	1.18054e-09	0	LAIR1_LILRB4	LAIR1 - LILRB4	LAIR1	Cell-Cell Contact	PMID:19283782	MT+RTM-TAMs→BAG3+TAMs	LILRB4	LAIR1 - LILRB4
UBE2C+TAMs	BAG3+TAMs	LAIR1	LILRB4	4.72214e-09	0	LAIR1_LILRB4	LAIR1 - LILRB4	LAIR1	Cell-Cell Contact	PMID:19283782	UBE2C+TAMs→BAG3+TAMs	LILRB4	LAIR1 - LILRB4
VCAN+Mono	BAG3+TAMs	LAIR1	LILRB4	1.18054e-09	0	LAIR1_LILRB4	LAIR1 - LILRB4	LAIR1	Cell-Cell Contact	PMID:19283782	VCAN+Mono→BAG3+TAMs	LILRB4	LAIR1 - LILRB4
Source/Target denote sender/receiver cell types; Ligand/Receptor denote the interacting genes; Pair indicates direction (Source to Target); Interaction_name, Interaction_name_2, and lr are alternative labels for the same ligand–receptor pair (different naming formats).
Probability is the CellChat-inferred communication probability (relative interaction strength), and P_value is the permutation-based significance; the specific filtering, ranking, and multiple-testing settings (if applied) follow the Methods.
Pathway_name and Annotation are CellChat pathway/category annotations; Evidence lists supporting sources (e.g., KEGG IDs and/or PubMed IDs) that back the curated interaction or pathway assignment.
