# Supplementary material for: Integrated Single-Cell and Spatial Transcriptomics Analyses Delineate a BAG3-Associated Macrophage Program with Microenvironmental and Prognostic Relevance in Hepatocellular Carcinoma
Source: Genes (Basel). 2026 May 11;17(5):562. doi: 10.3390/genes17050562 (PMC13206422; doi:10.3390/genes17050562)
Supplement: Supplementary file 1 [file genes-17-00562-s001.zip › genes-4280103-supplementary/Supplementary Data/Supplementary Data S6.xlsx]

## Sheet: Sheet1
Supplementary Data 6. Transcription factor-target gene interactions identified by CellCall analysis.
TF	Target_gene	Rank
EGR1	EGR1	1
EGR1	FOSB	2
EGR1	NR4A2	3
EGR1	JUN	4
EGR1	RHOB	5
EGR1	HSPA1B	6
EGR1	ATF3	7
EGR1	TNFAIP3	8
EGR1	KLF4	9
EGR1	KLF6	10
EGR1	KLF2	11
EGR1	PPP1R15A	12
EGR1	CXCL8	13
EGR1	CCL3	14
EGR1	FOS	15
EGR1	CD83	16
EGR1	RNASE1	17
EGR1	IER5	18
EGR1	NFKBIZ	19
EGR1	JUNB	20
EGR1	IER2	21
EGR1	CXCL2	22
EGR1	HSPA5	23
EGR1	IER3	24
EGR1	SLC40A1	25
EGR1	DUSP2	26
EGR1	BTG2	27
EGR1	APOE	28
EGR1	LGMN	29
EGR1	NR4A1	30
EGR1	MAF	31
EGR1	ARL5B	32
EGR1	EIF4A3	33
EGR1	ARL4C	34
EGR1	DNAJB1	35
EGR1	PLD3	36
EGR1	CSRNP1	37
EGR1	MS4A7	38
EGR1	ZFAND5	39
EGR1	ICAM1	40
EGR1	NFKBIA	41
EGR1	FTL	42
EGR1	C1QB	43
EGR1	MERTK	44
EGR1	CXCL3	45
EGR1	JUND	46
EGR1	HES1	47
EGR1	DAB2	48
EGR1	VCAM1	49
EGR1	KDM6B	50
EGR1	ZFP36	51
EGR1	LMNA	52
EGR1	PTGS2	53
EGR1	ALB	54
EGR1	APOC1	55
EGR1	SLCO2B1	56
EGR1	CXCL12	57
EGR1	CYB5D1	58
EGR1	PNRC1	59
EGR1	CTSD	60
EGR1	CLK1	61
EGR1	CTSB	62
EGR1	MAFB	63
EGR1	HSPA1A	64
EGR1	MAFF	65
EGR1	NFKB1	66
EGR1	ZNF331	67
EGR1	LIPA	68
EGR1	MCL1	69
EGR1	ELL2	70
EGR1	MAN1A1	71
EGR1	IL1B	72
EGR1	ID2	73
EGR1	ICAM4	74
EGR1	HERPUD1	75
EGR1	C1QC	76
EGR1	KCTD12	77
EGR1	GEM	78
EGR1	GYPC	79
EGR1	CBX4	80
EGR1	SIK1	81
EGR1	RASGEF1B	82
EGR1	CREG1	83
EGR1	KLF10	84
EGR1	DNAJB4	85
EGR1	NFKBID	86
EGR1	CITED2	87
EGR1	PFKFB3	88
EGR1	TPT1	89
EGR1	FCGRT	90
EGR1	CCNL1	91
EGR1	CD59	92
EGR1	CEBPD	93
EGR1	FCHO2	94
EGR1	RGL1	95
EGR1	KLF7	96
EGR1	CPM	97
EGR1	SOD2	98
EGR1	HSP90AB1	99
EGR1	APOA1	100
EGR1	PHLDA1	101
EGR1	PLTP	102
EGR1	CTSZ	103
EGR1	DUSP1	104
EGR1	PSAP	105
EGR1	OGFRL1	106
EGR1	SDC3	107
EGR1	CD4	108
EGR1	ZBTB10	109
EGR1	CEBPB	110
EGR1	BAG3	111
EGR1	DDX5	112
EGR1	ZFAND2A	113
EGR1	ARL6IP1	114
EGR1	MARCKS	115
EGR1	CTSL	116
EGR1	CSF1R	117
EGR1	GOLIM4	118
EGR1	NR4A3	119
EGR1	ABL2	120
EGR1	HSP90B1	121
EGR1	PLXND1	122
EGR1	WDR45B	123
EGR1	SLC25A44	124
EGR1	ATP1B1	125
EGR1	GPR183	126
EGR1	HMOX1	127
EGR1	ZFHX3	128
EGR1	PRDM1	129
EGR1	PPP1R15B	130
EGR1	APOA2	131
EGR1	VEGFA	132
EGR1	CD68	133
EGR1	REL	134
EGR1	HSPH1	135
EGR1	EGR2	136
EGR1	YBX3	137
EGR1	IQGAP2	138
EGR1	MIDN	139
EGR1	WWP1	140
EGR1	DDX3X	141
EGR1	EGFL7	142
EGR1	GLA	143
EGR1	EPHX1	144
EGR1	B3GNT5	145
EGR1	AFF1	146
EGR1	NAMPT	147
EGR1	ME1	148
EGR1	TIPARP	149
EGR1	PLA2G7	150
EGR1	PER1	151
EGR1	GATM	152
EGR1	GCLC	153
EGR1	WLS	154
EGR1	APOC3	155
EGR1	ATP2A2	156
EGR1	GFRA2	157
EGR1	ZMYND11	158
EGR1	PTMS	159
EGR1	STX4	160
EGR1	CTSC	161
EGR1	LAMP1	162
EGR1	ZC3H12D	163
EGR1	YTHDF3	164
EGR1	TMCC1	165
EGR1	IRF2BP2	166
EGR1	FOXO3	167
EGR1	IRS2	168
EGR1	SLC18B1	169
EGR1	TXNDC16	170
EGR1	SQSTM1	171
EGR1	IGSF21	172
EGR1	TBC1D14	173
EGR1	OTUD1	174
EGR1	SGMS1	175
EGR1	APLP2	176
FOS	FOS	1
FOS	JUN	2
FOS	DUSP1	3
FOS	JUNB	4
FOS	NFKBIA	5
FOS	RHOB	6
FOS	CXCL2	7
FOS	KLF6	8
FOS	ZFP36	9
FOS	IER3	10
FOS	HSPA1B	11
FOS	CCL3L3	12
FOS	HES1	13
FOS	NR4A2	14
FOS	RGS2	15
FOS	TNFAIP3	16
FOS	ATF3	17
FOS	EGR1	18
FOS	CXCL8	19
FOS	CCL3	20
FOS	SGK1	21
FOS	IER5	22
FOS	PDK4	23
FOS	TXNIP	24
FOS	APOE	25
FOS	FOSB	26
FOS	CEBPD	27
FOS	PPP1R15A	28
FOS	NFKBIZ	29
FOS	SLC40A1	30
FOS	TSC22D3	31
FOS	IER2	32
FOS	GPR34	33
FOS	ITM2B	34
FOS	PLD3	35
FOS	RNASE1	36
FOS	IL1B	37
FOS	SIK1	38
FOS	CREG1	39
FOS	PTGS2	40
FOS	DUSP2	41
FOS	ZFP36L2	42
FOS	LILRB5	43
FOS	HSPA5	44
FOS	BTG2	45
FOS	ZNF331	46
FOS	MS4A4A	47
FOS	VCAM1	48
FOS	CITED2	49
FOS	KLF4	50
FOS	MS4A6A	51
FOS	LY96	52
FOS	NEU1	53
FOS	PRDM1	54
FOS	LGMN	55
FOS	GEM	56
FOS	IGF1	57
FOS	TIPARP	58
FOS	SLCO2B1	59
FOS	MAF	60
FOS	EGFL7	61
FOS	MERTK	62
FOS	HBEGF	63
FOS	PMAIP1	64
FOS	STAB1	65
FOS	ZFP36L1	66
FOS	CTSC	67
FOS	DAB2	68
FOS	FUCA1	69
FOS	CLK1	70
FOS	PRMT9	71
FOS	APOC1	72
FOS	PLTP	73
FOS	SGMS1	74
FOS	HHEX	75
FOS	RNF146	76
FOS	SLA	77
FOS	A2M	78
FOS	NRP1	79
FOS	HLA-E	80
FOS	CD68	81
FOS	EGR2	82
FOS	DNAJB1	83
FOS	CTSD	84
FOS	GADD45B	85
FOS	ARRDC3	86
FOS	HSPA1A	87
FOS	CD59	88
FOS	CCNL1	89
FOS	DDIT4	90
FOS	EIF4A2	91
FOS	WWP1	92
FOS	GYPC	93
FOS	CPVL	94
FOS	GIMAP8	95
FOS	MRC1	96
FOS	LIPA	97
FOS	IFRD1	98
FOS	CSRNP1	99
FOS	LAPTM4A	100
FOS	CTSB	101
FOS	HNMT	102
FOS	RGL1	103
FOS	DNAJB4	104
FOS	GAS6	105
FOS	TSPAN4	106
FOS	CNRIP1	107
FOS	TMSB4X	108
FOS	SNX6	109
FOS	NPC2	110
FOS	FGL2	111
FOS	MYLIP	112
FOS	AXL	113
FOS	ATP2A2	114
FOS	CD84	115
FOS	IKZF2	116
FOS	LAMP1	117
FOS	CD14	118
FOS	CYB5R1	119
FOS	GCLC	120
FOS	TBC1D5	121
FOS	GCNT1	122
FOS	PTMA	123
FOS	CDKN1B	124
FOS	CBX4	125
FOS	ZNF189	126
FOS	PRNP	127
FOS	LMBRD1	128
FOS	PLXDC1	129
FOS	MAMDC2	130
FOS	NR4A1	131
FOS	HLA-DRA	132
FOS	IRS2	133
FOS	SNX18	134
FOS	DHRS9	135
FOS	TBC1D16	136
FOS	BLVRB	137
FOXO3	ZFAND5	1
FOXO3	MAN1A1	2
FOXO3	PDK4	3
FOXO3	ZNF331	4
FOXO3	GYPC	5
FOXO3	MERTK	6
FOXO3	VEGFA	7
FOXO3	KLF4	8
FOXO3	RANBP2	9
FOXO3	USP36	10
FOXO3	GNA13	11
FOXO3	WDR45B	12
FOXO3	WWP1	13
FOXO3	SLCO2B1	14
FOXO3	PLD3	15
FOXO3	TPT1	16
FOXO3	TGIF1	17
FOXO3	PTGS2	18
FOXO3	DCTN4	19
FOXO3	ARL5B	20
FOXO3	SLC35F6	21
JUN	JUN	1
JUN	FOS	2
JUN	KLF2	3
JUN	RHOB	4
JUN	HSPA1B	5
JUN	KLF6	6
JUN	NR4A2	7
JUN	EGR1	8
JUN	DUSP1	9
JUN	ATF3	10
JUN	CCL3L3	11
JUN	APOE	12
JUN	IER5	13
JUN	FOSB	14
JUN	C1QA	15
JUN	IER3	16
JUN	JUNB	17
JUN	TNFAIP3	18
JUN	CXCL2	19
JUN	NFKBIA	20
JUN	ZFP36	21
JUN	HES1	22
JUN	CCL3	23
JUN	SLC40A1	24
JUN	C1QC	25
JUN	CXCL8	26
JUN	PLD3	27
JUN	SGK1	28
JUN	PPP1R15A	29
JUN	APOC1	30
JUN	CEBPD	31
JUN	VCAM1	32
JUN	TXNIP	33
JUN	KLF4	34
JUN	FCGRT	35
JUN	GPR34	36
JUN	DAB2	37
JUN	PTGS2	38
JUN	RGS2	39
JUN	CTSD	40
JUN	NFKBIZ	41
JUN	HSPA5	42
JUN	IER2	43
JUN	MAF	44
JUN	ITM2B	45
JUN	TSC22D3	46
JUN	LIPA	47
JUN	SIK1	48
JUN	A2M	49
JUN	IGF1	50
JUN	CITED2	51
JUN	PSAP	52
JUN	CD68	53
JUN	BTG2	54
JUN	CXCL3	55
JUN	CTSC	56
JUN	CLK1	57
JUN	DUSP2	58
JUN	IL1B	59
JUN	CTSB	60
JUN	CD59	61
JUN	GPNMB	62
JUN	RGS1	63
JUN	FUCA1	64
JUN	NR4A1	65
JUN	GEM	66
JUN	WWP1	67
JUN	DNAJB1	68
JUN	GYPC	69
JUN	FTL	70
JUN	CD163	71
JUN	PRDM1	72
JUN	HERPUD1	73
JUN	BLVRB	74
JUN	ZNF331	75
JUN	STAB1	76
JUN	NEU1	77
JUN	TIPARP	78
JUN	NPC2	79
JUN	MS4A6A	80
JUN	ATP1B1	81
JUN	CD5L	82
JUN	PLTP	83
JUN	LAMP1	84
JUN	ZFP36L2	85
JUN	GADD45B	86
JUN	ARL6IP1	87
JUN	GAA	88
JUN	CCNL1	89
JUN	CSRNP1	90
JUN	CTSL	91
JUN	CD209	92
JUN	PLA2G7	93
JUN	PRNP	94
JUN	EPHX1	95
JUN	EGFL7	96
JUN	RASGEF1B	97
JUN	MCOLN1	98
JUN	PFKFB3	99
JUN	C2	100
JUN	EGR2	101
JUN	DNAJB4	102
JUN	MYLIP	103
JUN	CD63	104
JUN	HSPA1A	105
JUN	SGMS1	106
JUN	CD4	107
JUN	KCTD12	108
JUN	ALB	109
JUN	CD84	110
JUN	RNF146	111
JUN	FRMD4A	112
JUN	GCLC	113
JUN	MAFB	114
JUN	CBX4	115
JUN	GOLIM4	116
JUN	LY96	117
JUN	RAP2B	118
JUN	HPGDS	119
JUN	HBEGF	120
JUN	UPF2	121
JUN	SERPING1	122
JUN	HSP90B1	123
JUN	CPM	124
JUN	CSF1R	125
JUN	DPP7	126
JUN	MEF2C	127
JUN	HMOX1	128
JUN	PIAS2	129
JUN	ASAH1	130
JUN	ATP2A2	131
JUN	CD14	132
JUN	GRN	133
JUN	NCOA4	134
JUN	TMSB4X	135
JUN	ALDH1A1	136
JUN	ADORA3	137
JUN	CDKN1B	138
JUN	PMAIP1	139
JUN	SNX18	140
JUN	MAFF	141
JUN	GLCCI1	142
JUN	SNX6	143
JUN	ZFAND5	144
JUN	TSPAN4	145
JUN	TNF	146
JUN	TMEM37	147
JUN	GAS6	148
JUN	SPRED1	149
JUN	ZFP36L1	150
JUN	CD164	151
JUN	ME1	152
JUN	RB1	153
JUN	FCHO2	154
JUN	SCN1B	155
JUN	PER1	156
JUN	NRP2	157
JUN	EIF4A3	158
JUN	MAN1A1	159
JUN	FGL2	160
JUN	NBPF1	161
JUN	PRMT9	162
JUN	PLA2G15	163
JUN	ITSN1	164
JUN	CCL4L2	165
JUN	ZC3H12D	166
JUN	IFI16	167
JUN	FEZ2	168
JUN	HSD17B14	169
JUN	PLXND1	170
JUN	CTSA	171
JUN	FSCN1	172
JUN	APOA2	173
JUN	IGSF21	174
JUN	EBI3	175
JUN	STMN1	176
JUN	ZFHX3	177
JUN	VMO1	178
JUN	ZNF189	179
JUN	TIMP2	180
JUN	CPEB4	181
JUN	TSPAN15	182
JUN	PHLDA1	183
JUN	AP2A2	184
JUN	CALM3	185
JUN	SH3BP5	186
JUN	DNAJA4	187
JUN	BST2	188
JUN	SASH1	189
JUN	GNPDA1	190
JUN	ACP5	191
JUN	GATM	192
JUN	GCNT1	193
JUN	GLUL	194
JUN	HLA-DMA	195
JUN	CISD2	196
JUN	IRS2	197
JUN	ARRDC3	198
JUN	SYT1	199
JUN	PIK3IP1	200
JUN	PLXDC1	201
JUN	CMKLR1	202
JUN	BLVRA	203
JUN	FPR3	204
JUN	CREBRF	205
JUN	QPRT	206
JUN	MKNK1	207
JUN	APPBP2	208
JUN	DOK1	209
JUN	CCDC47	210
JUN	NENF	211
JUN	ARID1A	212
JUN	WDFY3	213
JUN	SMYD4	214
JUN	APOA1	215
JUNB	JUNB	1
JUNB	ZFP36	2
JUNB	FOS	3
JUNB	JUN	4
JUNB	NFKBIA	5
JUNB	DUSP1	6
JUNB	NR4A2	7
JUNB	IER3	8
JUNB	TNFAIP3	9
JUNB	EGR1	10
JUNB	ATF3	11
JUNB	FOSB	12
JUNB	PPP1R15A	13
JUNB	KLF6	14
JUNB	CXCL8	15
JUNB	IER2	16
JUNB	IER5	17
JUNB	GADD45B	18
JUNB	BTG2	19
JUNB	PTGS2	20
JUNB	IFRD1	21
JUNB	NFKBIZ	22
JUNB	IL1B	23
JUNB	TXNIP	24
JUNB	NR4A1	25
JUNB	VEGFA	26
JUNB	CSRNP1	27
JUNB	MAFF	28
JUNB	TGIF1	29
JUNB	HLA-DPA1	30
JUNB	HSPA5	31
JUNB	DNAJB1	32
JUNB	PER1	33
JUNB	ATP2A2	34
JUNB	IRS2	35
JUNB	BHLHE40	36
JUNB	DNAJB4	37
JUNB	PIGC	38
JUND	JUND	1
JUND	FOSB	2
JUND	RNASE1	3
JUND	HSPA1A	4
JUND	HSPA1B	5
JUND	NAMPT	6
JUND	NFKB1	7
JUND	ELL2	8
JUND	CEBPB	9
JUND	ALB	10
JUND	KDM6B	11
JUND	ARL4C	12
JUND	LGMN	13
JUND	MCL1	14
JUND	NR4A2	15
JUND	ZFAND5	16
JUND	ICAM1	17
JUND	MAF	18
JUND	CD83	19
JUND	SLC40A1	20
JUND	DAB2	21
JUND	HSPA5	22
JUND	VEGFA	23
JUND	HERPUD1	24
JUND	WDR45B	25
JUND	NR4A3	26
JUND	LMNA	27
JUND	EGR1	28
JUND	MAN1A1	29
JUND	KLF10	30
JUND	NR4A1	31
JUND	IER5	32
JUND	ARL5B	33
JUND	A2M	34
JUND	GYPC	35
JUND	RNF144B	36
JUND	SOD2	37
JUND	PSAP	38
JUND	APOA2	39
JUND	PNRC1	40
JUND	CTSZ	41
JUND	TNFAIP3	42
JUND	MIDN	43
JUND	ATP1B3	44
JUND	TIMP2	45
JUND	ATF3	46
JUND	PPP1R15B	47
JUND	KCTD12	48
JUND	FTL	49
JUND	CTSL	50
JUND	RHOB	51
JUND	DDX3Y	52
JUND	FOSL2	53
JUND	NFE2L2	54
JUND	HMOX1	55
JUND	B4GALT1	56
JUND	HSP90AB1	57
JUND	KLF4	58
JUND	C5AR1	59
JUND	PER1	60
JUND	MARCKS	61
JUND	B3GNT5	62
JUND	TPT1	63
JUND	MAFB	64
JUND	REL	65
JUND	SH2B3	66
JUND	APOA1	67
JUND	CMTM6	68
JUND	MERTK	69
JUND	FKBP5	70
JUND	CCL4	71
JUND	DDX17	72
JUND	TNFRSF1B	73
JUND	HSPH1	74
JUND	KLF7	75
JUND	APOC3	76
JUND	STAB1	77
JUND	ATP2A2	78
JUND	QKI	79
JUND	MAT2A	80
JUND	HSP90B1	81
JUND	PPP1CB	82
JUND	BHLHE40	83
JUND	NLRP3	84
JUND	EIF4A3	85
JUND	CCL4L2	86
JUND	AMBP	87
JUND	KLF6	88
JUND	TTR	89
JUND	FPR3	90
JUND	GNA13	91
JUND	CTSD	92
JUND	CLTC	93
JUND	HIF1A	94
JUND	SLC25A44	95
JUND	KLF2	96
JUND	IQGAP2	97
JUND	TTYH3	98
JUND	PRNP	99
JUND	DNAJA4	100
JUND	APLP2	101
JUND	ACSL1	102
JUND	HP	103
JUND	CYB5D1	104
JUND	AHNAK	105
JUND	MMP19	106
JUND	SIK1	107
JUND	PLXND1	108
JUND	CTSB	109
JUND	SEC14L1	110
JUND	PLEKHA2	111
JUND	USP36	112
JUND	TFRC	113
JUND	CSF1R	114
JUND	FNIP2	115
JUND	ZBTB7A	116
JUND	GPR183	117
JUND	RANBP2	118
JUND	MS4A7	119
JUND	OGFRL1	120
JUND	ZFHX3	121
JUND	NUFIP2	122
JUND	SERPINB9	123
JUND	PLAUR	124
JUND	IQGAP1	125
JUND	YBX3	126
JUND	ARL8A	127
JUND	ABCA1	128
JUND	ID2	129
JUND	LAMP1	130
JUND	IGF1	131
JUND	SH3TC1	132
JUND	SLC16A10	133
JUND	SLC12A5	134
JUND	APOE	135
JUND	AP2A2	136
JUND	RGL1	137
JUND	RBM47	138
JUND	METRNL	139
JUND	CPEB4	140
JUND	PREX1	141
JUND	RASGEF1B	142
JUND	KIF1B	143
JUND	CFLAR	144
JUND	PLD3	145
JUND	ZNF331	146
JUND	IRF2BP2	147
JUND	LIPA	148
JUND	RBP4	149
JUND	ATF6	150
JUND	CCNL1	151
JUND	CTNNB1	152
JUND	APOC1	153
JUND	FCHSD2	154
JUND	MAP2K3	155
NFKB1	NFKB1	1
NFKB1	ICAM1	2
NFKB1	FOSB	3
NFKB1	JUND	4
NFKB1	NAMPT	5
NFKB1	CD83	6
NFKB1	ELL2	7
NFKB1	SOD2	8
NFKB1	GPR183	9
NFKB1	KDM6B	10
NFKB1	LMNA	11
NFKB1	ARL5B	12
NFKB1	ARL4C	13
NFKB1	REL	14
NFKB1	CCL4	15
NFKB1	NFE2L2	16
NFKB1	CCL4L2	17
NFKB1	NR4A3	18
NFKB1	MIDN	19
NFKB1	KLF10	20
NFKB1	MCL1	21
NFKB1	FOSL2	22
NFKB1	NR4A1	23
NFKB1	HSPA1A	24
NFKB1	PLAUR	25
NFKB1	CTSZ	26
NFKB1	NINJ1	27
NFKB1	LITAF	28
NFKB1	CEBPB	29
NFKB1	NLRP3	30
NFKB1	NFKBID	31
NFKB1	LGMN	32
NFKB1	WDR45B	33
NFKB1	NR4A2	34
NFKB1	TNFAIP3	35
NFKB1	A2M	36
NFKB1	GRASP	37
NFKB1	RNASE1	38
NFKB1	EGR1	39
NFKB1	HSPA1B	40
NFKB1	DNAJA4	41
NFKB1	ALB	42
NFKB1	TANK	43
NFKB1	GYPC	44
NFKB1	PPP1R15B	45
NFKB1	HSPA5	46
NFKB1	MARCKS	47
NFKB1	B4GALT1	48
NFKB1	MAN1A1	49
NFKB1	NRP2	50
NFKB1	ACSL1	51
NFKB1	RAB20	52
NFKB1	BHLHE40	53
NFKB1	TIMP2	54
NFKB1	MAP2K3	55
NFKB1	FTL	56
NFKB1	YBX3	57
NFKB1	CFLAR	58
NFKB1	B3GNT5	59
NFKB1	MAT2A	60
NFKB1	VEGFA	61
NFKB1	ETV3	62
NFKB1	CTSB	63
NFKB1	ETS2	64
NFKB1	TPT1	65
NFKB1	SLCO2B1	66
NFKB1	F13A1	67
NFKB1	PDGFB	68
NFKB1	SERPINB9	69
NFKB1	MAFB	70
NFKB1	SH2B3	71
NFKB1	EIF4A3	72
NFKB1	EZR	73
NFKB1	FNBP1	74
NFKB1	CD209	75
NFKB1	TNFAIP2	76
NFKB1	IRAK2	77
NFKB1	ATF3	78
NFKB1	THBD	79
NFKB1	MAFF	80
NFKB1	PLXND1	81
NFKB1	BCL3	82
NFKB1	ATP2A2	83
NFKB1	PER3	84
NFKB1	SOCS3	85
NFKB1	CTSD	86
NFKB1	AHNAK	87
NFKB1	ZFHX3	88
NFKB1	IRF2BP2	89
NFKB1	ABCA1	90
NFKB1	METRNL	91
NFKB1	QKI	92
NFKB1	HSP90B1	93
NFKB1	ZBTB7A	94
NFKB1	PIM3	95
NFKB1	PSAP	96
NFKB1	FABP5	97
NFKB1	IGF1	98
NFKB1	ZNF331	99
NFKB1	APOA2	100
NFKB1	HSP90AB1	101
NFKB1	PLEK	102
NFKB1	SIK1	103
NFKB1	FTH1	104
NFKB1	CPEB4	105
NFKB1	APOA1	106
NFKB1	MMP9	107
NFKB1	ARID3A	108
NFKB1	ICAM4	109
NFKB1	SMAP2	110
NFKB1	PPP2CB	111
NFKB1	DDX17	112
NFKB1	IQGAP1	113
NFKB1	GRINA	114
NFKB1	TACC1	115
NFKB1	FKBP5	116
NFKB1	PFKFB3	117
NFKB1	IKZF1	118
NFKB1	DAPK1	119
NFKB1	PER1	120
NFKB1	ITGAX	121
NFKB1	ATF6	122
NFKB1	TNFRSF1B	123
NFKB1	HMOX1	124
NFKB1	SESTD1	125
NFKB1	BTG2	126
NFKB1	PEAK1	127
NFKB1	SLCO4A1	128
NFKB1	KLF4	129
NFKB1	CYLD	130
NFKB1	IRAK3	131
NFKB1	SMARCA2	132
NFKB1	DUSP2	133
NFKB1	CD276	134
RB1	RB1	1
RB1	C1QB	2
RB1	MS4A4A	3
RB1	SLC40A1	4
RB1	C1QC	5
RB1	PLD3	6
RB1	LY96	7
RB1	MAF	8
RB1	LIPA	9
RB1	CD209	10
RB1	MFSD1	11
RB1	SLC18B1	12
RB1	NR4A2	13
RB1	MRC1	14
RB1	CTSL	15
RB1	A2M	16
RB1	CTSZ	17
RB1	JUN	18
RB1	APOC1	19
RB1	F13A1	20
RB1	SIGLEC1	21
RB1	CREG1	22
RB1	CPM	23
RB1	CEP170	24
RB1	SNX5	25
RB1	CXCL12	26
RB1	TXNIP	27
RB1	ARL6IP1	28
RB1	HLA-DRA	29
RB1	IGF1	30
TF denotes the transcription factor and Target_gene denotes its inferred downstream target; Rank gives the within-TF ordering of inferred regulatory links, with smaller values indicating higher priority/stronger inferred association.
